# Supplementary material for: Genome-Wide Screening of mRNA Expression in Leprosy Patients
Source: Front Genet. 2015 Nov 20;6:334. doi: 10.3389/fgene.2015.00334 (PMC4653304; doi:10.3389/fgene.2015.00334)
Supplement: Supplementary file 1 [file Table1.XLSX]

## Sheet: Supplemet 1
Sample ID	Clinical Form	Gender	Age	Ethnicity
P12-132	C	F	23	B
P12-127	C	F	35	B
C1	C	F	37	B
P12-131	C	F	40	B
C2	C	F	44	B
P12-136	C	F	50	B
P12-130	C	M	21	B
P12-134	C	M	54	B
P12 -140	C	M	59	B
52R	TT	F	18	P
36R	TT	F	28	P
45R	TT	F	31	P
12B	TT	F	41	P
37R	TT	F	54	B
6P	TT	F	54	P
29R	TT	M	25	B
16B	TT	M	25	B
3P	TT	M	33	N
112R	TT	M	48	B
115R	BT	F	38	B
11P	BT	F	41	B
12P	BT	F	67	P
13P	BT	M	30	B
8P	BT	M	32	P
114R	BT	M	41	B
59B	BT	M	48	B
41R	BT	M	51	B
44R	BT	M	65	P
39R	BT	M	65	P
09R	BB	F	31	B
17R	BB	F	39	B
01R	BB	M	28	P
14P	BB	M	32	P
94R	BB	M	34	B
42B	BB	M	35	P
5P	BB	M	37	B
98R	BB	M	48	B
107R	BB	M	51	B
101R	BB	M	83	B
17P	BL	F	42	P
RO178	BL	F	48	B
66B	BL	F	55	P
RO118	BL	M	39	B
RO234	BL	M	39	P
97R	BL	M	42	B
RO143	BL	M	42	B
99R	BL	M	44	B
16P	BL	M	46	B
15P	BL	M	55	B
123R	LL	M	19	B
R0235	LL	M	33	N
111R	LL	M	34	B
RO186	LL	M	41	P
56B	R1	F	46	P
50R	R1	F	76	B
40B	R1	M	6	B
32B	R1	M	53	P
19P	R1	M	57	P
10B	R1	M	62	B
13R	R1	M	62	B
29B	R1	M	67	B
45B	R1	M	79	N
32R	R1	F	45	P
31B	R1*	F	39	B
41B	R1*	M	41	P
19B	R1*	M	48	B
37B	R1*	M	54	P
P12-6ENH	R2	F	37	B
68B	R2	F	55	B
MT2645	R2	M	32	P
11B	R2*	F	29	P
36B	R2*	F	44	P
2B	R2*	F	47	P
47B	R2*	M	34	P
43B	R2*	M	48	B
44B	R2*	M	49	B
33B	R2*	M	69	P
* In MDT treatment
