# Supplementary material for: Genome-Wide Screening of mRNA Expression in Leprosy Patients
Source: Front Genet. 2015 Nov 20;6:334. doi: 10.3389/fgene.2015.00334 (PMC4653304; doi:10.3389/fgene.2015.00334)
Supplement: Supplementary file 2 [file Table2.XLS]

## Sheet: Supplement 16 pathways 
Ingenuity Canonical Pathways	-log(p-value)	Downregulated	No change	Upregulated	overlap with dataset	Molecules
Antigen Presentation Pathway	2.79E01	0/40 (0%)	0/40 (0%)	27/40 (68%)	0.67	B2M,HLA-DOA,HLA-A,HLA-DQA1,CIITA,HLA-DRB1,HLA-DMB,CD74,PSMB8,TAP1,HLA-DPA1,HLA-G,HLA-DRB3,HLA-DRA,HLA-F,HLA-DPB1,TAPBP,HLA-DMA,PSMB9,HLA-B,NLRC5,HLA-DRB4,HLA-C,HLA-DOB,TAP2,HLA-E,HLA-DRB5
Allograft Rejection Signaling	2.05E01	0/59 (0%)	0/59 (0%)	25/59 (42%)	0.42	B2M,HLA-DMA,CD40LG,HLA-DOA,HLA-A,HLA-B,HLA-DQA1,HLA-DRB1,HLA-DMB,IGHG1,HLA-DQB1,HLA-DPA1,HLA-G,HLA-DRB4,CD40,HLA-C,HLA-DRB3,HLA-DRA,FCER1G,HLA-DOB,HLA-F,HLA-DPB1,HLA-E,HLA-DRB5,GZMB
Cytotoxic T Lymphocyte-mediated Apoptosis of Target Cells	2.02E01	0/52 (0%)	0/52 (0%)	25/52 (48%)	0.48	B2M,HLA-DMA,HLA-DOA,HLA-A,HLA-B,HLA-DQA1,HLA-DRB1,HLA-DMB,HLA-DQB1,CD3D,HLA-DPA1,HLA-G,CD3G,HLA-DRB4,HLA-C,HLA-DRB3,HLA-DRA,FCER1G,HLA-DOB,BID,HLA-F,HLA-DPB1,HLA-E,HLA-DRB5,GZMB
OX40 Signaling Pathway	1.88E01	0/61 (0%)	0/61 (0%)	25/61 (41%)	0.41	B2M,HLA-DOA,HLA-A,NFKBIE,HLA-DQA1,HLA-DRB1,HLA-DMB,HLA-DQB1,HLA-DPA1,HLA-G,HLA-DRB3,HLA-DRA,TRAF5,HLA-F,HLA-DPB1,HLA-DMA,HLA-B,CD3D,CD3G,HLA-DRB4,HLA-C,FCER1G,HLA-DOB,HLA-E,HLA-DRB5
B Cell Development	1.27E01	0/29 (0%)	0/29 (0%)	15/29 (52%)	0.52	HLA-DMA,CD19,HLA-DOA,IGKC,HLA-DQA1,HLA-DRB1,HLA-DMB,HLA-DQB1,IL7R,PTPRC,CD40,HLA-DRA,IGHM,HLA-DOB,HLA-DRB5
Superpathway of Serine and Glycine Biosynthesis I	2.75E00	3/6 (50%)	0/6 (0%)	0/6 (0%)	0.5	PSAT1,PHGDH,SHMT1
Creatine-phosphate Biosynthesis	1.92E00	2/4 (50%)	0/4 (0%)	0/4 (0%)	0.5	CKB,CKMT1A/CKMT1B
Serine Biosynthesis	1.92E00	2/4 (50%)	0/4 (0%)	0/4 (0%)	0.5	PSAT1,PHGDH
