# Supplementary material for: Genome-Wide Screening of mRNA Expression in Leprosy Patients
Source: Front Genet. 2015 Nov 20;6:334. doi: 10.3389/fgene.2015.00334 (PMC4653304; doi:10.3389/fgene.2015.00334)
Supplement: Supplementary file 3 [file Table3.XLS]

## Sheet: Supplement 17 mRNAs
© 2000-2014 Ingenuity Systems, Inc. All rights reserved.
Ingenuity Canonical Pathways	-log(p-value)	Ratio	Molecules
Leukocyte Extravasation Signaling	3.04E00	2.04E-02	ITGB2,NCF1,CLDN1,TIMP1
MSP-RON Signaling Pathway	2.33E00	4.26E-02	ITGB2,KLK1
Glioma Invasiveness Signaling	2.13E00	3.39E-02	TIMP1,PLAUR
IL-17 Signaling	1.94E00	2.7E-02	TIMP1,IL17RA
Leucine Degradation I	1.69E00	1.11E-01	BCAT1
Role of Tissue Factor in Cancer	1.61E00	1.83E-02	F2RL1,PLAUR
Role of IL-17A in Psoriasis	1.54E00	7.69E-02	IL17RA
Atherosclerosis Signaling	1.52E00	1.53E-02	ITGB2,ALOX5
Isoleucine Degradation I	1.51E00	7.14E-02	BCAT1
Leukotriene Biosynthesis	1.51E00	7.14E-02	ALOX5
Cardiomyocyte Differentiation via BMP Receptors	1.4E00	5.26E-02	BMP7
Valine Degradation I	1.4E00	5.56E-02	BCAT1
Differential Regulation of Cytokine Production in Intestinal Epithelial Cells by IL-17A and IL-17F	1.29E00	4.35E-02	DEFB1
Granulocyte Adhesion and Diapedesis	1.28E00	1.2E-02	ITGB2,CLDN1
IL-17A Signaling in Gastric Cells	1.26E00	4E-02	IL17RA
Agranulocyte Adhesion and Diapedesis	1.23E00	1.14E-02	ITGB2,CLDN1
Intrinsic Prothrombin Activation Pathway	1.21E00	3.12E-02	KLK1
Production of Nitric Oxide and Reactive Oxygen Species in Macrophages	1.21E00	1.08E-02	PPP1R14C,NCF1
Triacylglycerol Biosynthesis	1.14E00	3.03E-02	DGAT2
Coagulation System	1.12E00	2.86E-02	PLAUR
IL-17A Signaling in Fibroblasts	1.12E00	2.56E-02	IL17RA
Inhibition of Matrix Metalloproteases	1.08E00	2.63E-02	TIMP1
Role of IL-17F in Allergic Inflammatory Airway Diseases	1.05E00	2.33E-02	IL17RA
Ephrin A Signaling	9.86E-01	2E-02	NGEF
Role of IL-17A in Arthritis	9.38E-01	1.67E-02	IL17RA
Eicosanoid Signaling	8.88E-01	1.64E-02	ALOX5
IL-17A Signaling in Airway Cells	8.69E-01	1.43E-02	IL17RA
Role of Macrophages, Fibroblasts and Endothelial Cells in Rheumatoid Arthritis	8.6E-01	6.43E-03	F2RL1,IL17RA
Agrin Interactions at Neuromuscular Junction	8.5E-01	1.49E-02	ITGB2
Macropinocytosis Signaling	8.44E-01	1.32E-02	ITGB2
Basal Cell Carcinoma Signaling	8.33E-01	1.39E-02	BMP7
Caveolar-mediated Endocytosis Signaling	8.21E-01	1.23E-02	ITGB2
NF-κB Activation by Viruses	8.16E-01	1.27E-02	ITGB2
BMP signaling pathway	8.1E-01	1.28E-02	BMP7
Dopamine Receptor Signaling	8.05E-01	1.32E-02	PPP1R14C
HER-2 Signaling in Breast Cancer	8E-01	1.25E-02	ITGB2
Reelin Signaling in Neurons	7.84E-01	1.22E-02	ITGB2
TR/RXR Activation	7.55E-01	1.12E-02	SLC16A3
Factors Promoting Cardiogenesis in Vertebrates	7.46E-01	1.1E-02	BMP7
CDK5 Signaling	7.46E-01	1.12E-02	PPP1R14C
TGF-β Signaling	7.46E-01	1.08E-02	BMP7
Virus Entry via Endocytic Pathways	7.37E-01	1.09E-02	ITGB2
Fcγ Receptor-mediated Phagocytosis in Macrophages and Monocytes	7.2E-01	1.05E-02	NCF1
Paxillin Signaling	6.96E-01	9.09E-03	ITGB2
fMLP Signaling in Neutrophils	6.66E-01	8.4E-03	NCF1
Role of NANOG in Mammalian Embryonic Stem Cell Pluripotency	6.58E-01	8.85E-03	BMP7
RhoA Signaling	6.38E-01	8.7E-03	NGEF
Synaptic Long Term Potentiation	6.35E-01	8.55E-03	PPP1R14C
Gα12/13 Signaling	6.31E-01	8.13E-03	F2RL1
p70S6K Signaling	6.28E-01	8.2E-03	F2RL1
Axonal Guidance Signaling	6.03E-01	4.36E-03	NGEF,BMP7
Insulin Receptor Signaling	5.97E-01	7.63E-03	PPP1R14C
Human Embryonic Stem Cell Pluripotency	5.86E-01	6.71E-03	BMP7
Cardiac β-adrenergic Signaling	5.86E-01	7.14E-03	PPP1R14C
Hepatic Fibrosis / Hepatic Stellate Cell Activation	5.72E-01	7.14E-03	TIMP1
Tight Junction Signaling	5.34E-01	6.37E-03	CLDN1
Dopamine-DARPP32 Feedback in cAMP Signaling	5.22E-01	6.25E-03	PPP1R14C
Ephrin Receptor Signaling	4.89E-01	5.08E-03	NGEF
Sertoli Cell-Sertoli Cell Junction Signaling	4.87E-01	5.46E-03	CLDN1
ILK Signaling	4.71E-01	5.41E-03	ITGB2
Clathrin-mediated Endocytosis Signaling	4.67E-01	5.24E-03	ITGB2
IL-8 Signaling	4.67E-01	5.21E-03	ITGB2
ERK/MAPK Signaling	4.63E-01	5.03E-03	PPP1R14C
Breast Cancer Regulation by Stathmin1	4.54E-01	5.08E-03	PPP1R14C
Integrin Signaling	4.47E-01	4.88E-03	ITGB2
Systemic Lupus Erythematosus Signaling	4.21E-01	4.33E-03	KLK1
Role of Osteoblasts, Osteoclasts and Chondrocytes in Rheumatoid Arthritis	4.11E-01	4.44E-03	BMP7
Molecular Mechanisms of Cancer	2.71E-01	2.75E-03	BMP7
Protein Kinase A Signaling	2.46E-01	2.68E-03	PPP1R14C
