# Supplementary material for: Genome-Wide Screening of mRNA Expression in Leprosy Patients
Source: Front Genet. 2015 Nov 20;6:334. doi: 10.3389/fgene.2015.00334 (PMC4653304; doi:10.3389/fgene.2015.00334)
Supplement: Supplementary file 4 [file Table4.XLS]

## Sheet: Supplement 18 mRNAs
© 2000-2014 Ingenuity Systems, Inc. All rights reserved.
Ingenuity Canonical Pathways	-log(p-value)	Ratio	Downregulated	No change	Upregulated	No overlap with dataset	Molecules
Airway Pathology in Chronic Obstructive Pulmonary Disease	2.47E00	1.25E-01	1/8 (13%)	0/8 (0%)	0/8 (0%)	7/8 (88%)	MMP9
Inhibition of Angiogenesis by TSP1	1.87E00	3.12E-02	1/32 (3%)	0/32 (0%)	0/32 (0%)	31/32 (97%)	MMP9
Inhibition of Matrix Metalloproteases	1.79E00	2.63E-02	1/38 (3%)	0/38 (0%)	0/38 (0%)	37/38 (97%)	MMP9
Neuroprotective Role of THOP1 in Alzheimer's Disease	1.77E00	2.38E-02	1/42 (2%)	0/42 (0%)	0/42 (0%)	41/42 (98%)	MMP9
Glioma Invasiveness Signaling	1.62E00	1.69E-02	1/59 (2%)	0/59 (0%)	0/59 (0%)	58/59 (98%)	MMP9
Bladder Cancer Signaling	1.44E00	1.12E-02	1/89 (1%)	0/89 (0%)	0/89 (0%)	88/89 (99%)	MMP9
p53 Signaling	1.38E00	1E-02	1/100 (1%)	0/100 (0%)	0/100 (0%)	99/100 (99%)	BAI1
HIF1α Signaling	1.38E00	9.8E-03	1/102 (1%)	0/102 (0%)	0/102 (0%)	101/102 (99%)	MMP9
Pancreatic Adenocarcinoma Signaling	1.35E00	8.7E-03	1/115 (1%)	0/115 (0%)	0/115 (0%)	114/115 (99%)	MMP9
p38 MAPK Signaling	1.31E00	8.62E-03	1/116 (1%)	0/116 (0%)	0/116 (0%)	115/116 (99%)	EEF2K
p70S6K Signaling	1.31E00	8.2E-03	1/122 (1%)	0/122 (0%)	0/122 (0%)	121/122 (99%)	EEF2K
Atherosclerosis Signaling	1.3E00	7.63E-03	1/131 (1%)	0/131 (0%)	0/131 (0%)	130/131 (99%)	MMP9
LXR/RXR Activation	1.29E00	7.94E-03	1/126 (1%)	0/126 (0%)	0/126 (0%)	125/126 (99%)	MMP9
Ovarian Cancer Signaling	1.26E00	7.25E-03	1/138 (1%)	0/138 (0%)	0/138 (0%)	137/138 (99%)	MMP9
Relaxin Signaling	1.26E00	6.9E-03	1/145 (1%)	0/145 (0%)	0/145 (0%)	144/145 (99%)	MMP9
Hepatic Fibrosis / Hepatic Stellate Cell Activation	1.24E00	7.14E-03	1/140 (1%)	0/140 (0%)	0/140 (0%)	139/140 (99%)	MMP9
Granulocyte Adhesion and Diapedesis	1.17E00	6.02E-03	1/166 (1%)	0/166 (0%)	0/166 (0%)	165/166 (99%)	MMP9
Calcium Signaling	1.15E00	5.32E-03	1/188 (1%)	0/188 (0%)	0/188 (0%)	187/188 (99%)	TNNI2
Agranulocyte Adhesion and Diapedesis	1.14E00	5.68E-03	1/176 (1%)	0/176 (0%)	0/176 (0%)	175/176 (99%)	MMP9
Regulation of the Epithelial-Mesenchymal Transition Pathway	1.13E00	5.32E-03	1/188 (1%)	0/188 (0%)	0/188 (0%)	187/188 (99%)	MMP9
ILK Signaling	1.12E00	5.41E-03	1/185 (1%)	0/185 (0%)	0/185 (0%)	184/185 (99%)	MMP9
IL-8 Signaling	1.12E00	5.21E-03	1/192 (1%)	0/192 (0%)	0/192 (0%)	191/192 (99%)	MMP9
Leukocyte Extravasation Signaling	1.1E00	5.1E-03	1/196 (1%)	0/196 (0%)	0/196 (0%)	195/196 (99%)	MMP9
Colorectal Cancer Metastasis Signaling	1.02E00	4.1E-03	1/244 (0%)	0/244 (0%)	0/244 (0%)	243/244 (100%)	MMP9
Protein Kinase A Signaling	8.34E-01	2.68E-03	1/373 (0%)	0/373 (0%)	0/373 (0%)	372/373 (100%)	TNNI2
Axonal Guidance Signaling	7.74E-01	2.18E-03	1/459 (0%)	0/459 (0%)	0/459 (0%)	458/459 (100%)	MMP9
