# Supplementary material for: Genome-Wide Screening of mRNA Expression in Leprosy Patients
Source: Front Genet. 2015 Nov 20;6:334. doi: 10.3389/fgene.2015.00334 (PMC4653304; doi:10.3389/fgene.2015.00334)
Supplement: Supplementary file 5 [file Table5.XLSX]

## Sheet: Supplement 19 mRNAs validated
Symbol	Real Time	Microarray	Regulation	Analysis group
AADACL3	-9.79412	-5.85093	down	Disease x CC
AADACL3	-7.57272	-5.30781	down	Clinical forms x CC
AADACL3	-6.48546	-92.309	down	R2 x CC
ACOT1	-6.49188	-2.32853	down	Disease x CC
ADAMTS4	12.0638	45.0974	up	R2 x CC
ADAMTS4	2.92578	2.76584	up	R1 x related clinical forms R1
ADAMTS4	14.2397	6.91679	up	R2 x related clinical forms R2
AKR1B10	23.1733	22.2742	up	R2 x CC
AKR1B10	17.7454	17.6445	up	R2 x related clinical forms R2
AKR1B10	-5.85865	-11.1018	down	R1 x R2
ALOX15B	-5.94161	-16.9239	down	R2 x CC
BAI1	-6.0182	-2.93466	down	R2 x related clinical forms R2
BAI1	3.73718	2.50308	up	R1 x R2
C1ORF93	10.2062	2.17246	up	Disease x CC
C1ORF93	11.8887	2.16485	up	Clinical forms x CC
C1ORF93	9.43575	3.27762	up	R1 x CC
C3AR1	29.6362	3.5853	up	Disease x CC
C3AR1	25.5297	4.90355	up	R1 x CC
C3AR1	6.06706	31.1793	up	R2 x CC
CD2	52.8007	25.1453	up	Clinical forms x CC
CD2	60.9202	39.3343	up	R1 x CC
CD2	3.04755	3.1872	up	R1 x R2
CD300E	-12.2195	-3.6654	down	R1 x R2
CD3D	32.751	17.6044	up	Disease x CC
CD3D	35.2712	17.9773	up	Clinical forms x CC
CD3D	39.3684	23.3027	up	R1 x CC
CD3D	10.2722	15.3714	up	R2 x CC
CD3G	29.2483	20.1358	up	Disease x CC
CD3G	31.409	21.4104	up	Clinical forms x CC
CD3G	9.53904	9.14645	up	R2 x CC
CD48	31.9837	21.1245	up	Disease x CC
CD52	17.5514	11.8	up	Disease x CC
CD52	19.0959	11.7314	up	Clinical forms x CC
CD52	20.9285	16.5988	up	R1 x CC
CD52	7.14063	6.45137	up	R2 x CC
CD52	3.24404	2.32457	up	R1 x R2
CD53	35.355	14.1898	up	Disease x CC
CD53	35.5042	12.3842	up	Clinical forms x CC
CD53	42.3288	19.3503	up	R1 x CC
CD53	17.0369	27.6348	up	R2 x CC
CHIT1	769.056	25.8828	up	Disease x CC
CHIT1	985.337	27.1152	up	Clinical forms x CC
CHIT1	428.933	39.6987	up	R1 x CC
CHIT1	10.5995	32.788	up	R2 x CC
CHIT1	15.4453	3.74535	up	R1 x R2
CIDEC	-2.22673	-3.88186	down	Disease x CC
CIDEC	-2.28924	-4.64241	down	R1 x CC
CRABP1	-2.17131	-2.31766	down	Disease x CC
CRABP1	-2.01616	-2.2313	down	Clinical forms x CC
CRAT	-2.63851	-4.18129	down	Disease x CC
CRAT	-2.48668	-3.90365	down	Clinical forms x CC
CRAT	-2.87114	-5.00015	down	R1 x CC
CRAT	-4.42961	-5.30245	down	R2 x CC
CTSZ	31.3543	16.0967	up	Disease x CC
CTSZ	36.8512	16.3005	up	Clinical forms x CC
CTSZ	23.8807	17.3995	up	R1 x CC
CTSZ	13.4106	11.0148	up	R2 x CC
CXORF65	11.0236	11.2159	up	Disease x CC
CXORF65	12.5955	11.5452	up	Clinical forms x CC
CXORF65	11.5167	16.3593	up	R1 x CC
CXORF65	5.41257	3.11687	up	R2 x CC
CYBB	51.4763	18.9277	up	Disease x CC
CYBB	50.8105	15.4504	up	Clinical forms x CC
CYBB	61.9668	29.5891	up	R1 x CC
FA2H	-3.35931	-11.7341	down	Disease x CC
FA2H	-3.06786	-8.79355	down	Clinical forms x CC
FA2H	-2.4782	-17.8379	down	R1 x CC
FA2H	-25.0611	-23.1926	down	R2 x CC
FAM180B	-6.74401	-2.4513	down	R2 x CC
FAM26F	39.7197	26.2029	up	Disease x CC
FAM26F	25.4694	20.7631	up	Clinical forms x CC
FAM26F	66.1057	38.8018	up	R1 x CC
FAM26F	44.3795	86.8496	up	R2 x CC
FASN	-8.45846	-7.42705	down	R2 x CC
FOXQ1	-3.00381	-3.73834	down	Disease x CC
FOXQ1	-3.17226	-4.99442	down	R1 x CC
FOXQ1	-15.075	-23.1742	down	R2 x CC
FYB	32.0366	17.1901	up	Disease x CC
FYB	33.3167	15.6711	up	Clinical forms x CC
FYB	36.0821	22.81	up	R1 x CC
FYB	17.4024	20.6067	up	R2 x CC
GAL	-7.92024	-19.951	down	Disease x CC
GAL	-19.8465	-73.1324	down	R2 x CC
GBP1	30.2105	16.023	up	Disease x CC
GBP1	22.191	13.1527	up	Clinical forms x CC
GBP1	48.4119	22.3951	up	R1 x CC
GZMB	28.5013	50.9083	up	R2 x CC
IGJ	89.4729	21.4191	up	R1 x CC
IGJ	30.7282	127.436	up	R2 x CC
IGLL5	362.454	77.3002	up	Disease x CC
IGLL5	438.774	75.7259	up	Clinical forms x CC
IGLL5	239.578	93.9067	up	R1 x CC
IGLL5	63.1532	110.867	up	R2 x CC
IL17RA	3.91422	3.51627	up	Disease x CC
IL17RA	3.74669	2.93845	up	Clinical forms x CC
IL17RA	5.21046	5.53574	up	R1 x CC
IL17RA	4.17496	3.45564	up	R2 x CC
IL1B	18.7546	2.5391	up	Disease x CC
IL1B	12.5984	3.51707	up	R1 x CC
IL1B	34.0792	10.4475	up	R2 x related clinical forms R2
IL7R	25.524	13.1753	up	Disease x CC
IL7R	22.807	11.7128	up	Clinical forms x CC
IL7R	25.2944	16.0812	up	R1 x CC
IL7R	17.176	39.3385	up	R2 x CC
IRF8	28.5308	12.6808	up	Disease x CC
IRF8	30.244	12.0446	up	Clinical forms x CC
IRF8	35.4415	18.6238	up	R1 x CC
IRF8	8.96958	13.0538	up	R2 x CC
IRF8	2.71503	2.07633	up	R1 x R2
ITGAL	88.304	20.2428	up	Disease x CC
ITGAL	99.6046	20.0706	up	Clinical forms x CC
ITGAL	92.3356	31.0608	up	R1 x CC
ITGAL	3.3251	2.86444	up	R1 x R2
KLK6	-3.57867	-7.80043	down	Disease x CC
KLK6	-4.50319	-7.50423	down	Clinical forms x CC
KLK6	-3.76882	-10.6992	down	R1 x CC
KRT6C	-2.18065	-4.7511	down	Clinical forms x CC
KRT6C	111.485	19.2613	up	R2 x related clinical forms R2
LCK	33.1437	16.9732	up	Disease x CC
LCK	35.4736	17.0689	up	Clinical forms x CC
LCK	41.1633	23.9853	up	R1 x CC
LCK	9.64298	14.0323	up	R2 x CC
LGMN	15.2813	3.26491	up	Disease x CC
LGMN	9.48028	3.59557	up	R1 x CC
LGMN	3.42775	4.29173	up	R2 x CC
LIPA	34.6396	12.2404	up	Disease x CC
LIPA	44.0069	12.6285	up	Clinical forms x CC
MGST1	-6.67364	-4.19086	down	Disease x CC
MGST1	-7.2314	-3.97597	down	Clinical forms x CC
MGST1	-4.34022	-5.62271	down	R1 x CC
MMP9	52.0981	32.542	up	Disease x CC
MMP9	59.6619	35.296	up	Clinical forms x CC
MMP9	61.9362	58.2861	up	R1 x CC
MMP9	8.8351	5.68185	up	R2 x CC
MMP9	13.9477	6.5971	up	R1 x R2
MT2A	10.4542	11.3765	up	R2 x CC
MT2A	4.28262	4.52551	up	R2 x related clinical forms R2
NCF1	60.0861	19.6637	up	Disease x CC
NCF1	61.7012	16.0346	up	Clinical forms x CC
NCF1	77.7544	37.4263	up	R1 x CC
NCF1	19.591	41.1713	up	R2 x CC
NFKBIE	9.80189	4.74034	up	Disease x CC
NFKBIE	8.64629	4.14827	up	Clinical forms x CC
NFKBIE	14.8621	7.59631	up	R1 x CC
NFKBIE	4.37037	10.5196	up	R2 x CC
NGEF	-7.68173	-4.26465	down	R2 x CC
NLRC3	8.27704	7.10924	up	R2 x CC
NNAT	-5.73838	-2.7312	down	R2 x CC
NNMT	3.29325	2.36431	up	Disease x CC
NNMT	9.13873	6.04662	up	R2 x CC
NNMT	2.48178	4.91386	up	R2 x related clinical forms R2
NR1D1	-14.7336	-6.67684	down	R2 x related clinical forms R2
PDE4DIP	3.55378	2.60842	up	Disease x CC
PDE4DIP	3.7079	2.41442	up	Clinical forms x CC
PDE4DIP	3.97848	3.1254	up	R1 x CC
PNPLA3	-2.97148	-9.06653	down	R1 x CC
PNPLA3	-11.8651	-11.4225	down	R2 x CC
PON3	-3.59285	-4.691	down	Disease x CC
PON3	-3.34824	-4.0253	down	Clinical forms x CC
PON3	-5.40654	-6.55309	down	R2 x CC
PTX3	46.1607	89.8302	up	R2 x CC
PTX3	77.6233	47.6453	up	R2 x related clinical forms R2
PTX3	-21.3741	-27.1047	down	R1 x R2
RASGRP2	9.51051	3.03124	up	Disease x CC
RASGRP2	10.1149	2.72596	up	Clinical forms x CC
RASGRP2	7.82793	3.52389	up	R1 x CC
RASGRP2	4.02961	8.17134	up	R2 x CC
SARDH	22.6126	2.62671	up	Disease x CC
SARDH	26.8235	2.65424	up	Clinical forms x CC
SARDH	20.5596	4.604	up	R1 x CC
SARDH	5.6936	4.41548	up	R1 x R2
SIGLEC15	9.46111	10.4875	up	Disease x CC
SIGLEC15	10.7423	10.142	up	Clinical forms x CC
SIGLEC15	10.3269	23.4217	up	R1 x CC
SIGLEC15	4.71643	6.61619	up	R1 x R2
SKAP1	17.2449	7.89726	up	Disease x CC
SKAP1	18.7738	8.24458	up	Clinical forms x CC
SKAP1	3.65334	2.84513	up	R1 x R2
SLAMF7	167.155	35.8251	up	Disease x CC
SLAMF7	166.18	32.355	up	Clinical forms x CC
SLC15A1	-2.71286	-4.8673	down	Disease x CC
SLC15A1	-2.43851	-4.11957	down	Clinical forms x CC
SLC15A1	-2.78537	-6.90524	down	R1 x CC
SNX10	31.6551	22.0579	up	Disease x CC
SNX10	27.5887	17.0358	up	Clinical forms x CC
SNX10	45.3318	37.119	up	R1 x CC
SNX10	34.7134	38.3099	up	R2 x CC
STAT1	26.9691	16.6813	up	Disease x CC
STAT1	27.5664	15.5653	up	Clinical forms x CC
STAT1	35.5246	24.5779	up	R1 x CC
STAT1	12.8063	15.427	up	R2 x CC
TEF	-6.58421	-3.71237	down	R2 x related clinical forms R2
TMEM91	-2.48854	-3.92192	down	Disease x CC
TMEM91	-2.33158	-3.67916	down	Clinical forms x CC
TOX2	8.57906	2.7612	up	Disease x CC
TOX2	9.81682	3.04434	up	Clinical forms x CC
TOX2	9.7531	3.97471	up	R1 x CC
TOX2	-10.636	-3.89607	down	R2 x related clinical forms R2
TOX2	8.01896	4.08857	up	R1 x R2
UBD	81.5443	59.4166	up	Disease x CC
UBD	80.4716	56.9772	up	Clinical forms x CC
UBD	129.095	113.943	up	R1 x CC
UBD	26.4874	39.3572	up	R2 x CC
