# Supplementary material for: Genome-Wide Screening of mRNA Expression in Leprosy Patients
Source: Front Genet. 2015 Nov 20;6:334. doi: 10.3389/fgene.2015.00334 (PMC4653304; doi:10.3389/fgene.2015.00334)
Supplement: Supplementary file 7 [file DataSheet1.XLSX]

## Sheet: Supplement 2 mRNAs  
Regulation ([0] vs [1])	FC ([0] vs [1])	GeneSymbol	Description
up	2.0634	A1BG	Homo sapiens alpha-1-B glycoprotein (A1BG), mRNA [NM_130786]
up	2.88128	A2M	Homo sapiens alpha-2-macroglobulin (A2M), mRNA [NM_000014]
down	-3.32822	AACS	Homo sapiens acetoacetyl-CoA synthetase (AACS), mRNA [NM_023928]
down	-5.85093	AADACL3	Homo sapiens arylacetamide deacetylase-like 3 (AADACL3), transcript variant 1, mRNA [NM_001103170]
down	-2.81786	ABCA12	Homo sapiens ATP-binding cassette, sub-family A (ABC1), member 12 (ABCA12), transcript variant 1, mRNA [NM_173076]
up	2.0085	ABHD3	Homo sapiens abhydrolase domain containing 3 (ABHD3), mRNA [NM_138340]
down	-2.90808	ABHD5	Homo sapiens abhydrolase domain containing 5 (ABHD5), mRNA [NM_016006]
up	2.02425	ABL2	Homo sapiens v-abl Abelson murine leukemia viral oncogene homolog 2 (ABL2), transcript variant b, mRNA [NM_007314]
down	-2.21446	ABLIM1	Homo sapiens actin binding LIM protein 1 (ABLIM1), transcript variant 3, mRNA [NM_001003408]
down	-2.51052	ABTB2	Homo sapiens ankyrin repeat and BTB (POZ) domain containing 2 (ABTB2), mRNA [NM_145804]
down	-2.1646	ACACA	Homo sapiens acetyl-CoA carboxylase alpha (ACACA), transcript variant 2, mRNA [NM_198839]
down	-2.90973	ACACB	Homo sapiens acetyl-CoA carboxylase beta (ACACB), mRNA [NM_001093]
down	-2.03363	ACAD8	Homo sapiens acyl-CoA dehydrogenase family, member 8 (ACAD8), nuclear gene encoding mitochondrial protein, mRNA [NM_014384]
down	-2.31987	ACAD9	Homo sapiens acyl-CoA dehydrogenase family, member 9 (ACAD9), nuclear gene encoding mitochondrial protein, transcript variant 1, mRNA [NM_014049]
down	-2.07194	ACAT2	Homo sapiens acetyl-CoA acetyltransferase 2 (ACAT2), mRNA [NM_005891]
up	3.57437	ACCN4	Homo sapiens amiloride-sensitive cation channel 4, pituitary (ACCN4), transcript variant 1, mRNA [NM_018674]
down	-2.32853	ACOT1	Homo sapiens acyl-CoA thioesterase 1 (ACOT1), mRNA [NM_001037161]
up	2.20969	ACOT9	Homo sapiens acyl-CoA thioesterase 9 (ACOT9), nuclear gene encoding mitochondrial protein, transcript variant 1, mRNA [NM_001037171]
down	-3.31901	ACOX2	Homo sapiens acyl-CoA oxidase 2, branched chain (ACOX2), mRNA [NM_003500]
up	2.07743	ACP2	Homo sapiens acid phosphatase 2, lysosomal (ACP2), transcript variant 1, mRNA [NM_001610]
up	7.50537	ACP5	Homo sapiens acid phosphatase 5, tartrate resistant (ACP5), transcript variant 4, mRNA [NM_001611]
down	-2.20211	ACSL1	Homo sapiens acyl-CoA synthetase long-chain family member 1 (ACSL1), mRNA [NM_001995]
up	2.43047	ACSL5	Homo sapiens acyl-CoA synthetase long-chain family member 5 (ACSL5), transcript variant 3, mRNA [NM_203380]
down	-2.06855	ACSS2	Homo sapiens acyl-CoA synthetase short-chain family member 2 (ACSS2), transcript variant 1, mRNA [NM_018677]
down	-2.03715	ACSS3	Homo sapiens acyl-CoA synthetase short-chain family member 3 (ACSS3), mRNA [NM_024560]
up	2.61132	ACTB	Homo sapiens actin, beta (ACTB), mRNA [NM_001101]
down	-2.20877	ACTG2	Homo sapiens actin, gamma 2, smooth muscle, enteric (ACTG2), transcript variant 1, mRNA [NM_001615]
up	2.07019	ADAM10	Homo sapiens ADAM metallopeptidase domain 10 (ADAM10), mRNA [NM_001110]
up	2.99021	ADAM19	Homo sapiens ADAM metallopeptidase domain 19 (ADAM19), mRNA [NM_033274]
up	4.99904	ADAM8	Homo sapiens ADAM metallopeptidase domain 8 (ADAM8), transcript variant 1, mRNA [NM_001109]
up	2.99318	ADAMTS4	Homo sapiens ADAM metallopeptidase with thrombospondin type 1 motif, 4 (ADAMTS4), mRNA [NM_005099]
up	2.96498	ADAP1	Homo sapiens ArfGAP with dual PH domains 1 (ADAP1), mRNA [NM_006869]
up	2.17092	ADAP2	Homo sapiens ArfGAP with dual PH domains 2 (ADAP2), mRNA [NM_018404]
down	-2.80875	ADCY6	Homo sapiens adenylate cyclase 6 (ADCY6), transcript variant 1, mRNA [NM_015270]
up	2.3171	ADCY7	Homo sapiens adenylate cyclase 7 (ADCY7), mRNA [NM_001114]
down	-2.30687	ADSSL1	Homo sapiens adenylosuccinate synthase like 1 (ADSSL1), transcript variant 1, mRNA [NM_199165]
down	-2.33769	AGPHD1	Homo sapiens aminoglycoside phosphotransferase domain containing 1 (AGPHD1), transcript variant 1, mRNA [NM_001013619]
up	2.09646	AGPS	Homo sapiens alkylglycerone phosphate synthase (AGPS), mRNA [NM_003659]
up	2.37137	AGTPBP1	Homo sapiens ATP/GTP binding protein 1 (AGTPBP1), mRNA [NM_015239]
down	-2.03682	AHDC1	Homo sapiens AT hook, DNA binding motif, containing 1 (AHDC1), mRNA [NM_001029882]
down	-2.56398	AHNAK	Homo sapiens AHNAK nucleoprotein (AHNAK), transcript variant 2, mRNA [NM_024060]
down	-2.99692	AHNAK2	Homo sapiens AHNAK nucleoprotein 2 (AHNAK2), mRNA [NM_138420]
up	8.83107	AIF1	Homo sapiens allograft inflammatory factor 1 (AIF1), transcript variant 2, mRNA [NM_004847]
down	-2.61469	AIF1L	Homo sapiens allograft inflammatory factor 1-like (AIF1L), transcript variant 3, mRNA [NM_001185095]
down	-3.28292	AIM1L	Homo sapiens absent in melanoma 1-like (AIM1L), mRNA [NM_001039775]
up	2.27243	AKAP7	Homo sapiens A kinase (PRKA) anchor protein 7 (AKAP7), transcript variant gamma, mRNA [NM_016377]
up	3.37641	AKR1B1	Homo sapiens aldo-keto reductase family 1, member B1 (aldose reductase) (AKR1B1), mRNA [NM_001628]
up	2.27343	AKR1B10	Homo sapiens aldo-keto reductase family 1, member B10 (aldose reductase) (AKR1B10), mRNA [NM_020299]
down	-2.43082	AKR1C1	Homo sapiens aldo-keto reductase family 1, member C1 (dihydrodiol dehydrogenase 1; 20-alpha (3-alpha)-hydroxysteroid dehydrogenase) (AKR1C1), mRNA [NM_001353]
up	2.12639	AKT3	Homo sapiens v-akt murine thymoma viral oncogene homolog 3 (protein kinase B, gamma) (AKT3), transcript variant 1, mRNA [NM_005465]
up	3.14969	ALDH1A1	Homo sapiens aldehyde dehydrogenase 1 family, member A1 (ALDH1A1), mRNA [NM_000689]
down	-2.84057	ALDH3A1	Homo sapiens aldehyde dehydrogenase 3 family, member A1 (ALDH3A1), transcript variant 1, mRNA [NM_001135168]
down	-2.84267	ALDH3A2	Homo sapiens aldehyde dehydrogenase 3 family, member A2 (ALDH3A2), transcript variant 1, mRNA [NM_001031806]
up	2.55582	ALDH3B1	Homo sapiens aldehyde dehydrogenase 3 family, member B1 (ALDH3B1), transcript variant 1, mRNA [NM_000694]
down	-3.28429	ALOX15B	Homo sapiens arachidonate 15-lipoxygenase, type B (ALOX15B), transcript variant d, mRNA [NM_001141]
up	2.91207	ALOX5	Homo sapiens arachidonate 5-lipoxygenase (ALOX5), mRNA [NM_000698]
up	4.75177	ALOX5AP	Homo sapiens arachidonate 5-lipoxygenase-activating protein (ALOX5AP), transcript variant 1, mRNA [NM_001629]
up	2.02079	ALPK1	Homo sapiens alpha-kinase 1 (ALPK1), transcript variant 1, mRNA [NM_025144]
up	3.04781	AMICA1	Homo sapiens adhesion molecule, interacts with CXADR antigen 1 (AMICA1), transcript variant 2, mRNA [NM_153206]
down	-2.18413	AMOTL1	Homo sapiens angiomotin like 1 (AMOTL1), mRNA [NM_130847]
down	-2.18306	AMOTL2	Homo sapiens angiomotin like 2 (AMOTL2), mRNA [NM_016201]
up	3.0595	ANGEL1	Homo sapiens angel homolog 1 (Drosophila) (ANGEL1), mRNA [NM_015305]
down	-2.09517	ANGPTL4	Homo sapiens angiopoietin-like 4 (ANGPTL4), transcript variant 1, mRNA [NM_139314]
down	-3.47954	ANK3	Homo sapiens ankyrin 3, node of Ranvier (ankyrin G) (ANK3), transcript variant 1, mRNA [NM_020987]
down	-2.01954	ANKH	Homo sapiens ankylosis, progressive homolog (mouse) (ANKH), mRNA [NM_054027]
up	2.27315	ANKRD32	Homo sapiens ankyrin repeat domain 32 (ANKRD32), mRNA [NM_032290]
up	4.214	ANKRD44	Homo sapiens ankyrin repeat domain 44 (ANKRD44), transcript variant B, mRNA [NM_153697]
up	6.16127	ANKRD58	Homo sapiens ankyrin repeat domain 58 (ANKRD58), mRNA [NM_001105576]
down	-2.15907	ANO1	Homo sapiens anoctamin 1, calcium activated chloride channel (ANO1), transcript variant 1, mRNA [NM_018043]
down	-2.3336	ANO9	Homo sapiens anoctamin 9 (ANO9), mRNA [NM_001012302]
down	-2.82072	ANXA3	Homo sapiens annexin A3 (ANXA3), mRNA [NM_005139]
up	2.82841	ANXA6	Homo sapiens annexin A6 (ANXA6), transcript variant 1, mRNA [NM_001155]
down	-2.24503	ANXA8L2	Homo sapiens annexin A8-like 2 (ANXA8L2), mRNA [NM_001630]
down	-2.29521	ANXA9	Homo sapiens annexin A9 (ANXA9), mRNA [NM_003568]
down	-3.10911	AOC3	Homo sapiens amine oxidase, copper containing 3 (vascular adhesion protein 1) (AOC3), mRNA [NM_003734]
down	-2.73552	AP1M2	Homo sapiens adaptor-related protein complex 1, mu 2 subunit (AP1M2), mRNA [NM_005498]
up	4.39369	AP1S2	Homo sapiens adaptor-related protein complex 1, sigma 2 subunit (AP1S2), mRNA [NM_003916]
up	3.97527	APBB1IP	Homo sapiens amyloid beta (A4) precursor protein-binding, family B, member 1 interacting protein (APBB1IP), mRNA [NM_019043]
down	-2.52821	APCDD1	Homo sapiens adenomatosis polyposis coli down-regulated 1 (APCDD1), mRNA [NM_153000]
up	2.8336	APH1B	Homo sapiens anterior pharynx defective 1 homolog B (C. elegans) (APH1B), transcript variant 1, mRNA [NM_031301]
up	2.50911	APOBEC3C	Homo sapiens apolipoprotein B mRNA editing enzyme, catalytic polypeptide-like 3C (APOBEC3C), mRNA [NM_014508]
up	2.40346	APOBEC3F	Homo sapiens apolipoprotein B mRNA editing enzyme, catalytic polypeptide-like 3F (APOBEC3F), transcript variant 1, mRNA [NM_145298]
up	10.1639	APOBEC3G	Homo sapiens apolipoprotein B mRNA editing enzyme, catalytic polypeptide-like 3G (APOBEC3G), mRNA [NM_021822]
up	2.74515	APOC1	Homo sapiens apolipoprotein C-I (APOC1), mRNA [NM_001645]
up	6.41773	APOL1	Homo sapiens apolipoprotein L, 1 (APOL1), transcript variant 2, mRNA [NM_145343]
up	3.79882	APOL2	Homo sapiens apolipoprotein L, 2 (APOL2), transcript variant beta, mRNA [NM_145637]
up	5.1468	APOL6	Homo sapiens apolipoprotein L, 6 (APOL6), mRNA [NM_030641]
down	-3.43748	AQP3	Homo sapiens aquaporin 3 (Gill blood group) (AQP3), mRNA [NM_004925]
down	-2.80086	AR	Homo sapiens androgen receptor (AR), transcript variant 1, mRNA [NM_000044]
down	-2.258	AREG	Homo sapiens amphiregulin (AREG), mRNA [NM_001657]
up	6.99378	ARHGAP15	Homo sapiens Rho GTPase activating protein 15 (ARHGAP15), mRNA [NM_018460]
up	2.5763	ARHGAP18	Homo sapiens Rho GTPase activating protein 18 (ARHGAP18), mRNA [NM_033515]
up	3.07443	ARHGAP22	Homo sapiens Rho GTPase activating protein 22 (ARHGAP22), mRNA [NM_021226]
up	4.29491	ARHGAP25	Homo sapiens Rho GTPase activating protein 25 (ARHGAP25), transcript variant 1, mRNA [NM_001007231]
up	3.20596	ARHGAP30	Homo sapiens Rho GTPase activating protein 30 (ARHGAP30), transcript variant 1, mRNA [NM_001025598]
down	-2.32487	ARHGAP32	Homo sapiens Rho GTPase activating protein 32 (ARHGAP32), transcript variant 2, mRNA [NM_014715]
up	6.1808	ARHGAP4	Homo sapiens Rho GTPase activating protein 4 (ARHGAP4), transcript variant 1, mRNA [NM_001164741]
down	-2.11845	ARHGAP44	Homo sapiens Rho GTPase activating protein 44 (ARHGAP44), mRNA [NM_014859]
down	-2.1717	ARHGAP5	Homo sapiens Rho GTPase activating protein 5 (ARHGAP5), transcript variant 1, mRNA [NM_001030055]
up	7.43482	ARHGAP9	Homo sapiens Rho GTPase activating protein 9 (ARHGAP9), transcript variant 1, mRNA [NM_032496]
up	5.27522	ARHGDIB	Homo sapiens Rho GDP dissociation inhibitor (GDI) beta (ARHGDIB), mRNA [NM_001175]
down	-2.44368	ARHGEF16	Homo sapiens Rho guanine nucleotide exchange factor (GEF) 16 (ARHGEF16), mRNA [NM_014448]
down	-2.30202	ARHGEF19	Homo sapiens Rho guanine nucleotide exchange factor (GEF) 19 (ARHGEF19), mRNA [NM_153213]
down	-3.27481	ARHGEF26	Homo sapiens Rho guanine nucleotide exchange factor (GEF) 26 (ARHGEF26), mRNA [NM_015595]
down	-3.21089	ARHGEF37	Homo sapiens Rho guanine nucleotide exchange factor (GEF) 37 (ARHGEF37), mRNA [NM_001001669]
down	-2.44714	ARHGEF4	Homo sapiens Rho guanine nucleotide exchange factor (GEF) 4 (ARHGEF4), transcript variant 2, mRNA [NM_032995]
down	-2.936	ARHGEF5	Homo sapiens Rho guanine nucleotide exchange factor (GEF) 5 (ARHGEF5), mRNA [NM_005435]
up	3.91382	ARID5A	Homo sapiens AT rich interactive domain 5A (MRF1-like) (ARID5A), mRNA [NM_212481]
up	2.82559	ARL4C	Homo sapiens ADP-ribosylation factor-like 4C (ARL4C), mRNA [NM_005737]
down	-2.91967	ARL4D	Homo sapiens ADP-ribosylation factor-like 4D (ARL4D), mRNA [NM_001661]
up	3.84509	ARPC1B	Homo sapiens actin related protein 2/3 complex, subunit 1B, 41kDa (ARPC1B), mRNA [NM_005720]
up	2.01499	ARPC5	Homo sapiens actin related protein 2/3 complex, subunit 5, 16kDa (ARPC5), mRNA [NM_005717]
up	3.68944	ARRB2	Homo sapiens arrestin, beta 2 (ARRB2), transcript variant 1, mRNA [NM_004313]
up	2.06079	ASAH1	Homo sapiens N-acylsphingosine amidohydrolase (acid ceramidase) 1 (ASAH1), transcript variant 1, mRNA [NM_177924]
down	-2.2224	ASAP3	Homo sapiens ArfGAP with SH3 domain, ankyrin repeat and PH domain 3 (ASAP3), transcript variant 1, mRNA [NM_017707]
down	-2.25433	ASS1	Homo sapiens argininosuccinate synthase 1 (ASS1), transcript variant 1, mRNA [NM_000050]
up	2.2443	ATF5	Homo sapiens activating transcription factor 5 (ATF5), transcript variant 1, mRNA [NM_012068]
up	2.8391	ATF7IP2	Homo sapiens activating transcription factor 7 interacting protein 2 (ATF7IP2), mRNA [NM_024997]
up	2.04681	ATG7	Homo sapiens ATG7 autophagy related 7 homolog (S. cerevisiae) (ATG7), transcript variant 1, mRNA [NM_006395]
up	2.15943	ATHL1	Homo sapiens ATH1, acid trehalase-like 1 (yeast) (ATHL1), mRNA [NM_025092]
down	-2.18443	ATL1	Homo sapiens atlastin GTPase 1 (ATL1), transcript variant 2, mRNA [NM_181598]
down	-2.04102	ATL2	Homo sapiens atlastin GTPase 2 (ATL2), transcript variant 1, mRNA [NM_022374]
up	3.75489	ATM	Homo sapiens ataxia telangiectasia mutated (ATM), mRNA [NM_000051]
up	2.13951	ATP11C	Homo sapiens ATPase, class VI, type 11C (ATP11C), transcript variant 2, mRNA [NM_001010986]
down	-3.18528	ATP2C2	Homo sapiens ATPase, Ca++ transporting, type 2C, member 2 (ATP2C2), mRNA [NM_014861]
down	-4.09157	ATP6V0A4	Homo sapiens ATPase, H+ transporting, lysosomal V0 subunit a4 (ATP6V0A4), transcript variant 1, mRNA [NM_020632]
up	2.19692	ATP6V1B2	Homo sapiens ATPase, H+ transporting, lysosomal 56/58kDa, V1 subunit B2 (ATP6V1B2), mRNA [NM_001693]
up	2.0734	ATP6V1C1	Homo sapiens ATPase, H+ transporting, lysosomal 42kDa, V1 subunit C1 (ATP6V1C1), mRNA [NM_001695]
down	-2.30703	ATP7A	Homo sapiens ATPase, Cu++ transporting, alpha polypeptide (ATP7A), mRNA [NM_000052]
down	-2.34316	ATP8B1	Homo sapiens ATPase, aminophospholipid transporter, class I, type 8B, member 1 (ATP8B1), mRNA [NM_005603]
down	-2.2482	ATP9A	Homo sapiens ATPase, class II, type 9A (ATP9A), mRNA [NM_006045]
down	-2.42583	AXIN2	Homo sapiens axin 2 (AXIN2), mRNA [NM_004655]
down	-2.43735	AZGP1	Homo sapiens alpha-2-glycoprotein 1, zinc-binding (AZGP1), mRNA [NM_001185]
up	5.78541	B2M	Homo sapiens beta-2-microglobulin (B2M), mRNA [NM_004048]
down	-2.16601	B3GNT3	Homo sapiens UDP-GlcNAc:betaGal beta-1,3-N-acetylglucosaminyltransferase 3 (B3GNT3), mRNA [NM_014256]
down	-2.14206	B3GNT5	Homo sapiens UDP-GlcNAc:betaGal beta-1,3-N-acetylglucosaminyltransferase 5 (B3GNT5), mRNA [NM_032047]
down	-2.32455	B3GNT7	Homo sapiens UDP-GlcNAc:betaGal beta-1,3-N-acetylglucosaminyltransferase 7 (B3GNT7), mRNA [NM_145236]
down	-4.04625	BAI1	Homo sapiens brain-specific angiogenesis inhibitor 1 (BAI1), mRNA [NM_001702]
down	-2.8216	BAIAP2	Homo sapiens BAI1-associated protein 2 (BAIAP2), transcript variant 2, mRNA [NM_017451]
down	-2.33402	BAIAP2L1	Homo sapiens BAI1-associated protein 2-like 1 (BAIAP2L1), mRNA [NM_018842]
down	-2.02348	BAP1	Homo sapiens BRCA1 associated protein-1 (ubiquitin carboxy-terminal hydrolase) (BAP1), mRNA [NM_004656]
up	2.83508	BASP1	Homo sapiens brain abundant, membrane attached signal protein 1 (BASP1), mRNA [NM_006317]
up	11.8743	BATF	Homo sapiens basic leucine zipper transcription factor, ATF-like (BATF), mRNA [NM_006399]
up	4.15642	BATF3	Homo sapiens basic leucine zipper transcription factor, ATF-like 3 (BATF3), mRNA [NM_018664]
up	8.62441	BCAT1	Homo sapiens branched chain amino-acid transaminase 1, cytosolic (BCAT1), transcript variant 1, mRNA [NM_005504]
down	-2.06768	BCAT2	Homo sapiens branched chain amino-acid transaminase 2, mitochondrial (BCAT2), nuclear gene encoding mitochondrial protein, transcript variant a, mRNA [NM_001190]
down	-2.02435	BCL11A	Homo sapiens B-cell CLL/lymphoma 11A (zinc finger protein) (BCL11A), transcript variant 1, mRNA [NM_022893]
up	2.24007	BCL2A1	Homo sapiens BCL2-related protein A1 (BCL2A1), transcript variant 1, mRNA [NM_004049]
up	2.38584	BCL2L11	Homo sapiens BCL2-like 11 (apoptosis facilitator) (BCL2L11), transcript variant 1, mRNA [NM_138621]
up	2.00459	BCL3	Homo sapiens B-cell CLL/lymphoma 3 (BCL3), mRNA [NM_005178]
down	-2.65335	BCL7A	Homo sapiens B-cell CLL/lymphoma 7A (BCL7A), transcript variant 1, mRNA [NM_020993]
down	-2.81708	BDH1	Homo sapiens 3-hydroxybutyrate dehydrogenase, type 1 (BDH1), nuclear gene encoding mitochondrial protein, transcript variant 3, mRNA [NM_203314]
up	2.1187	BHLHE41	Homo sapiens basic helix-loop-helix family, member e41 (BHLHE41), mRNA [NM_030762]
up	4.54341	BID	Homo sapiens BH3 interacting domain death agonist (BID), transcript variant 1, mRNA [NM_197966]
up	8.81994	BIRC3	Homo sapiens baculoviral IAP repeat containing 3 (BIRC3), transcript variant 1, mRNA [NM_001165]
up	3.74643	BLM	Homo sapiens Bloom syndrome, RecQ helicase-like (BLM), mRNA [NM_000057]
down	-3.11779	BLMH	Homo sapiens bleomycin hydrolase (BLMH), mRNA [NM_000386]
up	3.12742	BMF	Homo sapiens Bcl2 modifying factor (BMF), transcript variant 1, mRNA [NM_001003940]
down	-2.30202	BMP2	Homo sapiens bone morphogenetic protein 2 (BMP2), mRNA [NM_001200]
up	2.40776	BMP2K	Homo sapiens BMP2 inducible kinase (BMP2K), transcript variant 1, mRNA [NM_198892]
down	-2.15856	BMP4	Homo sapiens bone morphogenetic protein 4 (BMP4), transcript variant 1, mRNA [NM_001202]
down	-3.59519	BMP7	Homo sapiens bone morphogenetic protein 7 (BMP7), mRNA [NM_001719]
down	-2.83426	BNC1	Homo sapiens basonuclin 1 (BNC1), mRNA [NM_001717]
down	-2.23452	BOK	Homo sapiens BCL2-related ovarian killer (BOK), mRNA [NM_032515]
up	2.13342	BRI3	Homo sapiens brain protein I3 (BRI3), transcript variant 1, mRNA [NM_015379]
down	-2.30452	BRI3BP	Homo sapiens BRI3 binding protein (BRI3BP), mRNA [NM_080626]
down	-3.4185	BSPRY	Homo sapiens B-box and SPRY domain containing (BSPRY), mRNA [NM_017688]
up	3.49045	BST2	Homo sapiens bone marrow stromal cell antigen 2 (BST2), mRNA [NM_004335]
down	-2.10172	BTBD11	Homo sapiens BTB (POZ) domain containing 11 (BTBD11), transcript variant a, mRNA [NM_001018072]
down	-2.3481	BTBD3	Homo sapiens BTB (POZ) domain containing 3 (BTBD3), transcript variant 1, mRNA [NM_014962]
up	2.84233	BTN2A2	Homo sapiens butyrophilin, subfamily 2, member A2 (BTN2A2), transcript variant 2, mRNA [NM_181531]
up	3.53687	BTN3A2	Homo sapiens butyrophilin, subfamily 3, member A2 (BTN3A2), transcript variant 1, mRNA [NM_007047]
down	-2.43026	C10orf116	Homo sapiens chromosome 10 open reading frame 116 (C10orf116), mRNA [NM_006829]
up	3.51515	C10orf125	Homo sapiens chromosome 10 open reading frame 125 (C10orf125), transcript variant 2, mRNA [NM_198472]
down	-2.69972	C10orf57	Homo sapiens chromosome 10 open reading frame 57 (C10orf57), mRNA [NM_025125]
down	-2.31292	C10orf58	Homo sapiens chromosome 10 open reading frame 58 (C10orf58), transcript variant 1, mRNA [NM_032333]
up	2.32658	C11orf75	Homo sapiens chromosome 11 open reading frame 75 (C11orf75), mRNA [NM_020179]
down	-2.16364	C12orf29	Homo sapiens chromosome 12 open reading frame 29 (C12orf29), mRNA [NM_001009894]
up	3.02344	C12orf35	Homo sapiens chromosome 12 open reading frame 35 (C12orf35), mRNA [NM_018169]
up	2.63215	C12orf5	Homo sapiens chromosome 12 open reading frame 5 (C12orf5), mRNA [NM_020375]
down	-2.6173	C15orf59	Homo sapiens chromosome 15 open reading frame 59 (C15orf59), mRNA [NM_001039614]
up	8.21013	C16orf54	Homo sapiens chromosome 16 open reading frame 54 (C16orf54), mRNA [NM_175900]
down	-2.64285	C16orf74	Homo sapiens chromosome 16 open reading frame 74 (C16orf74), mRNA [NM_206967]
down	-2.11604	C17orf107	Homo sapiens chromosome 17 open reading frame 107 (C17orf107), mRNA [NM_001145536]
up	2.6441	C17orf62	Homo sapiens chromosome 17 open reading frame 62 (C17orf62), transcript variant 4, mRNA [NM_001193653]
up	2.3716	C17orf96	Homo sapiens chromosome 17 open reading frame 96 (C17orf96), mRNA [NM_001130677]
down	-2.77698	C19orf33	Homo sapiens chromosome 19 open reading frame 33 (C19orf33), mRNA [NM_033520]
down	-2.20111	C19orf57	Homo sapiens chromosome 19 open reading frame 57 (C19orf57), mRNA [NM_024323]
down	-3.69169	C1orf106	Homo sapiens chromosome 1 open reading frame 106 (C1orf106), transcript variant 1, mRNA [NM_018265]
down	-3.46142	C1orf116	Homo sapiens chromosome 1 open reading frame 116 (C1orf116), transcript variant 1, mRNA [NM_023938]
down	-3.14776	C1orf172	Homo sapiens chromosome 1 open reading frame 172 (C1orf172), mRNA [NM_152365]
down	-2.51626	C1orf21	Homo sapiens chromosome 1 open reading frame 21 (C1orf21), mRNA [NM_030806]
up	4.65912	C1orf54	Homo sapiens chromosome 1 open reading frame 54 (C1orf54), mRNA [NM_024579]
up	2.17246	C1orf93	Homo sapiens chromosome 1 open reading frame 93 (C1orf93), transcript variant 1, mRNA [NM_001195736]
up	2.47589	C1R	Homo sapiens complement component 1, r subcomponent (C1R), mRNA [NM_001733]
up	3.10877	C1S	Homo sapiens complement component 1, s subcomponent (C1S), transcript variant 2, mRNA [NM_001734]
down	-2.42879	C20orf3	Homo sapiens chromosome 20 open reading frame 3 (C20orf3), mRNA [NM_020531]
down	-2.30647	C2CD2	Homo sapiens C2 calcium-dependent domain containing 2 (C2CD2), transcript variant 1, mRNA [NM_015500]
down	-2.88745	C2orf54	Homo sapiens chromosome 2 open reading frame 54 (C2orf54), transcript variant 2, mRNA [NM_024861]
down	-2.36268	C2orf82	Homo sapiens chromosome 2 open reading frame 82 (C2orf82), mRNA [NM_206895]
up	4.19942	C2orf89	Homo sapiens chromosome 2 open reading frame 89 (C2orf89), mRNA [NM_001080824]
up	3.98223	C3	Homo sapiens complement component 3 (C3), mRNA [NM_000064]
up	3.5853	C3AR1	Homo sapiens complement component 3a receptor 1 (C3AR1), mRNA [NM_004054]
down	-3.04005	C3orf52	Homo sapiens chromosome 3 open reading frame 52 (C3orf52), transcript variant 2, mRNA [NM_024616]
up	3.33274	C4orf48	Homo sapiens chromosome 4 open reading frame 48 (C4orf48), transcript variant 2, mRNA [NM_001141936]
up	3.99202	C5orf39	Homo sapiens chromosome 5 open reading frame 39 (C5orf39), mRNA [NM_001014279]
down	-2.87439	C5orf4	Homo sapiens chromosome 5 open reading frame 4 (C5orf4), mRNA [NM_032385]
up	2.63794	C6orf204	Homo sapiens chromosome 6 open reading frame 204 (C6orf204), transcript variant 2, mRNA [NM_206921]
down	-2.19579	C7orf41	Homo sapiens chromosome 7 open reading frame 41 (C7orf41), mRNA [NM_152793]
down	-3.36726	C7orf68	Homo sapiens chromosome 7 open reading frame 68 (C7orf68), transcript variant 1, mRNA [NM_013332]
down	-3.55023	C9orf125	Homo sapiens chromosome 9 open reading frame 125 (C9orf125), mRNA [NM_032342]
up	2.85578	C9orf167	Homo sapiens chromosome 9 open reading frame 167 (C9orf167), mRNA [NM_017723]
down	-2.49236	C9orf169	Homo sapiens chromosome 9 open reading frame 169 (C9orf169), mRNA [NM_199001]
up	2.12553	C9orf21	Homo sapiens chromosome 9 open reading frame 21 (C9orf21), mRNA [NM_153698]
down	-2.95156	C9orf24	Homo sapiens chromosome 9 open reading frame 24 (C9orf24), transcript variant 1, mRNA [NM_032596]
down	-2.06321	C9orf3	Homo sapiens chromosome 9 open reading frame 3 (C9orf3), transcript variant 2, mRNA [NM_032823]
down	-2.16213	C9orf9	Homo sapiens chromosome 9 open reading frame 9 (C9orf9), mRNA [NM_018956]
down	-2.66993	CA13	Homo sapiens carbonic anhydrase XIII (CA13), mRNA [NM_198584]
down	-2.14082	CACNB3	Homo sapiens calcium channel, voltage-dependent, beta 3 subunit (CACNB3), transcript variant 1, mRNA [NM_000725]
up	3.42673	CALM3	Homo sapiens calmodulin 3 (phosphorylase kinase, delta) (CALM3), mRNA [NM_005184]
down	-2.52823	CAMKK1	Homo sapiens calcium/calmodulin-dependent protein kinase kinase 1, alpha (CAMKK1), transcript variant 1, mRNA [NM_032294]
up	2.48706	CANX	Homo sapiens calnexin (CANX), transcript variant 1, mRNA [NM_001746]
up	2.00912	CAP1	Homo sapiens CAP, adenylate cyclase-associated protein 1 (yeast) (CAP1), transcript variant 1, mRNA [NM_006367]
up	3.24454	CAPG	Homo sapiens capping protein (actin filament), gelsolin-like (CAPG), mRNA [NM_001747]
down	-2.4459	CARD10	Homo sapiens caspase recruitment domain family, member 10 (CARD10), mRNA [NM_014550]
down	-2.59141	CARD14	Homo sapiens caspase recruitment domain family, member 14 (CARD14), transcript variant 1, mRNA [NM_024110]
up	2.5418	CARD6	Homo sapiens caspase recruitment domain family, member 6 (CARD6), mRNA [NM_032587]
up	2.26012	CARD8	Homo sapiens caspase recruitment domain family, member 8 (CARD8), transcript variant 2, mRNA [NM_014959]
up	2.78616	CASP1	Homo sapiens caspase 1, apoptosis-related cysteine peptidase (interleukin 1, beta, convertase) (CASP1), transcript variant alpha, mRNA [NM_033292]
up	2.15674	CASP5	Homo sapiens caspase 5, apoptosis-related cysteine peptidase (CASP5), transcript variant a, mRNA [NM_004347]
down	-3.31752	CASZ1	Homo sapiens castor zinc finger 1 (CASZ1), transcript variant 1, mRNA [NM_001079843]
down	-2.05938	CAV1	Homo sapiens caveolin 1, caveolae protein, 22kDa (CAV1), transcript variant 1, mRNA [NM_001753]
down	-2.05327	CAV2	Homo sapiens caveolin 2 (CAV2), transcript variant 1, mRNA [NM_001233]
up	2.56867	CBLB	Homo sapiens Cas-Br-M (murine) ecotropic retroviral transforming sequence b (CBLB), mRNA [NM_170662]
up	2.66482	CBLN3	Homo sapiens cerebellin 3 precursor (CBLN3), mRNA [NM_001039771]
up	2.1615	CCDC109B	Homo sapiens coiled-coil domain containing 109B (CCDC109B), mRNA [NM_017918]
down	-2.05809	CCDC120	Homo sapiens coiled-coil domain containing 120 (CCDC120), transcript variant 3, mRNA [NM_033626]
up	2.16164	CCDC167	Homo sapiens coiled-coil domain containing 167 (CCDC167), mRNA [NM_138493]
down	-2.80634	CCDC3	Homo sapiens coiled-coil domain containing 3 (CCDC3), mRNA [NM_031455]
down	-3.00711	CCDC64B	Homo sapiens coiled-coil domain containing 64B (CCDC64B), mRNA [NM_001103175]
down	-2.26983	CCDC8	Homo sapiens coiled-coil domain containing 8 (CCDC8), mRNA [NM_032040]
down	-2.28081	CCDC85C	Homo sapiens coiled-coil domain containing 85C (CCDC85C), mRNA [NM_001144995]
up	3.18276	CCDC88A	Homo sapiens coiled-coil domain containing 88A (CCDC88A), transcript variant 2, mRNA [NM_018084]
up	4.43435	CCDC88B	Homo sapiens coiled-coil domain containing 88B (CCDC88B), mRNA [NM_032251]
up	2.29749	CCDC88C	Homo sapiens coiled-coil domain containing 88C (CCDC88C), mRNA [NM_001080414]
up	5.35143	CCL2	Homo sapiens chemokine (C-C motif) ligand 2 (CCL2), mRNA [NM_002982]
up	2.17846	CCM2	Homo sapiens cerebral cavernous malformation 2 (CCM2), transcript variant 2, mRNA [NM_031443]
down	-2.27167	CCND1	Homo sapiens cyclin D1 (CCND1), mRNA [NM_053056]
up	2.06339	CCND3	Homo sapiens cyclin D3 (CCND3), transcript variant 2, mRNA [NM_001760]
down	-2.48703	CD109	Homo sapiens CD109 molecule (CD109), transcript variant 1, mRNA [NM_133493]
up	3.51534	CD14	Homo sapiens CD14 molecule (CD14), transcript variant 3, mRNA [NM_001174104]
up	4.09407	CD19	Homo sapiens CD19 molecule (CD19), transcript variant 2, mRNA [NM_001770]
up	25.0922	CD2	Homo sapiens CD2 molecule (CD2), mRNA [NM_001767]
down	-2.23949	CD24	Homo sapiens CD24 molecule (CD24), mRNA [NM_013230]
up	13.988	CD27	Homo sapiens CD27 molecule (CD27), mRNA [NM_001242]
up	2.11543	CD300E	Homo sapiens CD300e molecule (CD300E), mRNA [NM_181449]
up	2.05295	CD302	Homo sapiens CD302 molecule (CD302), transcript variant 1, mRNA [NM_014880]
up	5.08108	CD33	Homo sapiens CD33 molecule (CD33), transcript variant 1, mRNA [NM_001772]
up	5.86395	CD37	Homo sapiens CD37 molecule (CD37), transcript variant 1, mRNA [NM_001774]
up	17.6044	CD3D	Homo sapiens CD3d molecule, delta (CD3-TCR complex) (CD3D), transcript variant 1, mRNA [NM_000732]
up	20.1358	CD3G	Homo sapiens CD3g molecule, gamma (CD3-TCR complex) (CD3G), mRNA [NM_000073]
up	2.20526	CD4	Homo sapiens CD4 molecule (CD4), transcript variant 1, mRNA [NM_000616]
up	3.27639	CD40	Homo sapiens CD40 molecule, TNF receptor superfamily member 5 (CD40), transcript variant 1, mRNA [NM_001250]
up	3.34381	CD40	Homo sapiens CD40 molecule, TNF receptor superfamily member 5 (CD40), transcript variant 1, mRNA [NM_001250]
up	6.48432	CD40LG	Homo sapiens CD40 ligand (CD40LG), mRNA [NM_000074]
up	2.44222	CD47	Homo sapiens CD47 molecule (CD47), transcript variant 2, mRNA [NM_198793]
up	21.1245	CD48	Homo sapiens CD48 molecule (CD48), mRNA [NM_001778]
up	11.8	CD52	Homo sapiens CD52 molecule (CD52), mRNA [NM_001803]
up	14.1898	CD53	Homo sapiens CD53 molecule (CD53), transcript variant 1, mRNA [NM_001040033]
up	12.6143	CD6	Homo sapiens CD6 molecule (CD6), mRNA [NM_006725]
up	2.41437	CD63	Homo sapiens CD63 molecule (CD63), transcript variant 2, mRNA [NM_001040034]
up	9.05216	CD68	Homo sapiens CD68 molecule (CD68), transcript variant 1, mRNA [NM_001251]
up	5.90936	CD74	Homo sapiens CD74 molecule, major histocompatibility complex, class II invariant chain (CD74), transcript variant 3, mRNA [NM_001025158]
up	2.19006	CD79A	Homo sapiens CD79a molecule, immunoglobulin-associated alpha (CD79A), transcript variant 1, mRNA [NM_001783]
up	10.1073	CD83	Homo sapiens CD83 molecule (CD83), transcript variant 1, mRNA [NM_004233]
up	3.83458	CD97	Homo sapiens CD97 molecule (CD97), transcript variant 1, mRNA [NM_078481]
up	2.52634	CDC42SE2	Homo sapiens CDC42 small effector 2 (CDC42SE2), transcript variant 1, mRNA [NM_020240]
down	-2.00637	CDCA7	Homo sapiens cell division cycle associated 7 (CDCA7), transcript variant 1, mRNA [NM_031942]
down	-2.45344	CDH1	Homo sapiens cadherin 1, type 1, E-cadherin (epithelial) (CDH1), mRNA [NM_004360]
down	-2.43065	CDH13	Homo sapiens cadherin 13, H-cadherin (heart) (CDH13), transcript variant 1, mRNA [NM_001257]
down	-2.56271	CDS1	Homo sapiens CDP-diacylglycerol synthase (phosphatidate cytidylyltransferase) 1 (CDS1), mRNA [NM_001263]
up	2.6511	CDS2	Homo sapiens CDP-diacylglycerol synthase (phosphatidate cytidylyltransferase) 2 (CDS2), mRNA [NM_003818]
up	7.31909	CECR1	Homo sapiens cat eye syndrome chromosome region, candidate 1 (CECR1), transcript variant 2, mRNA [NM_177405]
up	2.12937	CECR6	Homo sapiens cat eye syndrome chromosome region, candidate 6 (CECR6), transcript variant 1, mRNA [NM_031890]
up	2.02596	CELF2	Homo sapiens CUGBP, Elav-like family member 2 (CELF2), transcript variant 1, mRNA [NM_001025076]
down	-2.18981	CELSR1	Homo sapiens cadherin, EGF LAG seven-pass G-type receptor 1 (flamingo homolog, Drosophila) (CELSR1), mRNA [NM_014246]
down	-2.38974	CELSR2	Homo sapiens cadherin, EGF LAG seven-pass G-type receptor 2 (flamingo homolog, Drosophila) (CELSR2), mRNA [NM_001408]
up	2.00216	CEP55	Homo sapiens centrosomal protein 55kDa (CEP55), transcript variant 1, mRNA [NM_018131]
down	-2.50548	CERS4	Homo sapiens ceramide synthase 4 (CERS4), mRNA [NM_024552]
down	-3.68457	CGN	Homo sapiens cingulin (CGN), mRNA [NM_020770]
down	-3.2914	CHADL	Homo sapiens chondroadherin-like (CHADL), mRNA [NM_138481]
up	25.8828	CHIT1	Homo sapiens chitinase 1 (chitotriosidase) (CHIT1), mRNA [NM_003465]
down	-3.18229	CHMP4C	Homo sapiens chromatin modifying protein 4C (CHMP4C), mRNA [NM_152284]
up	3.02512	CHN1	Homo sapiens chimerin (chimaerin) 1 (CHN1), transcript variant 1, mRNA [NM_001822]
up	2.42089	CHN2	Homo sapiens chimerin (chimaerin) 2 (CHN2), transcript variant 2, mRNA [NM_004067]
down	-3.88186	CIDEC	Homo sapiens cell death-inducing DFFA-like effector c (CIDEC), transcript variant 3, mRNA [NM_022094]
down	-2.59076	CIDEC	Homo sapiens cell death-inducing DFFA-like effector c (CIDEC), transcript variant 3, mRNA [NM_022094]
up	4.3846	CIITA	Homo sapiens class II, major histocompatibility complex, transactivator (CIITA), mRNA [NM_000246]
up	2.52887	CIR1	Homo sapiens corepressor interacting with RBPJ, 1 (CIR1), mRNA [NM_004882]
down	-2.22553	CITED4	Homo sapiens Cbp/p300-interacting transactivator, with Glu/Asp-rich carboxy-terminal domain, 4 (CITED4), mRNA [NM_133467]
down	-3.19644	CKB	Homo sapiens creatine kinase, brain (CKB), mRNA [NM_001823]
up	2.86091	CKLF	Homo sapiens chemokine-like factor (CKLF), transcript variant 4, mRNA [NM_181641]
down	-3.34977	CKMT1A	Homo sapiens creatine kinase, mitochondrial 1A (CKMT1A), nuclear gene encoding mitochondrial protein, mRNA [NM_001015001]
down	-4.12802	CLDN1	Homo sapiens claudin 1 (CLDN1), mRNA [NM_021101]
down	-2.55855	CLDN3	Homo sapiens claudin 3 (CLDN3), mRNA [NM_001306]
down	-3.16772	CLDN4	Homo sapiens claudin 4 (CLDN4), mRNA [NM_001305]
up	3.79395	CLEC2D	Homo sapiens C-type lectin domain family 2, member D (CLEC2D), transcript variant 1, mRNA [NM_013269]
up	2.12523	CLMN	Homo sapiens calmin (calponin-like, transmembrane) (CLMN), mRNA [NM_024734]
down	-2.22464	CLMP	Homo sapiens CXADR-like membrane protein (CLMP), mRNA [NM_024769]
up	7.14678	CMPK2	Homo sapiens cytidine monophosphate (UMP-CMP) kinase 2, mitochondrial (CMPK2), nuclear gene encoding mitochondrial protein, mRNA [NM_207315]
up	2.40852	CMTM3	Homo sapiens CKLF-like MARVEL transmembrane domain containing 3 (CMTM3), transcript variant 1, mRNA [NM_144601]
down	-2.33145	CMTM4	Homo sapiens CKLF-like MARVEL transmembrane domain containing 4 (CMTM4), transcript variant 2, mRNA [NM_181521]
up	3.21447	CMTM7	Homo sapiens CKLF-like MARVEL transmembrane domain containing 7 (CMTM7), transcript variant 1, mRNA [NM_138410]
down	-2.01421	CMTM8	Homo sapiens CKLF-like MARVEL transmembrane domain containing 8 (CMTM8), mRNA [NM_178868]
down	-2.42163	CNKSR1	Homo sapiens connector enhancer of kinase suppressor of Ras 1 (CNKSR1), transcript variant 1, mRNA [NM_006314]
down	-2.94318	CNN1	Homo sapiens calponin 1, basic, smooth muscle (CNN1), mRNA [NM_001299]
up	2.26403	CNPY3	Homo sapiens canopy 3 homolog (zebrafish) (CNPY3), mRNA [NM_006586]
up	3.05515	CNTRL	Homo sapiens centriolin (CNTRL), mRNA [NM_007018]
down	-3.13464	COBL	Homo sapiens cordon-bleu homolog (mouse) (COBL), mRNA [NM_015198]
down	-2.39457	COBLL1	Homo sapiens COBL-like 1 (COBLL1), mRNA [NM_014900]
down	-2.45207	COL4A5	Homo sapiens collagen, type IV, alpha 5 (COL4A5), transcript variant 2, mRNA [NM_033380]
down	-3.12483	COL4A6	Homo sapiens collagen, type IV, alpha 6 (COL4A6), transcript variant B, mRNA [NM_033641]
down	-3.24368	COL7A1	Homo sapiens collagen, type VII, alpha 1 (COL7A1), mRNA [NM_000094]
down	-2.86922	COL9A3	Homo sapiens collagen, type IX, alpha 3 (COL9A3), mRNA [NM_001853]
up	5.01737	CORO1A	Homo sapiens coronin, actin binding protein, 1A (CORO1A), transcript variant 2, mRNA [NM_007074]
up	3.07405	CORO7	Homo sapiens coronin 7 (CORO7), transcript variant 1, mRNA [NM_024535]
up	7.30716	COTL1	Homo sapiens coactosin-like 1 (Dictyostelium) (COTL1), mRNA [NM_021149]
up	2.16752	CPNE5	Homo sapiens copine V (CPNE5), mRNA [NM_020939]
up	2.88913	CPPED1	Homo sapiens calcineurin-like phosphoesterase domain containing 1 (CPPED1), transcript variant 1, mRNA [NM_018340]
up	4.57749	CPVL	Homo sapiens carboxypeptidase, vitellogenic-like (CPVL), transcript variant 2, mRNA [NM_019029]
down	-2.68958	CRABP1	Homo sapiens cellular retinoic acid binding protein 1 (CRABP1), mRNA [NM_004378]
down	-4.18129	CRAT	Homo sapiens carnitine O-acetyltransferase (CRAT), nuclear gene encoding mitochondrial protein, transcript variant 1, mRNA [NM_000755]
down	-2.88404	CRB3	Homo sapiens crumbs homolog 3 (Drosophila) (CRB3), transcript variant 2, mRNA [NM_139161]
down	-2.31841	CREB3L4	Homo sapiens cAMP responsive element binding protein 3-like 4 (CREB3L4), mRNA [NM_130898]
down	-2.91609	CRIP2	Homo sapiens cysteine-rich protein 2 (CRIP2), mRNA [NM_001312]
down	-3.24789	CRLF1	Homo sapiens cytokine receptor-like factor 1 (CRLF1), mRNA [NM_004750]
up	2.19262	CSGALNACT2	Homo sapiens chondroitin sulfate N-acetylgalactosaminyltransferase 2 (CSGALNACT2), mRNA [NM_018590]
up	2.58477	CSK	Homo sapiens c-src tyrosine kinase (CSK), transcript variant 1, mRNA [NM_004383]
down	-2.30916	CSNK2A2	Homo sapiens casein kinase 2, alpha prime polypeptide (CSNK2A2), mRNA [NM_001896]
down	-2.37575	CSPG4	Homo sapiens chondroitin sulfate proteoglycan 4 (CSPG4), mRNA [NM_001897]
up	2.6192	CST3	Homo sapiens cystatin C (CST3), mRNA [NM_000099]
down	-2.15281	CSTA	Homo sapiens cystatin A (stefin A) (CSTA), mRNA [NM_005213]
down	-2.09625	CTAGE4	Homo sapiens CTAGE family, member 4 (CTAGE4), mRNA [NM_198495]
down	-2.97993	CTAGE5	Homo sapiens CTAGE family, member 5 (CTAGE5), transcript variant 4, mRNA [NM_203356]
down	-2.22211	CTDSPL	Homo sapiens CTD (carboxy-terminal domain, RNA polymerase II, polypeptide A) small phosphatase-like (CTDSPL), transcript variant 1, mRNA [NM_001008392]
down	-3.28915	CTNNBIP1	Homo sapiens catenin, beta interacting protein 1 (CTNNBIP1), transcript variant 1, mRNA [NM_020248]
down	-2.38919	CTNND1	Homo sapiens catenin (cadherin-associated protein), delta 1 (CTNND1), transcript variant 3, mRNA [NM_001331]
up	2.54069	CTNND2	Homo sapiens catenin (cadherin-associated protein), delta 2 (neural plakophilin-related arm-repeat protein) (CTNND2), mRNA [NM_001332]
up	6.10943	CTSB	Homo sapiens cathepsin B (CTSB), transcript variant 2, mRNA [NM_147780]
up	4.73432	CTSC	Homo sapiens cathepsin C (CTSC), transcript variant 1, mRNA [NM_001814]
up	2.54126	CTSD	Homo sapiens cathepsin D (CTSD), mRNA [NM_001909]
up	2.39468	CTSH	Homo sapiens cathepsin H (CTSH), mRNA [NM_004390]
down	-4.5663	CTSL2	Homo sapiens cathepsin L2 (CTSL2), transcript variant 1, mRNA [NM_001333]
up	2.20531	CTSO	Homo sapiens cathepsin O (CTSO), mRNA [NM_001334]
up	16.0967	CTSZ	Homo sapiens cathepsin Z (CTSZ), mRNA [NM_001336]
down	-2.01291	CTTN	Homo sapiens cortactin (CTTN), transcript variant 1, mRNA [NM_005231]
down	-2.70708	CXADR	Homo sapiens coxsackie virus and adenovirus receptor (CXADR), transcript variant 1, mRNA [NM_001338]
up	2.98112	CXCL16	Homo sapiens chemokine (C-X-C motif) ligand 16 (CXCL16), transcript variant 2, mRNA [NM_001100812]
up	13.6	CXCR4	Homo sapiens chemokine (C-X-C motif) receptor 4 (CXCR4), transcript variant 1, mRNA [NM_001008540]
up	11.2159	CXorf65	Homo sapiens chromosome X open reading frame 65 (CXorf65), transcript variant 1, mRNA [NM_001025265]
up	2.00894	CYB561D2	Homo sapiens cytochrome b-561 domain containing 2 (CYB561D2), mRNA [NM_007022]
down	-2.45283	CYB5A	Homo sapiens cytochrome b5 type A (microsomal) (CYB5A), transcript variant 2, mRNA [NM_001914]
down	-2.90685	CYB5R2	Homo sapiens cytochrome b5 reductase 2 (CYB5R2), mRNA [NM_016229]
up	2.70081	CYB5R4	Homo sapiens cytochrome b5 reductase 4 (CYB5R4), mRNA [NM_016230]
up	7.10183	CYBA	Homo sapiens cytochrome b-245, alpha polypeptide (CYBA), mRNA [NM_000101]
up	2.12295	CYBASC3	Homo sapiens cytochrome b, ascorbate dependent 3 (CYBASC3), transcript variant 2, mRNA [NM_153611]
up	18.9277	CYBB	Homo sapiens cytochrome b-245, beta polypeptide (CYBB), mRNA [NM_000397]
up	4.44902	CYFIP2	Homo sapiens cytoplasmic FMR1 interacting protein 2 (CYFIP2), transcript variant 2, mRNA [NM_001037332]
up	3.5154	CYP27A1	Homo sapiens cytochrome P450, family 27, subfamily A, polypeptide 1 (CYP27A1), nuclear gene encoding mitochondrial protein, mRNA [NM_000784]
down	-2.47098	CYP27C1	Homo sapiens cytochrome P450, family 27, subfamily C, polypeptide 1 (CYP27C1), mRNA [NM_001001665]
down	-3.32625	CYP2J2	Homo sapiens cytochrome P450, family 2, subfamily J, polypeptide 2 (CYP2J2), mRNA [NM_000775]
down	-4.13019	CYP4F8	Homo sapiens cytochrome P450, family 4, subfamily F, polypeptide 8 (CYP4F8), mRNA [NM_007253]
up	8.26025	CYTIP	Homo sapiens cytohesin 1 interacting protein (CYTIP), mRNA [NM_004288]
down	-2.28694	D4S234E	Homo sapiens DNA segment on chromosome 4 (unique) 234 expressed sequence (D4S234E), transcript variant 1, mRNA [NM_014392]
down	-2.35251	DAAM1	Homo sapiens dishevelled associated activator of morphogenesis 1 (DAAM1), mRNA [NM_014992]
up	2.41232	DAB2	Homo sapiens disabled homolog 2, mitogen-responsive phosphoprotein (Drosophila) (DAB2), mRNA [NM_001343]
down	-2.02042	DAB2IP	Homo sapiens DAB2 interacting protein (DAB2IP), transcript variant 1, mRNA [NM_032552]
down	-2.18167	DAG1	Homo sapiens dystroglycan 1 (dystrophin-associated glycoprotein 1) (DAG1), transcript variant 2, mRNA [NM_004393]
down	-2.73595	DAPL1	Homo sapiens death associated protein-like 1 (DAPL1), mRNA [NM_001017920]
down	-2.75776	DCT	Homo sapiens dopachrome tautomerase (dopachrome delta-isomerase, tyrosine-related protein 2) (DCT), transcript variant 1, mRNA [NM_001922]
down	-3.23927	DDR1	Homo sapiens discoidin domain receptor tyrosine kinase 1 (DDR1), transcript variant 2, mRNA [NM_013993]
up	3.44074	DDX60L	Homo sapiens DEAD (Asp-Glu-Ala-Asp) box polypeptide 60-like (DDX60L), mRNA [NM_001012967]
down	-3.39426	DEFB1	Homo sapiens defensin, beta 1 (DEFB1), mRNA [NM_005218]
down	-2.62881	DEGS1	Homo sapiens degenerative spermatocyte homolog 1, lipid desaturase (Drosophila) (DEGS1), mRNA [NM_003676]
down	-2.49754	DEGS2	Homo sapiens degenerative spermatocyte homolog 2, lipid desaturase (Drosophila) (DEGS2), mRNA [NM_206918]
up	2.09437	DENND1B	Homo sapiens DENN/MADD domain containing 1B (DENND1B), transcript variant 3, mRNA [NM_001195215]
up	6.57893	DENND1C	Homo sapiens DENN/MADD domain containing 1C (DENND1C), mRNA [NM_024898]
up	2.26201	DENND2D	Homo sapiens DENN/MADD domain containing 2D (DENND2D), mRNA [NM_024901]
up	2.25015	DENND3	Homo sapiens DENN/MADD domain containing 3 (DENND3), mRNA [NM_014957]
up	2.13024	DENND5A	Homo sapiens DENN/MADD domain containing 5A (DENND5A), mRNA [NM_015213]
down	-4.18042	DGAT2	Homo sapiens diacylglycerol O-acyltransferase 2 (DGAT2), mRNA [NM_032564]
down	-2.17405	DGCR2	Homo sapiens DiGeorge syndrome critical region gene 2 (DGCR2), transcript variant 1, mRNA [NM_005137]
down	-3.85649	DHCR24	Homo sapiens 24-dehydrocholesterol reductase (DHCR24), mRNA [NM_014762]
down	-3.74407	DHCR7	Homo sapiens 7-dehydrocholesterol reductase (DHCR7), transcript variant 1, mRNA [NM_001360]
down	-2.54785	DHRS11	Homo sapiens dehydrogenase/reductase (SDR family) member 11 (DHRS11), mRNA [NM_024308]
up	2.08979	DHX58	Homo sapiens DEXH (Asp-Glu-X-His) box polypeptide 58 (DHX58), mRNA [NM_024119]
up	3.38722	DISC1	Homo sapiens disrupted in schizophrenia 1 (DISC1), transcript variant L, mRNA [NM_018662]
down	-2.07295	DLG3	Homo sapiens discs, large homolog 3 (Drosophila) (DLG3), transcript variant 1, mRNA [NM_021120]
down	-2.19664	DLG5	Homo sapiens discs, large homolog 5 (Drosophila) (DLG5), mRNA [NM_004747]
down	-3.71638	DLK2	Homo sapiens delta-like 2 homolog (Drosophila) (DLK2), transcript variant 2, mRNA [NM_206539]
down	-2.0034	DLL1	Homo sapiens delta-like 1 (Drosophila) (DLL1), mRNA [NM_005618]
down	-3.19103	DLX5	Homo sapiens distal-less homeobox 5 (DLX5), mRNA [NM_005221]
down	-2.23091	DMD	Homo sapiens dystrophin (DMD), transcript variant Dp427p2, mRNA [NM_004010]
down	-2.29369	DMKN	Homo sapiens dermokine (DMKN), transcript variant 1, mRNA [NM_001035516]
down	-2.16465	DNAJA4	Homo sapiens DnaJ (Hsp40) homolog, subfamily A, member 4 (DNAJA4), transcript variant 1, mRNA [NM_018602]
down	-2.49656	DNAJB2	Homo sapiens DnaJ (Hsp40) homolog, subfamily B, member 2 (DNAJB2), transcript variant 1, mRNA [NM_001039550]
up	2.06772	DNASE1L1	Homo sapiens deoxyribonuclease I-like 1 (DNASE1L1), transcript variant 1, mRNA [NM_006730]
down	-2.37236	DNMBP	Homo sapiens dynamin binding protein (DNMBP), mRNA [NM_015221]
up	5.7354	DOCK10	Homo sapiens dedicator of cytokinesis 10 (DOCK10), mRNA [NM_014689]
up	2.42729	DOCK11	Homo sapiens dedicator of cytokinesis 11 (DOCK11), mRNA [NM_144658]
up	2.47184	DOCK4	Homo sapiens dedicator of cytokinesis 4 (DOCK4), mRNA [NM_014705]
down	-2.16353	DOCK6	Homo sapiens dedicator of cytokinesis 6 (DOCK6), mRNA [NM_020812]
up	5.89994	DOCK8	Homo sapiens dedicator of cytokinesis 8 (DOCK8), transcript variant 1, mRNA [NM_203447]
up	2.71082	DOK1	Homo sapiens docking protein 1, 62kDa (downstream of tyrosine kinase 1) (DOK1), transcript variant 1, mRNA [NM_001381]
up	6.5344	DOK3	Homo sapiens docking protein 3 (DOK3), transcript variant 2, mRNA [NM_001144875]
down	-2.98603	DOK4	Homo sapiens docking protein 4 (DOK4), mRNA [NM_018110]
down	-2.73629	DOK7	Homo sapiens docking protein 7 (DOK7), transcript variant 1, mRNA [NM_173660]
up	2.00018	DPH3	Homo sapiens DPH3, KTI11 homolog (S. cerevisiae) (DPH3), transcript variant 1, mRNA [NM_206831]
up	2.06003	DPH3P1	Homo sapiens DPH3, KTI11 homolog (S. cerevisiae) pseudogene 1 (DPH3P1), mRNA [NM_080750]
up	3.04935	DPYD	Homo sapiens dihydropyrimidine dehydrogenase (DPYD), transcript variant 1, mRNA [NM_000110]
down	-2.53604	DQX1	Homo sapiens DEAQ box RNA-dependent ATPase 1 (DQX1), mRNA [NM_133637]
up	8.36394	DRAM1	Homo sapiens DNA-damage regulated autophagy modulator 1 (DRAM1), mRNA [NM_018370]
down	-2.1991	DRD4	Homo sapiens dopamine receptor D4 (DRD4), mRNA [NM_000797]
down	-2.69012	DSP	Homo sapiens desmoplakin (DSP), transcript variant 1, mRNA [NM_004415]
down	-2.48764	DST	Homo sapiens dystonin (DST), transcript variant 1e, mRNA [NM_001723]
up	3.33855	DTX3L	Homo sapiens deltex 3-like (Drosophila) (DTX3L), mRNA [NM_138287]
down	-2.32616	DUSP14	Homo sapiens dual specificity phosphatase 14 (DUSP14), mRNA [NM_007026]
down	-2.11931	DVL1	Homo sapiens dishevelled, dsh homolog 1 (Drosophila) (DVL1), mRNA [NM_004421]
up	2.73572	E2F3	Homo sapiens E2F transcription factor 3 (E2F3), mRNA [NM_001949]
down	-2.02544	ECHDC2	Homo sapiens enoyl CoA hydratase domain containing 2 (ECHDC2), transcript variant 2, mRNA [NM_018281]
down	-2.36923	ECHDC3	Homo sapiens enoyl CoA hydratase domain containing 3 (ECHDC3), nuclear gene encoding mitochondrial protein, mRNA [NM_024693]
down	-2.47372	EEF2K	Homo sapiens eukaryotic elongation factor-2 kinase (EEF2K), mRNA [NM_013302]
down	-2.61149	EFNA1	Homo sapiens ephrin-A1 (EFNA1), transcript variant 1, mRNA [NM_004428]
down	-2.38556	EFNA4	Homo sapiens ephrin-A4 (EFNA4), transcript variant 3, mRNA [NM_182690]
down	-3.72735	EFNB2	Homo sapiens ephrin-B2 (EFNB2), mRNA [NM_004093]
down	-2.00079	EFR3B	Homo sapiens EFR3 homolog B (S. cerevisiae) (EFR3B), mRNA [NM_014971]
down	-2.14948	EGFL8	Homo sapiens EGF-like-domain, multiple 8 (EGFL8), transcript variant 1, mRNA [NM_030652]
down	-2.57894	EGFR	Homo sapiens epidermal growth factor receptor (EGFR), transcript variant 1, mRNA [NM_005228]
up	2.0639	EHBP1L1	Homo sapiens EH domain binding protein 1-like 1 (EHBP1L1), mRNA [NM_001099409]
down	-2.59512	ELL3	Homo sapiens elongation factor RNA polymerase II-like 3 (ELL3), mRNA [NM_025165]
up	2.70716	ELMO1	Homo sapiens engulfment and cell motility 1 (ELMO1), transcript variant 1, mRNA [NM_014800]
down	-2.21826	ELMO3	Homo sapiens engulfment and cell motility 3 (ELMO3), mRNA [NM_024712]
down	-2.5851	ELOVL1	Homo sapiens ELOVL fatty acid elongase 1 (ELOVL1), mRNA [NM_022821]
down	-3.99446	ELOVL4	Homo sapiens ELOVL fatty acid elongase 4 (ELOVL4), mRNA [NM_022726]
down	-2.18737	ELOVL6	Homo sapiens ELOVL fatty acid elongase 6 (ELOVL6), transcript variant 1, mRNA [NM_024090]
up	3.50153	EMILIN2	Homo sapiens elastin microfibril interfacer 2 (EMILIN2), mRNA [NM_032048]
down	-3.54691	EML2	Homo sapiens echinoderm microtubule associated protein like 2 (EML2), transcript variant 2, mRNA [NM_012155]
down	-2.72173	EMP2	Homo sapiens epithelial membrane protein 2 (EMP2), mRNA [NM_001424]
up	2.11247	EMP3	Homo sapiens epithelial membrane protein 3 (EMP3), mRNA [NM_001425]
down	-2.09435	EN1	Homo sapiens engrailed homeobox 1 (EN1), mRNA [NM_001426]
down	-2.16096	ENDOD1	Homo sapiens endonuclease domain containing 1 (ENDOD1), mRNA [NM_015036]
down	-2.12247	ENHO	Homo sapiens energy homeostasis associated (ENHO), mRNA [NM_198573]
down	-2.19352	ENSA	Homo sapiens endosulfine alpha (ENSA), transcript variant 1, mRNA [NM_207042]
up	2.98501	EPB41L3	Homo sapiens erythrocyte membrane protein band 4.1-like 3 (EPB41L3), mRNA [NM_012307]
down	-3.58173	EPB41L4B	Homo sapiens erythrocyte membrane protein band 4.1 like 4B (EPB41L4B), transcript variant 1, mRNA [NM_018424]
down	-2.43037	EPB49	Homo sapiens erythrocyte membrane protein band 4.9 (dematin) (EPB49), transcript variant 1, mRNA [NM_001978]
down	-3.31859	EPCAM	Homo sapiens epithelial cell adhesion molecule (EPCAM), mRNA [NM_002354]
down	-2.12386	EPHA4	Homo sapiens EPH receptor A4 (EPHA4), mRNA [NM_004438]
down	-3.0669	EPHB3	Homo sapiens EPH receptor B3 (EPHB3), mRNA [NM_004443]
down	-2.36045	EPHB6	Homo sapiens EPH receptor B6 (EPHB6), mRNA [NM_004445]
down	-2.62182	EPHX2	Homo sapiens epoxide hydrolase 2, cytoplasmic (EPHX2), mRNA [NM_001979]
down	-3.23908	EPHX3	Homo sapiens epoxide hydrolase 3 (EPHX3), transcript variant 1, mRNA [NM_024794]
down	-2.84348	EPN2	Homo sapiens epsin 2 (EPN2), transcript variant 2, mRNA [NM_014964]
down	-4.04931	EPN3	Homo sapiens epsin 3 (EPN3), mRNA [NM_017957]
down	-3.07685	EPPK1	Homo sapiens epiplakin 1 (EPPK1), mRNA [NM_031308]
down	-3.90226	EPS8L1	Homo sapiens EPS8-like 1 (EPS8L1), transcript variant 1, mRNA [NM_133180]
down	-2.64839	EPS8L2	Homo sapiens EPS8-like 2 (EPS8L2), mRNA [NM_022772]
up	4.15094	ERAP2	Homo sapiens endoplasmic reticulum aminopeptidase 2 (ERAP2), transcript variant 1, mRNA [NM_022350]
down	-3.05815	ERBB2	Homo sapiens v-erb-b2 erythroblastic leukemia viral oncogene homolog 2, neuro/glioblastoma derived oncogene homolog (avian) (ERBB2), transcript variant 2, mRNA [NM_001005862]
down	-3.19671	ERBB3	Homo sapiens v-erb-b2 erythroblastic leukemia viral oncogene homolog 3 (avian) (ERBB3), transcript variant s, mRNA [NM_001005915]
down	-3.09545	ESRP1	Homo sapiens epithelial splicing regulatory protein 1 (ESRP1), transcript variant 1, mRNA [NM_017697]
down	-3.0251	ESRP2	Homo sapiens epithelial splicing regulatory protein 2 (ESRP2), mRNA [NM_024939]
down	-2.00903	ETFDH	Homo sapiens electron-transferring-flavoprotein dehydrogenase (ETFDH), nuclear gene encoding mitochondrial protein, mRNA [NM_004453]
up	9.28083	EVI2A	Homo sapiens ecotropic viral integration site 2A (EVI2A), transcript variant 1, mRNA [NM_001003927]
up	3.24598	EVL	Homo sapiens Enah/Vasp-like (EVL), mRNA [NM_016337]
down	-3.3601	EXPH5	Homo sapiens exophilin 5 (EXPH5), mRNA [NM_015065]
down	-2.95033	F2RL1	Homo sapiens coagulation factor II (thrombin) receptor-like 1 (F2RL1), mRNA [NM_005242]
down	-2.55794	F3	Homo sapiens coagulation factor III (thromboplastin, tissue factor) (F3), transcript variant 1, mRNA [NM_001993]
down	-11.7341	FA2H	Homo sapiens fatty acid 2-hydroxylase (FA2H), mRNA [NM_024306]
down	-3.57601	FADS1	Homo sapiens fatty acid desaturase 1 (FADS1), mRNA [NM_013402]
down	-10.8369	FADS2	Homo sapiens fatty acid desaturase 2 (FADS2), mRNA [NM_004265]
up	4.16544	FAM105A	Homo sapiens family with sequence similarity 105, member A (FAM105A), mRNA [NM_019018]
down	-2.0501	FAM108C1	Homo sapiens family with sequence similarity 108, member C1 (FAM108C1), mRNA [NM_021214]
up	5.40529	FAM113B	Homo sapiens family with sequence similarity 113, member B (FAM113B), mRNA [NM_138371]
up	2.12553	FAM118A	Homo sapiens family with sequence similarity 118, member A (FAM118A), transcript variant 2, mRNA [NM_017911]
down	-2.20813	FAM131A	Homo sapiens family with sequence similarity 131, member A (FAM131A), transcript variant 1, mRNA [NM_144635]
down	-3.19498	FAM132A	Homo sapiens family with sequence similarity 132, member A (FAM132A), mRNA [NM_001014980]
down	-2.41472	FAM160A1	Homo sapiens family with sequence similarity 160, member A1 (FAM160A1), mRNA [NM_001109977]
down	-2.38095	FAM174A	Homo sapiens family with sequence similarity 174, member A (FAM174A), mRNA [NM_198507]
down	-2.04034	FAM180B	Homo sapiens family with sequence similarity 180, member B (FAM180B), mRNA [NM_001164379]
down	-3.8207	FAM189A2	Homo sapiens family with sequence similarity 189, member A2 (FAM189A2), transcript variant 1, mRNA [NM_004816]
up	2.8246	FAM198B	Homo sapiens family with sequence similarity 198, member B (FAM198B), transcript variant 2, mRNA [NM_016613]
up	26.2029	FAM26F	Homo sapiens family with sequence similarity 26, member F (FAM26F), mRNA [NM_001010919]
down	-2.01955	FAM46B	Homo sapiens family with sequence similarity 46, member B (FAM46B), mRNA [NM_052943]
up	2.41397	FAM46C	Homo sapiens family with sequence similarity 46, member C (FAM46C), mRNA [NM_017709]
up	5.07843	FAM49A	Homo sapiens family with sequence similarity 49, member A (FAM49A), mRNA [NM_030797]
up	4.01823	FAM49B	Homo sapiens family with sequence similarity 49, member B (FAM49B), mRNA [NM_016623]
down	-2.67731	FAM57A	Homo sapiens family with sequence similarity 57, member A (FAM57A), mRNA [NM_024792]
down	-2.63028	FAM59A	Homo sapiens family with sequence similarity 59, member A (FAM59A), transcript variant 2, mRNA [NM_022751]
up	3.60079	FAM65B	Homo sapiens family with sequence similarity 65, member B (FAM65B), transcript variant 1, mRNA [NM_014722]
up	8.9442	FAM78A	Homo sapiens family with sequence similarity 78, member A (FAM78A), mRNA [NM_033387]
down	-2.08753	FAM83D	Homo sapiens family with sequence similarity 83, member D (FAM83D), mRNA [NM_030919]
down	-2.85445	FAM83H	Homo sapiens family with sequence similarity 83, member H (FAM83H), mRNA [NM_198488]
down	-2.88202	FAM84A	Homo sapiens family with sequence similarity 84, member A (FAM84A), mRNA [NM_145175]
down	-2.19667	FAM84B	Homo sapiens family with sequence similarity 84, member B (FAM84B), mRNA [NM_174911]
up	2.49354	FAM96A	Homo sapiens family with sequence similarity 96, member A (FAM96A), transcript variant 2, mRNA [NM_001014812]
down	-2.44282	FANCE	Homo sapiens Fanconi anemia, complementation group E (FANCE), mRNA [NM_021922]
down	-3.16298	FAR2	Homo sapiens fatty acyl CoA reductase 2 (FAR2), mRNA [NM_018099]
down	-5.95441	FASN	Homo sapiens fatty acid synthase (FASN), mRNA [NM_004104]
down	-2.40317	FBLN1	Homo sapiens fibulin 1 (FBLN1), transcript variant C, mRNA [NM_001996]
down	-3.30748	FBXL16	Homo sapiens F-box and leucine-rich repeat protein 16 (FBXL16), mRNA [NM_153350]
down	-2.43074	FBXO17	Homo sapiens F-box protein 17 (FBXO17), transcript variant 2, mRNA [NM_024907]
down	-2.53631	FBXO27	Homo sapiens F-box protein 27 (FBXO27), mRNA [NM_178820]
down	-2.01825	FBXO36	Homo sapiens F-box protein 36 (FBXO36), mRNA [NM_174899]
up	2.49521	FBXO6	Homo sapiens F-box protein 6 (FBXO6), mRNA [NM_018438]
up	3.73658	FCER1G	Homo sapiens Fc fragment of IgE, high affinity I, receptor for; gamma polypeptide (FCER1G), mRNA [NM_004106]
up	7.82931	FCGR2A	Homo sapiens Fc fragment of IgG, low affinity IIa, receptor (CD32) (FCGR2A), transcript variant 2, mRNA [NM_021642]
up	2.10309	FCHSD2	Homo sapiens FCH and double SH3 domains 2 (FCHSD2), mRNA [NM_014824]
up	9.43823	FCN1	Homo sapiens ficolin (collagen/fibrinogen domain containing) 1 (FCN1), mRNA [NM_002003]
down	-2.0884	FDFT1	Homo sapiens farnesyl-diphosphate farnesyltransferase 1 (FDFT1), mRNA [NM_004462]
down	-3.10849	FERMT1	Homo sapiens fermitin family member 1 (FERMT1), mRNA [NM_017671]
up	3.89513	FGD3	Homo sapiens FYVE, RhoGEF and PH domain containing 3 (FGD3), transcript variant 2, mRNA [NM_033086]
down	-4.79388	FGFBP1	Homo sapiens fibroblast growth factor binding protein 1 (FGFBP1), mRNA [NM_005130]
down	-3.15367	FGFR2	Homo sapiens fibroblast growth factor receptor 2 (FGFR2), transcript variant 2, mRNA [NM_022970]
down	-3.11881	FGFR3	Homo sapiens fibroblast growth factor receptor 3 (FGFR3), transcript variant 1, mRNA [NM_000142]
up	10.2805	FGR	Homo sapiens Gardner-Rasheed feline sarcoma viral (v-fgr) oncogene homolog (FGR), transcript variant 2, mRNA [NM_001042747]
down	-2.28344	FHL1	Homo sapiens four and a half LIM domains 1 (FHL1), transcript variant 4, mRNA [NM_001159704]
down	-2.04165	FHL2	Homo sapiens four and a half LIM domains 2 (FHL2), transcript variant 5, mRNA [NM_001039492]
down	-2.71582	FHOD3	Homo sapiens formin homology 2 domain containing 3 (FHOD3), mRNA [NM_025135]
down	-2.51312	FJX1	Homo sapiens four jointed box 1 (Drosophila) (FJX1), mRNA [NM_014344]
up	2.69897	FKBP11	Homo sapiens FK506 binding protein 11, 19 kDa (FKBP11), transcript variant 1, mRNA [NM_016594]
up	2.02329	FKBP15	Homo sapiens FK506 binding protein 15, 133kDa (FKBP15), mRNA [NM_015258]
up	2.22233	FKBP5	Homo sapiens FK506 binding protein 5 (FKBP5), transcript variant 1, mRNA [NM_004117]
up	3.61409	FLI1	Homo sapiens Friend leukemia virus integration 1 (FLI1), transcript variant 1, mRNA [NM_002017]
down	-2.06424	FLJ22184	Homo sapiens hypothetical protein FLJ22184 (FLJ22184), mRNA [NM_001190467]
up	3.05635	FLJ36031	Homo sapiens hypothetical protein FLJ36031 (FLJ36031), mRNA [NM_175884]
up	2.4104	FLT3LG	Homo sapiens fms-related tyrosine kinase 3 ligand (FLT3LG), transcript variant 3, mRNA [NM_001459]
up	4.30909	FMNL1	Homo sapiens formin-like 1 (FMNL1), mRNA [NM_005892]
up	2.41334	FMNL2	Homo sapiens formin-like 2 (FMNL2), mRNA [NM_052905]
up	2.96321	FMNL3	Homo sapiens formin-like 3 (FMNL3), transcript variant 1, mRNA [NM_175736]
up	2.02039	FNBP1	Homo sapiens formin binding protein 1 (FNBP1), mRNA [NM_015033]
down	-2.44552	FNBP1L	Homo sapiens formin binding protein 1-like (FNBP1L), transcript variant 1, mRNA [NM_001024948]
down	-2.11929	FOLR1	Homo sapiens folate receptor 1 (adult) (FOLR1), transcript variant 1, mRNA [NM_016725]
down	-4.04197	FOXC1	Homo sapiens forkhead box C1 (FOXC1), mRNA [NM_001453]
up	2.4243	FOXN2	Homo sapiens forkhead box N2 (FOXN2), mRNA [NM_002158]
down	-3.73834	FOXQ1	Homo sapiens forkhead box Q1 (FOXQ1), mRNA [NM_033260]
up	6.59334	FTH1	Homo sapiens ferritin, heavy polypeptide 1 (FTH1), mRNA [NM_002032]
up	3.07591	FTHL17	Homo sapiens ferritin, heavy polypeptide-like 17 (FTHL17), mRNA [NM_031894]
up	5.60064	FTL	Homo sapiens ferritin, light polypeptide (FTL), mRNA [NM_000146]
up	4.09637	FUCA1	Homo sapiens fucosidase, alpha-L- 1, tissue (FUCA1), mRNA [NM_000147]
up	2.0085	FUCA2	Homo sapiens fucosidase, alpha-L- 2, plasma (FUCA2), mRNA [NM_032020]
up	3.91256	FUT4	Homo sapiens fucosyltransferase 4 (alpha (1,3) fucosyltransferase, myeloid-specific) (FUT4), mRNA [NM_002033]
down	-2.41553	FXYD3	Homo sapiens FXYD domain containing ion transport regulator 3 (FXYD3), transcript variant 3, mRNA [NM_001136007]
up	2.35001	FXYD5	Homo sapiens FXYD domain containing ion transport regulator 5 (FXYD5), transcript variant 1, mRNA [NM_144779]
up	17.1901	FYB	Homo sapiens FYN binding protein (FYB), transcript variant 1, mRNA [NM_001465]
down	-2.17515	FZD6	Homo sapiens frizzled family receptor 6 (FZD6), transcript variant 1, mRNA [NM_003506]
down	-2.22347	FZD7	Homo sapiens frizzled family receptor 7 (FZD7), mRNA [NM_003507]
down	-3.18606	G0S2	Homo sapiens G0/G1switch 2 (G0S2), mRNA [NM_015714]
up	2.0665	GAA	Homo sapiens glucosidase, alpha; acid (GAA), transcript variant 1, mRNA [NM_000152]
down	-2.93974	GABRE	Homo sapiens gamma-aminobutyric acid (GABA) A receptor, epsilon (GABRE), mRNA [NM_004961]
down	-19.951	GAL	Homo sapiens galanin prepropeptide (GAL), mRNA [NM_015973]
up	5.4151	GALM	Homo sapiens galactose mutarotase (aldose 1-epimerase) (GALM), mRNA [NM_138801]
down	-2.13619	GAS1	Homo sapiens growth arrest-specific 1 (GAS1), mRNA [NM_002048]
down	-2.0543	GAS6	Homo sapiens growth arrest-specific 6 (GAS6), transcript variant 1, mRNA [NM_000820]
down	-2.32433	GATA3	Homo sapiens GATA binding protein 3 (GATA3), transcript variant 1, mRNA [NM_001002295]
up	16.023	GBP1	Homo sapiens guanylate binding protein 1, interferon-inducible (GBP1), mRNA [NM_002053]
up	2.96811	GBP2	Homo sapiens guanylate binding protein 2, interferon-inducible (GBP2), mRNA [NM_004120]
up	3.46646	GBP3	Homo sapiens guanylate binding protein 3 (GBP3), mRNA [NM_018284]
up	8.05013	GBP4	Homo sapiens guanylate binding protein 4 (GBP4), mRNA [NM_052941]
up	2.19069	GCA	Homo sapiens grancalcin, EF-hand calcium binding protein (GCA), mRNA [NM_012198]
up	2.48036	GCH1	Homo sapiens GTP cyclohydrolase 1 (GCH1), transcript variant 1, mRNA [NM_000161]
up	2.60003	GCNT1	Homo sapiens glucosaminyl (N-acetyl) transferase 1, core 2 (GCNT1), transcript variant 1, mRNA [NM_001097634]
down	-2.13784	GDPD3	Homo sapiens glycerophosphodiester phosphodiesterase domain containing 3 (GDPD3), mRNA [NM_024307]
down	-2.54896	GHR	Homo sapiens growth hormone receptor (GHR), transcript variant 1, mRNA [NM_000163]
up	3.45281	GIMAP1	Homo sapiens GTPase, IMAP family member 1 (GIMAP1), mRNA [NM_130759]
up	5.67208	GIMAP2	Homo sapiens GTPase, IMAP family member 2 (GIMAP2), mRNA [NM_015660]
up	5.22639	GIMAP4	Homo sapiens GTPase, IMAP family member 4 (GIMAP4), mRNA [NM_018326]
up	4.82658	GIMAP5	Homo sapiens GTPase, IMAP family member 5 (GIMAP5), mRNA [NM_018384]
up	2.63879	GIMAP6	Homo sapiens GTPase, IMAP family member 6 (GIMAP6), transcript variant 1, mRNA [NM_024711]
up	3.33224	GIMAP7	Homo sapiens GTPase, IMAP family member 7 (GIMAP7), mRNA [NM_153236]
up	2.2677	GIT2	Homo sapiens G protein-coupled receptor kinase interacting ArfGAP 2 (GIT2), transcript variant 4, mRNA [NM_139201]
down	-2.87793	GJA1	Homo sapiens gap junction protein, alpha 1, 43kDa (GJA1), mRNA [NM_000165]
down	-2.60561	GJB2	Homo sapiens gap junction protein, beta 2, 26kDa (GJB2), mRNA [NM_004004]
up	2.40445	GK	Homo sapiens glycerol kinase (GK), transcript variant 4, mRNA [NM_001205019]
up	2.37828	GLA	Homo sapiens galactosidase, alpha (GLA), mRNA [NM_000169]
up	2.0508	GLB1L	Homo sapiens galactosidase, beta 1-like (GLB1L), mRNA [NM_024506]
up	4.14018	GLIPR2	Homo sapiens GLI pathogenesis-related 2 (GLIPR2), mRNA [NM_022343]
up	2.96844	GLIPR2	Homo sapiens GLI pathogenesis-related 2 (GLIPR2), mRNA [NM_022343]
down	-2.48694	GLIS1	Homo sapiens GLIS family zinc finger 1 (GLIS1), mRNA [NM_147193]
down	-2.36372	GLTP	Homo sapiens glycolipid transfer protein (GLTP), mRNA [NM_016433]
up	2.45528	GLUL	Homo sapiens glutamate-ammonia ligase (GLUL), transcript variant 1, mRNA [NM_002065]
up	2.66221	GM2A	Homo sapiens GM2 ganglioside activator (GM2A), transcript variant 1, mRNA [NM_000405]
up	6.88504	GMFG	Homo sapiens glia maturation factor, gamma (GMFG), mRNA [NM_004877]
up	3.32932	GMIP	Homo sapiens GEM interacting protein (GMIP), mRNA [NM_016573]
down	-2.447	GNAI1	Homo sapiens guanine nucleotide binding protein (G protein), alpha inhibiting activity polypeptide 1 (GNAI1), mRNA [NM_002069]
up	2.107	GNAI2	Homo sapiens guanine nucleotide binding protein (G protein), alpha inhibiting activity polypeptide 2 (GNAI2), transcript variant 1, mRNA [NM_002070]
up	2.80328	GNG10	Homo sapiens guanine nucleotide binding protein (G protein), gamma 10 (GNG10), transcript variant 1, mRNA [NM_001017998]
down	-2.11996	GNG12	Homo sapiens guanine nucleotide binding protein (G protein), gamma 12 (GNG12), mRNA [NM_018841]
up	2.97102	GNS	Homo sapiens glucosamine (N-acetyl)-6-sulfatase (GNS), mRNA [NM_002076]
down	-2.24456	GOLGA6L10	Homo sapiens golgin A6 family-like 10 (GOLGA6L10), mRNA [NM_001164465]
down	-2.5099	GP1BB	Homo sapiens glycoprotein Ib (platelet), beta polypeptide (GP1BB), mRNA [NM_000407]
down	-3.72442	GPAM	Homo sapiens glycerol-3-phosphate acyltransferase, mitochondrial (GPAM), nuclear gene encoding mitochondrial protein, mRNA [NM_020918]
down	-3.02408	GPC1	Homo sapiens glypican 1 (GPC1), mRNA [NM_002081]
down	-2.41269	GPC2	Homo sapiens glypican 2 (GPC2), mRNA [NM_152742]
down	-2.36484	GPC6	Homo sapiens glypican 6 (GPC6), mRNA [NM_005708]
down	-2.51687	GPM6B	Homo sapiens glycoprotein M6B (GPM6B), transcript variant 1, mRNA [NM_001001995]
up	2.39936	GPNMB	Homo sapiens glycoprotein (transmembrane) nmb (GPNMB), transcript variant 1, mRNA [NM_001005340]
down	-2.38677	GPR125	Homo sapiens G protein-coupled receptor 125 (GPR125), mRNA [NM_145290]
down	-2.12209	GPR126	Homo sapiens G protein-coupled receptor 126 (GPR126), transcript variant a1, mRNA [NM_020455]
up	2.45589	GPR160	Homo sapiens G protein-coupled receptor 160 (GPR160), mRNA [NM_014373]
down	-2.0448	GPR172B	Homo sapiens G protein-coupled receptor 172B (GPR172B), transcript variant 2, mRNA [NM_017986]
down	-2.40157	GPR56	Homo sapiens G protein-coupled receptor 56 (GPR56), transcript variant 3, mRNA [NM_201525]
up	2.73486	GPR68	Homo sapiens G protein-coupled receptor 68 (GPR68), transcript variant 2, mRNA [NM_003485]
down	-3.12763	GPR87	Homo sapiens G protein-coupled receptor 87 (GPR87), mRNA [NM_023915]
down	-2.17987	GPRASP2	Homo sapiens G protein-coupled receptor associated sorting protein 2 (GPRASP2), transcript variant 1, mRNA [NM_001004051]
down	-2.95926	GPRIN2	Homo sapiens G protein regulated inducer of neurite outgrowth 2 (GPRIN2), mRNA [NM_014696]
down	-2.10991	GPSM1	Homo sapiens G-protein signaling modulator 1 (GPSM1), transcript variant 1, mRNA [NM_001145638]
up	5.53584	GPSM3	Homo sapiens G-protein signaling modulator 3 (GPSM3), mRNA [NM_022107]
down	-2.54717	GPT2	Homo sapiens glutamic pyruvate transaminase (alanine aminotransferase) 2 (GPT2), transcript variant 1, mRNA [NM_133443]
up	2.76142	GPX1	Homo sapiens glutathione peroxidase 1 (GPX1), transcript variant 2, mRNA [NM_201397]
up	3.67749	GPX1	Homo sapiens glutathione peroxidase 1 (GPX1), transcript variant 2, mRNA [NM_201397]
down	-2.72585	GRAMD1C	Homo sapiens GRAM domain containing 1C (GRAMD1C), transcript variant 1, mRNA [NM_017577]
down	-2.08209	GRAMD3	Homo sapiens GRAM domain containing 3 (GRAMD3), transcript variant 2, mRNA [NM_023927]
down	-2.27233	GRB7	Homo sapiens growth factor receptor-bound protein 7 (GRB7), transcript variant 1, mRNA [NM_005310]
down	-3.51477	GRHL1	Homo sapiens grainyhead-like 1 (Drosophila) (GRHL1), mRNA [NM_198182]
down	-3.20562	GRHL2	Homo sapiens grainyhead-like 2 (Drosophila) (GRHL2), mRNA [NM_024915]
down	-3.34357	GRHL3	Homo sapiens grainyhead-like 3 (Drosophila) (GRHL3), transcript variant 2, mRNA [NM_198173]
up	2.15112	GRK6	Homo sapiens G protein-coupled receptor kinase 6 (GRK6), transcript variant 3, mRNA [NM_001004105]
up	3.09912	GRN	Homo sapiens granulin (GRN), mRNA [NM_002087]
up	2.41099	GSDMD	Homo sapiens gasdermin D (GSDMD), transcript variant 1, mRNA [NM_024736]
down	-2.60983	GSTA4	Homo sapiens glutathione S-transferase alpha 4 (GSTA4), mRNA [NM_001512]
down	-2.18308	GSTM2	Homo sapiens glutathione S-transferase mu 2 (muscle) (GSTM2), transcript variant 1, mRNA [NM_000848]
down	-2.25292	GSTM3	Homo sapiens glutathione S-transferase mu 3 (brain) (GSTM3), transcript variant 1, mRNA [NM_000849]
up	2.9171	GSTO1	Homo sapiens glutathione S-transferase omega 1 (GSTO1), transcript variant 1, mRNA [NM_004832]
down	-2.20492	GTF2IRD1	Homo sapiens GTF2I repeat domain containing 1 (GTF2IRD1), transcript variant 2, mRNA [NM_005685]
down	-2.71103	GULP1	Homo sapiens GULP, engulfment adaptor PTB domain containing 1 (GULP1), mRNA [NM_016315]
up	2.17926	GYG1	Homo sapiens glycogenin 1 (GYG1), transcript variant 1, mRNA [NM_004130]
down	-2.51727	GYLTL1B	Homo sapiens glycosyltransferase-like 1B (GYLTL1B), mRNA [NM_152312]
up	41.2606	GZMA	Homo sapiens granzyme A (granzyme 1, cytotoxic T-lymphocyte-associated serine esterase 3) (GZMA), mRNA [NM_006144]
up	19.149	GZMB	Homo sapiens granzyme B (granzyme 2, cytotoxic T-lymphocyte-associated serine esterase 1) (GZMB), mRNA [NM_004131]
down	-2.09575	HADH	Homo sapiens hydroxyacyl-CoA dehydrogenase (HADH), nuclear gene encoding mitochondrial protein, transcript variant 2, mRNA [NM_005327]
up	4.21017	HAPLN3	Homo sapiens hyaluronan and proteoglycan link protein 3 (HAPLN3), mRNA [NM_178232]
down	-2.94426	HBG1	Homo sapiens hemoglobin, gamma A (HBG1), mRNA [NM_000559]
down	-2.44748	HBQ1	Homo sapiens hemoglobin, theta 1 (HBQ1), mRNA [NM_005331]
up	10.3265	HCLS1	Homo sapiens hematopoietic cell-specific Lyn substrate 1 (HCLS1), mRNA [NM_005335]
down	-2.15797	HCN3	Homo sapiens hyperpolarization activated cyclic nucleotide-gated potassium channel 3 (HCN3), mRNA [NM_020897]
up	5.57014	HCST	Homo sapiens hematopoietic cell signal transducer (HCST), transcript variant 1, mRNA [NM_014266]
down	-3.06692	HDAC5	Homo sapiens histone deacetylase 5 (HDAC5), transcript variant 3, mRNA [NM_001015053]
down	-2.24616	HEBP2	Homo sapiens heme binding protein 2 (HEBP2), mRNA [NM_014320]
up	2.83007	HENMT1	Homo sapiens HEN1 methyltransferase homolog 1 (Arabidopsis) (HENMT1), transcript variant 1, mRNA [NM_144584]
up	2.47446	HEXB	Homo sapiens hexosaminidase B (beta polypeptide) (HEXB), mRNA [NM_000521]
up	2.0021	HHEX	Homo sapiens hematopoietically expressed homeobox (HHEX), mRNA [NM_002729]
down	-2.46445	HIP1R	Homo sapiens huntingtin interacting protein 1 related (HIP1R), mRNA [NM_003959]
up	2.10724	HIST1H4J	Homo sapiens histone cluster 1, H4j (HIST1H4J), mRNA [NM_021968]
up	4.4314	HLA-A	Homo sapiens major histocompatibility complex, class I, A (HLA-A), transcript variant 1, mRNA [NM_002116]
up	4.42209	HLA-B	Homo sapiens major histocompatibility complex, class I, B (HLA-B), mRNA [NM_005514]
up	3.23287	HLA-C	Homo sapiens major histocompatibility complex, class I, C (HLA-C), transcript variant 2, mRNA [NM_001243042]
up	7.40395	HLA-DMA	Homo sapiens major histocompatibility complex, class II, DM alpha (HLA-DMA), mRNA [NM_006120]
up	7.3286	HLA-DMB	Homo sapiens major histocompatibility complex, class II, DM beta (HLA-DMB), mRNA [NM_002118]
up	10.6658	HLA-DOA	Homo sapiens major histocompatibility complex, class II, DO alpha (HLA-DOA), mRNA [NM_002119]
up	4.45902	HLA-DOB	Homo sapiens major histocompatibility complex, class II, DO beta (HLA-DOB), mRNA [NM_002120]
up	7.92268	HLA-DPA1	Homo sapiens major histocompatibility complex, class II, DP alpha 1 (HLA-DPA1), transcript variant 1, mRNA [NM_033554]
up	8.83135	HLA-DPB1	Homo sapiens major histocompatibility complex, class II, DP beta 1 (HLA-DPB1), mRNA [NM_002121]
up	5.06787	HLA-DQA1	Homo sapiens major histocompatibility complex, class II, DQ alpha 1 (HLA-DQA1), mRNA [NM_002122]
up	8.11154	HLA-DQB1	Homo sapiens major histocompatibility complex, class II, DQ beta 1 (HLA-DQB1), mRNA [NM_002123]
up	6.58288	HLA-DRA	Homo sapiens major histocompatibility complex, class II, DR alpha (HLA-DRA), mRNA [NM_019111]
up	4.73742	HLA-DRB1	Homo sapiens major histocompatibility complex, class II, DR beta 1 (HLA-DRB1), mRNA [NM_002124]
up	3.58342	HLA-DRB3	Homo sapiens major histocompatibility complex, class II, DR beta 3 (HLA-DRB3), mRNA [NM_022555]
up	4.89162	HLA-DRB4	Homo sapiens major histocompatibility complex, class II, DR beta 4 (HLA-DRB4), mRNA [NM_021983]
up	4.82571	HLA-DRB5	Homo sapiens major histocompatibility complex, class II, DR beta 5 (HLA-DRB5), mRNA [NM_002125]
up	2.73163	HLA-E	Homo sapiens major histocompatibility complex, class I, E (HLA-E), mRNA [NM_005516]
up	4.19729	HLA-F	Homo sapiens major histocompatibility complex, class I, F (HLA-F), transcript variant 3, mRNA [NM_001098478]
up	4.0542	HLA-G	Homo sapiens major histocompatibility complex, class I, G (HLA-G), mRNA [NM_002127]
down	-2.17777	HMGCR	Homo sapiens 3-hydroxy-3-methylglutaryl-CoA reductase (HMGCR), transcript variant 1, mRNA [NM_000859]
down	-4.57279	HMGCS1	Homo sapiens 3-hydroxy-3-methylglutaryl-CoA synthase 1 (soluble) (HMGCS1), transcript variant 2, mRNA [NM_002130]
up	5.48292	HMHA1	Homo sapiens histocompatibility (minor) HA-1 (HMHA1), mRNA [NM_012292]
up	2.14177	HNMT	Homo sapiens histamine N-methyltransferase (HNMT), transcript variant 1, mRNA [NM_006895]
down	-2.02873	HOMER1	Homo sapiens homer homolog 1 (Drosophila) (HOMER1), mRNA [NM_004272]
down	-2.27533	HOMER2	Homo sapiens homer homolog 2 (Drosophila) (HOMER2), transcript variant 2, mRNA [NM_199330]
down	-2.49107	HOOK1	Homo sapiens hook homolog 1 (Drosophila) (HOOK1), mRNA [NM_015888]
down	-2.40092	HOOK2	Homo sapiens hook homolog 2 (Drosophila) (HOOK2), transcript variant 1, mRNA [NM_013312]
down	-2.96352	HOXA3	Homo sapiens homeobox A3 (HOXA3), transcript variant 2, mRNA [NM_153631]
down	-2.87198	HOXA5	Homo sapiens homeobox A5 (HOXA5), mRNA [NM_019102]
down	-2.71459	HOXA7	Homo sapiens homeobox A7 (HOXA7), mRNA [NM_006896]
down	-3.38769	HOXA9	Homo sapiens homeobox A9 (HOXA9), mRNA [NM_152739]
down	-2.24673	HOXC6	Homo sapiens homeobox C6 (HOXC6), transcript variant 2, mRNA [NM_153693]
up	2.19505	HPS1	Homo sapiens Hermansky-Pudlak syndrome 1 (HPS1), transcript variant 3, mRNA [NM_182639]
down	-2.14571	HR	Homo sapiens hairless homolog (mouse) (HR), transcript variant 1, mRNA [NM_005144]
down	-2.09622	HRAS	Homo sapiens v-Ha-ras Harvey rat sarcoma viral oncogene homolog (HRAS), transcript variant 1, mRNA [NM_005343]
down	-3.41226	HSD11B2	Homo sapiens hydroxysteroid (11-beta) dehydrogenase 2 (HSD11B2), mRNA [NM_000196]
down	-2.31098	HSD17B1	Homo sapiens hydroxysteroid (17-beta) dehydrogenase 1 (HSD17B1), mRNA [NM_000413]
up	2.26609	HSD17B11	Homo sapiens hydroxysteroid (17-beta) dehydrogenase 11 (HSD17B11), mRNA [NM_016245]
down	-2.64566	HSPA1B	Homo sapiens heat shock 70kDa protein 1B (HSPA1B), mRNA [NM_005346]
down	-2.33465	HSPA2	Homo sapiens heat shock 70kDa protein 2 (HSPA2), mRNA [NM_021979]
down	-2.04762	HSPB1	Homo sapiens heat shock 27kDa protein 1 (HSPB1), mRNA [NM_001540]
down	-2.70861	HSPB8	Homo sapiens heat shock 22kDa protein 8 (HSPB8), mRNA [NM_014365]
down	-3.40627	HSPC159	Homo sapiens galectin-related protein (HSPC159), mRNA [NM_014181]
down	-2.05045	HYAL1	Homo sapiens hyaluronoglucosaminidase 1 (HYAL1), transcript variant 1, mRNA [NM_007312]
up	7.25076	ICAM1	Homo sapiens intercellular adhesion molecule 1 (ICAM1), mRNA [NM_000201]
up	2.18174	ICAM2	Homo sapiens intercellular adhesion molecule 2 (ICAM2), transcript variant 5, mRNA [NM_000873]
up	3.69115	ICAM3	Homo sapiens intercellular adhesion molecule 3 (ICAM3), mRNA [NM_002162]
down	-3.2553	ID4	Homo sapiens inhibitor of DNA binding 4, dominant negative helix-loop-helix protein (ID4), mRNA [NM_001546]
down	-2.28127	IDE	Homo sapiens insulin-degrading enzyme (IDE), transcript variant 1, mRNA [NM_004969]
up	2.63241	IFFO1	Homo sapiens intermediate filament family orphan 1 (IFFO1), transcript variant 4, mRNA [NM_001039670]
down	-2.74438	IFFO2	Homo sapiens intermediate filament family orphan 2 (IFFO2), mRNA [NM_001136265]
up	2.53975	IFI16	Homo sapiens interferon, gamma-inducible protein 16 (IFI16), transcript variant 2, mRNA [NM_005531]
up	6.90376	IFI27	Homo sapiens interferon, alpha-inducible protein 27 (IFI27), transcript variant 2, mRNA [NM_005532]
up	11.3763	IFI30	Homo sapiens interferon, gamma-inducible protein 30 (IFI30), mRNA [NM_006332]
up	2.49185	IFI35	Homo sapiens interferon-induced protein 35 (IFI35), mRNA [NM_005533]
up	4.73749	IFI44	Homo sapiens interferon-induced protein 44 (IFI44), mRNA [NM_006417]
up	6.36287	IFI44L	Homo sapiens interferon-induced protein 44-like (IFI44L), mRNA [NM_006820]
up	5.89515	IFI6	Homo sapiens interferon, alpha-inducible protein 6 (IFI6), transcript variant 3, mRNA [NM_022873]
up	3.92739	IFIH1	Homo sapiens interferon induced with helicase C domain 1 (IFIH1), mRNA [NM_022168]
up	4.06856	IFIT2	Homo sapiens interferon-induced protein with tetratricopeptide repeats 2 (IFIT2), mRNA [NM_001547]
up	5.40444	IFIT3	Homo sapiens interferon-induced protein with tetratricopeptide repeats 3 (IFIT3), transcript variant 1, mRNA [NM_001549]
up	2.15108	IFIT5	Homo sapiens interferon-induced protein with tetratricopeptide repeats 5 (IFIT5), mRNA [NM_012420]
up	3.46646	IFITM1	Homo sapiens interferon induced transmembrane protein 1 (9-27) (IFITM1), mRNA [NM_003641]
up	2.30959	IFITM3	Homo sapiens interferon induced transmembrane protein 3 (IFITM3), mRNA [NM_021034]
up	2.08112	IFNAR1	Homo sapiens interferon (alpha, beta and omega) receptor 1 (IFNAR1), mRNA [NM_000629]
up	3.39963	IFNAR2	Homo sapiens interferon (alpha, beta and omega) receptor 2 (IFNAR2), transcript variant 2, mRNA [NM_000874]
down	-2.34632	IGF2	Homo sapiens insulin-like growth factor 2 (somatomedin A) (IGF2), transcript variant 1, mRNA [NM_000612]
up	3.14354	IGF2BP3	Homo sapiens insulin-like growth factor 2 mRNA binding protein 3 (IGF2BP3), mRNA [NM_006547]
up	6.17415	IGFLR1	Homo sapiens IGF-like family receptor 1 (IGFLR1), mRNA [NM_024660]
up	20.406	IGJ	Homo sapiens immunoglobulin J polypeptide, linker protein for immunoglobulin alpha and mu polypeptides (IGJ), mRNA [NM_144646]
up	14.1669	IGLL1	Homo sapiens immunoglobulin lambda-like polypeptide 1 (IGLL1), transcript variant 1, mRNA [NM_020070]
up	77.3002	IGLL5	Homo sapiens immunoglobulin lambda-like polypeptide 5 (IGLL5), transcript variant 1, mRNA [NM_001178126]
down	-3.29594	IGSF9	Homo sapiens immunoglobulin superfamily, member 9 (IGSF9), transcript variant 2, mRNA [NM_020789]
up	2.08535	IKBIP	Homo sapiens IKBKB interacting protein (IKBIP), transcript variant 2, mRNA [NM_201612]
up	8.07652	IKZF1	Homo sapiens IKAROS family zinc finger 1 (Ikaros) (IKZF1), transcript variant 1, mRNA [NM_006060]
up	6.66961	IL10RA	Homo sapiens interleukin 10 receptor, alpha (IL10RA), transcript variant 1, mRNA [NM_001558]
up	5.78022	IL15	Homo sapiens interleukin 15 (IL15), transcript variant 2, mRNA [NM_172175]
up	2.30507	IL15RA	Homo sapiens interleukin 15 receptor, alpha (IL15RA), transcript variant 2, mRNA [NM_172200]
down	-2.84704	IL17D	Homo sapiens interleukin 17D (IL17D), mRNA [NM_138284]
up	3.51627	IL17RA	Homo sapiens interleukin 17 receptor A (IL17RA), mRNA [NM_014339]
up	2.5391	IL1B	Homo sapiens interleukin 1, beta (IL1B), mRNA [NM_000576]
down	-2.14308	IL1RAP	Homo sapiens interleukin 1 receptor accessory protein (IL1RAP), transcript variant 1, mRNA [NM_002182]
down	-2.30176	IL1RN	Homo sapiens interleukin 1 receptor antagonist (IL1RN), transcript variant 4, mRNA [NM_173843]
down	-2.93565	IL20RB	Homo sapiens interleukin 20 receptor beta (IL20RB), mRNA [NM_144717]
up	3.94799	IL27RA	Homo sapiens interleukin 27 receptor, alpha (IL27RA), mRNA [NM_004843]
down	-2.23636	IL28RA	Homo sapiens interleukin 28 receptor, alpha (interferon, lambda receptor) (IL28RA), transcript variant 1, mRNA [NM_170743]
up	11.3442	IL2RG	Homo sapiens interleukin 2 receptor, gamma (IL2RG), mRNA [NM_000206]
up	9.88781	IL32	Homo sapiens interleukin 32 (IL32), transcript variant 4, mRNA [NM_001012633]
up	12.6605	IL4I1	Homo sapiens interleukin 4 induced 1 (IL4I1), transcript variant 2, mRNA [NM_172374]
up	13.1753	IL7R	Homo sapiens interleukin 7 receptor (IL7R), mRNA [NM_002185]
down	-3.5923	IMPA2	Homo sapiens inositol(myo)-1(or 4)-monophosphatase 2 (IMPA2), mRNA [NM_014214]
down	-2.52035	INHBB	Homo sapiens inhibin, beta B (INHBB), mRNA [NM_002193]
up	2.21741	INPP4B	Homo sapiens inositol polyphosphate-4-phosphatase, type II, 105kDa (INPP4B), transcript variant 1, mRNA [NM_003866]
down	-2.03183	INPP5A	Homo sapiens inositol polyphosphate-5-phosphatase, 40kDa (INPP5A), mRNA [NM_005539]
up	4.58758	INPP5D	Homo sapiens inositol polyphosphate-5-phosphatase, 145kDa (INPP5D), transcript variant 1, mRNA [NM_001017915]
down	-2.08837	IPPK	Homo sapiens inositol 1,3,4,5,6-pentakisphosphate 2-kinase (IPPK), mRNA [NM_022755]
up	2.10728	IRAK2	Homo sapiens interleukin-1 receptor-associated kinase 2 (IRAK2), mRNA [NM_001570]
up	8.51459	IRF1	Homo sapiens interferon regulatory factor 1 (IRF1), mRNA [NM_002198]
up	2.35217	IRF5	Homo sapiens interferon regulatory factor 5 (IRF5), transcript variant 3, mRNA [NM_001098627]
up	2.73965	IRF7	Homo sapiens interferon regulatory factor 7 (IRF7), transcript variant d, mRNA [NM_004031]
up	12.6808	IRF8	Homo sapiens interferon regulatory factor 8 (IRF8), mRNA [NM_002163]
up	2.81172	IRF9	Homo sapiens interferon regulatory factor 9 (IRF9), mRNA [NM_006084]
down	-2.75894	IRS1	Homo sapiens insulin receptor substrate 1 (IRS1), mRNA [NM_005544]
down	-2.71321	IRX2	Homo sapiens iroquois homeobox 2 (IRX2), transcript variant 1, mRNA [NM_033267]
down	-3.10642	IRX3	Homo sapiens iroquois homeobox 3 (IRX3), mRNA [NM_024336]
down	-3.02693	IRX4	Homo sapiens iroquois homeobox 4 (IRX4), mRNA [NM_016358]
down	-2.56887	IRX5	Homo sapiens iroquois homeobox 5 (IRX5), mRNA [NM_005853]
up	3.90684	ISG15	Homo sapiens ISG15 ubiquitin-like modifier (ISG15), mRNA [NM_005101]
up	4.40655	ISG20	Homo sapiens interferon stimulated exonuclease gene 20kDa (ISG20), mRNA [NM_002201]
down	-2.28025	ISM1	Homo sapiens isthmin 1 homolog (zebrafish) (ISM1), mRNA [NM_080826]
down	-2.02293	ITGA11	Homo sapiens integrin, alpha 11 (ITGA11), mRNA [NM_001004439]
up	12.057	ITGA4	Homo sapiens integrin, alpha 4 (antigen CD49D, alpha 4 subunit of VLA-4 receptor) (ITGA4), mRNA [NM_000885]
down	-2.06556	ITGA7	Homo sapiens integrin, alpha 7 (ITGA7), transcript variant 2, mRNA [NM_002206]
up	20.2428	ITGAL	Homo sapiens integrin, alpha L (antigen CD11A (p180), lymphocyte function-associated antigen 1; alpha polypeptide) (ITGAL), transcript variant 1, mRNA [NM_002209]
up	13.6953	ITGB2	Homo sapiens integrin, beta 2 (complement component 3 receptor 3 and 4 subunit) (ITGB2), transcript variant 1, mRNA [NM_000211]
down	-2.35562	ITGB4	Homo sapiens integrin, beta 4 (ITGB4), transcript variant 1, mRNA [NM_000213]
up	2.24933	ITGB7	Homo sapiens integrin, beta 7 (ITGB7), mRNA [NM_000889]
down	-2.13781	ITGB8	Homo sapiens integrin, beta 8 (ITGB8), mRNA [NM_002214]
down	-2.84797	JAG2	Homo sapiens jagged 2 (JAG2), transcript variant 1, mRNA [NM_002226]
up	2.85344	JAK2	Homo sapiens Janus kinase 2 (JAK2), mRNA [NM_004972]
up	8.84704	JAK3	Homo sapiens Janus kinase 3 (JAK3), mRNA [NM_000215]
down	-2.11825	JMJD7	Homo sapiens jumonji domain containing 7 (JMJD7), mRNA [NM_001114632]
down	-3.58475	JUB	Homo sapiens jub, ajuba homolog (Xenopus laevis) (JUB), transcript variant 1, mRNA [NM_032876]
down	-2.59265	JUP	Homo sapiens junction plakoglobin (JUP), transcript variant 1, mRNA [NM_002230]
down	-2.92593	KANK1	Homo sapiens KN motif and ankyrin repeat domains 1 (KANK1), transcript variant 2, mRNA [NM_153186]
up	4.24129	KCNE3	Homo sapiens potassium voltage-gated channel, Isk-related family, member 3 (KCNE3), mRNA [NM_005472]
up	2.18651	KCNE4	Homo sapiens potassium voltage-gated channel, Isk-related family, member 4 (KCNE4), mRNA [NM_080671]
down	-2.04988	KCNJ14	Homo sapiens potassium inwardly-rectifying channel, subfamily J, member 14 (KCNJ14), transcript variant 2, mRNA [NM_170720]
down	-2.75054	KCNK1	Homo sapiens potassium channel, subfamily K, member 1 (KCNK1), mRNA [NM_002245]
down	-2.76661	KCNK5	Homo sapiens potassium channel, subfamily K, member 5 (KCNK5), mRNA [NM_003740]
up	7.09107	KCNMA1	Homo sapiens potassium large conductance calcium-activated channel, subfamily M, alpha member 1 (KCNMA1), transcript variant 2, mRNA [NM_002247]
down	-2.82977	KCNMB4	Homo sapiens potassium large conductance calcium-activated channel, subfamily M, beta member 4 (KCNMB4), mRNA [NM_014505]
up	2.53667	KCNQ1	Homo sapiens potassium voltage-gated channel, KQT-like subfamily, member 1 (KCNQ1), transcript variant 1, mRNA [NM_000218]
down	-2.65398	KCTD1	Homo sapiens potassium channel tetramerisation domain containing 1 (KCTD1), transcript variant 2, mRNA [NM_198991]
down	-3.34971	KCTD15	Homo sapiens potassium channel tetramerisation domain containing 15 (KCTD15), transcript variant 1, mRNA [NM_024076]
down	-2.47393	KIAA0284	Homo sapiens KIAA0284 (KIAA0284), transcript variant 2, mRNA [NM_015005]
down	-2.00195	KIAA0664	Homo sapiens KIAA0664 (KIAA0664), mRNA [NM_015229]
down	-2.37225	KIAA1467	Homo sapiens KIAA1467 (KIAA1467), mRNA [NM_020853]
down	-3.2022	KIAA1522	Homo sapiens KIAA1522 (KIAA1522), transcript variant 1, mRNA [NM_020888]
up	2.98723	KIAA1949	Homo sapiens KIAA1949 (KIAA1949), transcript variant 1, mRNA [NM_133471]
up	3.41157	KIF17	Homo sapiens kinesin family member 17 (KIF17), transcript variant 1, mRNA [NM_020816]
down	-2.05813	KIF26A	Homo sapiens kinesin family member 26A (KIF26A), mRNA [NM_015656]
down	-2.23457	KIFC2	Homo sapiens kinesin family member C2 (KIFC2), mRNA [NM_145754]
down	-3.17468	KLC3	Homo sapiens kinesin light chain 3 (KLC3), mRNA [NM_177417]
down	-2.34559	KLF4	Homo sapiens Kruppel-like factor 4 (gut) (KLF4), mRNA [NM_004235]
down	-3.52929	KLF5	Homo sapiens Kruppel-like factor 5 (intestinal) (KLF5), mRNA [NM_001730]
down	-2.21258	KLHL25	Homo sapiens kelch-like 25 (Drosophila) (KLHL25), mRNA [NM_022480]
up	2.76364	KLHL5	Homo sapiens kelch-like 5 (Drosophila) (KLHL5), transcript variant 1, mRNA [NM_015990]
down	-3.05155	KLK1	Homo sapiens kallikrein 1 (KLK1), mRNA [NM_002257]
down	-3.1862	KLK5	Homo sapiens kallikrein-related peptidase 5 (KLK5), transcript variant 1, mRNA [NM_012427]
down	-7.80043	KLK6	Homo sapiens kallikrein-related peptidase 6 (KLK6), transcript variant B, mRNA [NM_001012964]
down	-2.17388	KLK8	Homo sapiens kallikrein-related peptidase 8 (KLK8), transcript variant 2, mRNA [NM_144505]
up	10.4758	KLRG1	Homo sapiens killer cell lectin-like receptor subfamily G, member 1 (KLRG1), mRNA [NM_005810]
down	-3.1073	KRT10	Homo sapiens keratin 10 (KRT10), mRNA [NM_000421]
down	-2.34944	KRT14	Homo sapiens keratin 14 (KRT14), mRNA [NM_000526]
down	-3.32376	KRT15	Homo sapiens keratin 15 (KRT15), mRNA [NM_002275]
down	-2.38176	KRT17	Homo sapiens keratin 17 (KRT17), mRNA [NM_000422]
down	-2.07816	KRT6A	Homo sapiens keratin 6A (KRT6A), mRNA [NM_005554]
down	-2.88434	KRT6C	Homo sapiens keratin 6C (KRT6C), mRNA [NM_173086]
down	-2.44664	KRT73	Homo sapiens keratin 73 (KRT73), mRNA [NM_175068]
down	-2.92333	KRT80	Homo sapiens keratin 80 (KRT80), transcript variant 1, mRNA [NM_182507]
down	-2.83518	KRT83	Homo sapiens keratin 83 (KRT83), mRNA [NM_002282]
down	-3.25461	KRT86	Homo sapiens keratin 86 (KRT86), mRNA [NM_002284]
down	-3.82764	KRT9	Homo sapiens keratin 9 (KRT9), mRNA [NM_000226]
down	-2.39166	KRTAP5-2	Homo sapiens keratin associated protein 5-2 (KRTAP5-2), mRNA [NM_001004325]
down	-2.07308	KRTAP5-4	Homo sapiens keratin associated protein 5-4 (KRTAP5-4), mRNA [NM_001012709]
down	-2.09529	L2HGDH	Homo sapiens L-2-hydroxyglutarate dehydrogenase (L2HGDH), nuclear gene encoding mitochondrial protein, mRNA [NM_024884]
down	-2.43867	LAD1	Homo sapiens ladinin 1 (LAD1), mRNA [NM_005558]
up	6.62897	LAIR1	Homo sapiens leukocyte-associated immunoglobulin-like receptor 1 (LAIR1), transcript variant a, mRNA [NM_002287]
down	-2.35052	LAMA3	Homo sapiens laminin, alpha 3 (LAMA3), transcript variant 1, mRNA [NM_198129]
down	-2.24374	LAMA5	Homo sapiens laminin, alpha 5 (LAMA5), mRNA [NM_005560]
down	-2.21626	LAMB3	Homo sapiens laminin, beta 3 (LAMB3), transcript variant 2, mRNA [NM_001017402]
down	-2.17617	LAMC2	Homo sapiens laminin, gamma 2 (LAMC2), transcript variant 1, mRNA [NM_005562]
down	-2.43804	LAMC3	Homo sapiens laminin, gamma 3 (LAMC3), mRNA [NM_006059]
up	2.11667	LAMP3	Homo sapiens lysosomal-associated membrane protein 3 (LAMP3), mRNA [NM_014398]
down	-2.11733	LANCL1	Homo sapiens LanC lantibiotic synthetase component C-like 1 (bacterial) (LANCL1), transcript variant 1, mRNA [NM_006055]
up	4.35187	LAP3	Homo sapiens leucine aminopeptidase 3 (LAP3), mRNA [NM_015907]
up	11.7879	LAPTM5	Homo sapiens lysosomal protein transmembrane 5 (LAPTM5), mRNA [NM_006762]
up	2.85769	LAT	Homo sapiens linker for activation of T cells (LAT), transcript variant 1, mRNA [NM_014387]
down	-2.252	LCE1A	Homo sapiens late cornified envelope 1A (LCE1A), mRNA [NM_178348]
down	-2.02927	LCE1C	Homo sapiens late cornified envelope 1C (LCE1C), mRNA [NM_178351]
up	16.9732	LCK	Homo sapiens lymphocyte-specific protein tyrosine kinase (LCK), transcript variant 2, mRNA [NM_005356]
up	8.74854	LCP1	Homo sapiens lymphocyte cytosolic protein 1 (L-plastin) (LCP1), mRNA [NM_002298]
up	5.61949	LCP2	Homo sapiens lymphocyte cytosolic protein 2 (SH2 domain containing leukocyte protein of 76kDa) (LCP2), mRNA [NM_005565]
down	-2.29362	LDHD	Homo sapiens lactate dehydrogenase D (LDHD), nuclear gene encoding mitochondrial protein, transcript variant 1, mRNA [NM_153486]
down	-2.28229	LDOC1	Homo sapiens leucine zipper, down-regulated in cancer 1 (LDOC1), mRNA [NM_012317]
up	2.0969	LEF1	Homo sapiens lymphoid enhancer-binding factor 1 (LEF1), transcript variant 1, mRNA [NM_016269]
down	-2.16648	LEPREL1	Homo sapiens leprecan-like 1 (LEPREL1), transcript variant 1, mRNA [NM_018192]
up	6.43543	LGALS9	Homo sapiens lectin, galactoside-binding, soluble, 9 (LGALS9), transcript variant 1, mRNA [NM_009587]
up	5.69079	LGALS9C	Homo sapiens lectin, galactoside-binding, soluble, 9C (LGALS9C), mRNA [NM_001040078]
up	3.26491	LGMN	Homo sapiens legumain (LGMN), transcript variant 2, mRNA [NM_001008530]
down	-2.39771	LGR4	Homo sapiens leucine-rich repeat containing G protein-coupled receptor 4 (LGR4), mRNA [NM_018490]
up	4.87289	LHFPL2	Homo sapiens lipoma HMGIC fusion partner-like 2 (LHFPL2), mRNA [NM_005779]
up	2.86669	LIMK1	Homo sapiens LIM domain kinase 1 (LIMK1), transcript variant 1, mRNA [NM_002314]
down	-2.04008	LIN7B	Homo sapiens lin-7 homolog B (C. elegans) (LIN7B), mRNA [NM_022165]
up	12.2404	LIPA	Homo sapiens lipase A, lysosomal acid, cholesterol esterase (LIPA), transcript variant 2, mRNA [NM_000235]
down	-3.6099	LIPE	Homo sapiens lipase, hormone-sensitive (LIPE), mRNA [NM_005357]
up	2.49433	LITAF	Homo sapiens lipopolysaccharide-induced TNF factor (LITAF), transcript variant 1, mRNA [NM_004862]
down	-2.52278	LLGL2	Homo sapiens lethal giant larvae homolog 2 (Drosophila) (LLGL2), transcript variant 3, mRNA [NM_001031803]
down	-2.61314	LLGL2	Homo sapiens lethal giant larvae homolog 2 (Drosophila) (LLGL2), transcript variant 2, mRNA [NM_001015002]
up	2.75825	LMNB1	Homo sapiens lamin B1 (LMNB1), transcript variant 1, mRNA [NM_005573]
down	-3.2021	LMO1	Homo sapiens LIM domain only 1 (rhombotin 1) (LMO1), mRNA [NM_002315]
down	-2.33227	LMO7	Homo sapiens LIM domain 7 (LMO7), transcript variant 1, mRNA [NM_005358]
down	-2.60318	LOC642587	Homo sapiens NPC-A-5 (LOC642587), mRNA [NM_001104548]
up	3.27528	LOXL3	Homo sapiens lysyl oxidase-like 3 (LOXL3), mRNA [NM_032603]
down	-2.07363	LPHN2	Homo sapiens latrophilin 2 (LPHN2), mRNA [NM_012302]
up	2.65934	LPIN2	Homo sapiens lipin 2 (LPIN2), mRNA [NM_014646]
down	-2.41858	LPIN3	Homo sapiens lipin 3 (LPIN3), mRNA [NM_022896]
up	9.26217	LPXN	Homo sapiens leupaxin (LPXN), transcript variant 2, mRNA [NM_004811]
down	-2.05574	LRIG3	Homo sapiens leucine-rich repeats and immunoglobulin-like domains 3 (LRIG3), transcript variant 2, mRNA [NM_153377]
down	-2.02197	LRP11	Homo sapiens low density lipoprotein receptor-related protein 11 (LRP11), mRNA [NM_032832]
down	-3.32731	LRP4	Homo sapiens low density lipoprotein receptor-related protein 4 (LRP4), mRNA [NM_002334]
down	-2.43088	LRRC1	Homo sapiens leucine rich repeat containing 1 (LRRC1), mRNA [NM_018214]
up	2.03686	LRRC8C	Homo sapiens leucine rich repeat containing 8 family, member C (LRRC8C), mRNA [NM_032270]
down	-2.98466	LRRC8E	Homo sapiens leucine rich repeat containing 8 family, member E (LRRC8E), mRNA [NM_025061]
down	-2.14843	LSS	Homo sapiens lanosterol synthase (2,3-oxidosqualene-lanosterol cyclase) (LSS), transcript variant 2, mRNA [NM_001001438]
up	2.66615	LTA4H	Homo sapiens leukotriene A4 hydrolase (LTA4H), mRNA [NM_000895]
up	13.9847	LTB	Homo sapiens lymphotoxin beta (TNF superfamily, member 3) (LTB), transcript variant 1, mRNA [NM_002341]
down	-2.12135	LTB4R	Homo sapiens leukotriene B4 receptor (LTB4R), transcript variant 1, mRNA [NM_181657]
down	-3.70572	LY6G6D	Homo sapiens lymphocyte antigen 6 complex, locus G6D (LY6G6D), mRNA [NM_021246]
down	-2.02083	LY6K	Homo sapiens lymphocyte antigen 6 complex, locus K (LY6K), transcript variant 1, mRNA [NM_017527]
up	7.94362	LY86	Homo sapiens lymphocyte antigen 86 (LY86), mRNA [NM_004271]
up	9.38583	LY96	Homo sapiens lymphocyte antigen 96 (LY96), transcript variant 1, mRNA [NM_015364]
up	7.23513	LYN	Homo sapiens v-yes-1 Yamaguchi sarcoma viral related oncogene homolog (LYN), transcript variant 1, mRNA [NM_002350]
down	-2.06818	LYNX1	Homo sapiens Ly6/neurotoxin 1 (LYNX1), transcript variant 3, mRNA [NM_177457]
down	-2.72576	LYPD3	Homo sapiens LY6/PLAUR domain containing 3 (LYPD3), mRNA [NM_014400]
up	2.89303	LYSMD2	Homo sapiens LysM, putative peptidoglycan-binding, domain containing 2 (LYSMD2), transcript variant 1, mRNA [NM_153374]
up	2.10047	M6PR	Homo sapiens mannose-6-phosphate receptor (cation dependent) (M6PR), transcript variant 1, mRNA [NM_002355]
down	-2.16935	MACROD1	Homo sapiens MACRO domain containing 1 (MACROD1), mRNA [NM_014067]
down	-2.0197	MAFA	Homo sapiens v-maf musculoaponeurotic fibrosarcoma oncogene homolog A (avian) (MAFA), mRNA [NM_201589]
down	-3.27516	MAL2	Homo sapiens mal, T-cell differentiation protein 2 (gene/pseudogene) (MAL2), mRNA [NM_052886]
down	-2.45738	MALL	Homo sapiens mal, T-cell differentiation protein-like (MALL), mRNA [NM_005434]
up	2.48172	MAN2B1	Homo sapiens mannosidase, alpha, class 2B, member 1 (MAN2B1), transcript variant 1, mRNA [NM_000528]
up	2.34048	MANBA	Homo sapiens mannosidase, beta A, lysosomal (MANBA), mRNA [NM_005908]
down	-2.37286	MANSC1	Homo sapiens MANSC domain containing 1 (MANSC1), mRNA [NM_018050]
down	-3.57766	MAOA	Homo sapiens monoamine oxidase A (MAOA), nuclear gene encoding mitochondrial protein, mRNA [NM_000240]
down	-2.46771	MAP2	Homo sapiens microtubule-associated protein 2 (MAP2), transcript variant 1, mRNA [NM_002374]
down	-2.27781	MAP3K6	Homo sapiens mitogen-activated protein kinase kinase kinase 6 (MAP3K6), mRNA [NM_004672]
down	-2.39956	MAP3K9	Homo sapiens mitogen-activated protein kinase kinase kinase 9 (MAP3K9), mRNA [NM_033141]
down	-2.39849	MAP7	Homo sapiens microtubule-associated protein 7 (MAP7), transcript variant 4, mRNA [NM_003980]
down	-2.40462	MAPK13	Homo sapiens mitogen-activated protein kinase 13 (MAPK13), mRNA [NM_002754]
down	-2.13168	MAPKBP1	Homo sapiens mitogen-activated protein kinase binding protein 1 (MAPKBP1), transcript variant 1, mRNA [NM_014994]
up	2.10312	MAPRE1	Homo sapiens microtubule-associated protein, RP/EB family, member 1 (MAPRE1), mRNA [NM_012325]
down	-2.96662	MAPT	Homo sapiens microtubule-associated protein tau (MAPT), transcript variant 1, mRNA [NM_016835]
down	-2.62243	MARCH3	Homo sapiens membrane-associated ring finger (C3HC4) 3 (MARCH3), mRNA [NM_178450]
up	2.24611	MARCKS	Homo sapiens myristoylated alanine-rich protein kinase C substrate (MARCKS), mRNA [NM_002356]
down	-2.41213	MATN2	Homo sapiens matrilin 2 (MATN2), transcript variant 2, mRNA [NM_030583]
up	5.96906	MB21D1	Homo sapiens Mab-21 domain containing 1 (MB21D1), mRNA [NM_138441]
down	-2.98376	MBOAT2	Homo sapiens membrane bound O-acyltransferase domain containing 2 (MBOAT2), mRNA [NM_138799]
down	-2.18336	MBP	Homo sapiens myelin basic protein (MBP), transcript variant 7, mRNA [NM_001025101]
down	-2.8437	MCF2L	Homo sapiens MCF.2 cell line derived transforming sequence-like (MCF2L), transcript variant 2, mRNA [NM_024979]
up	3.04282	MCTP1	Homo sapiens multiple C2 domains, transmembrane 1 (MCTP1), transcript variant L, mRNA [NM_024717]
down	-2.13828	MDFI	Homo sapiens MyoD family inhibitor (MDFI), mRNA [NM_005586]
down	-2.08768	ME1	Homo sapiens malic enzyme 1, NADP(+)-dependent, cytosolic (ME1), mRNA [NM_002395]
up	2.40313	ME2	Homo sapiens malic enzyme 2, NAD(+)-dependent, mitochondrial (ME2), nuclear gene encoding mitochondrial protein, transcript variant 1, mRNA [NM_002396]
down	-2.12528	MEGF9	Homo sapiens multiple EGF-like-domains 9 (MEGF9), mRNA [NM_001080497]
up	7.91858	MEI1	Homo sapiens meiosis inhibitor 1 (MEI1), mRNA [NM_152513]
down	-2.36035	MEIS1	Homo sapiens Meis homeobox 1 (MEIS1), mRNA [NM_002398]
down	-2.52471	MEST	Homo sapiens mesoderm specific transcript homolog (mouse) (MEST), transcript variant 1, mRNA [NM_002402]
down	-2.13756	MET	Homo sapiens met proto-oncogene (hepatocyte growth factor receptor) (MET), transcript variant 2, mRNA [NM_000245]
down	-3.7445	MFAP3L	Homo sapiens microfibrillar-associated protein 3-like (MFAP3L), transcript variant 1, mRNA [NM_021647]
up	4.18534	MFNG	Homo sapiens MFNG O-fucosylpeptide 3-beta-N-acetylglucosaminyltransferase (MFNG), transcript variant 1, mRNA [NM_002405]
up	2.71212	MFSD1	Homo sapiens major facilitator superfamily domain containing 1 (MFSD1), transcript variant 1, mRNA [NM_022736]
down	-2.32431	MFSD2A	Homo sapiens major facilitator superfamily domain containing 2A (MFSD2A), transcript variant 1, mRNA [NM_001136493]
up	4.9147	MGAT4A	Homo sapiens mannosyl (alpha-1,3-)-glycoprotein beta-1,4-N-acetylglucosaminyltransferase, isozyme A (MGAT4A), transcript variant 1, mRNA [NM_012214]
down	-4.19086	MGST1	Homo sapiens microsomal glutathione S-transferase 1 (MGST1), transcript variant 1c, mRNA [NM_145791]
down	-2.03632	MIB2	Homo sapiens mindbomb homolog 2 (Drosophila) (MIB2), transcript variant 1, mRNA [NM_080875]
up	3.22074	MICAL1	Homo sapiens microtubule associated monoxygenase, calponin and LIM domain containing 1 (MICAL1), transcript variant 1, mRNA [NM_022765]
down	-2.70835	MICALCL	Homo sapiens MICAL C-terminal like (MICALCL), mRNA [NM_032867]
down	-2.10664	MID2	Homo sapiens midline 2 (MID2), transcript variant 1, mRNA [NM_012216]
down	-2.36612	MLANA	Homo sapiens melan-A (MLANA), mRNA [NM_005511]
up	3.54188	MLKL	Homo sapiens mixed lineage kinase domain-like (MLKL), transcript variant 1, mRNA [NM_152649]
down	-2.15614	MLLT4	Homo sapiens myeloid/lymphoid or mixed-lineage leukemia (trithorax homolog, Drosophila); translocated to, 4 (MLLT4), transcript variant 1, mRNA [NM_001207008]
down	-2.24417	MMAB	Homo sapiens methylmalonic aciduria (cobalamin deficiency) cblB type (MMAB), nuclear gene encoding mitochondrial protein, transcript variant 1, mRNA [NM_052845]
up	2.47312	MMP1	Homo sapiens matrix metallopeptidase 1 (interstitial collagenase) (MMP1), transcript variant 1, mRNA [NM_002421]
up	2.52583	MMP14	Homo sapiens matrix metallopeptidase 14 (membrane-inserted) (MMP14), mRNA [NM_004995]
up	2.06068	MMP19	Homo sapiens matrix metallopeptidase 19 (MMP19), transcript variant 1, mRNA [NM_002429]
down	-2.24494	MMP28	Homo sapiens matrix metallopeptidase 28 (MMP28), transcript variant 3, mRNA [NM_001032278]
up	32.542	MMP9	Homo sapiens matrix metallopeptidase 9 (gelatinase B, 92kDa gelatinase, 92kDa type IV collagenase) (MMP9), mRNA [NM_004994]
up	3.80942	MPP1	Homo sapiens membrane protein, palmitoylated 1, 55kDa (MPP1), transcript variant 1, mRNA [NM_002436]
down	-2.0476	MPST	Homo sapiens mercaptopyruvate sulfurtransferase (MPST), nuclear gene encoding mitochondrial protein, transcript variant 3, mRNA [NM_001130517]
down	-2.31758	MPZL2	Homo sapiens myelin protein zero-like 2 (MPZL2), transcript variant 2, mRNA [NM_144765]
up	2.50369	MR1	Homo sapiens major histocompatibility complex, class I-related (MR1), transcript variant 1, mRNA [NM_001531]
up	2.08477	MSN	Homo sapiens moesin (MSN), mRNA [NM_002444]
down	-2.02057	MST1	Homo sapiens macrophage stimulating 1 (hepatocyte growth factor-like) (MST1), mRNA [NM_020998]
down	-2.38377	MST1R	Homo sapiens macrophage stimulating 1 receptor (c-met-related tyrosine kinase) (MST1R), mRNA [NM_002447]
up	2.79529	MT1F	Homo sapiens metallothionein 1F (MT1F), mRNA [NM_005949]
down	-2.14312	MT1X	Homo sapiens metallothionein 1X (MT1X), mRNA [NM_005952]
up	2.75726	MT2A	Homo sapiens metallothionein 2A (MT2A), mRNA [NM_005953]
up	2.23165	MTFP1	Homo sapiens mitochondrial fission process 1 (MTFP1), nuclear gene encoding mitochondrial protein, transcript variant 1, mRNA [NM_016498]
up	2.21006	MTHFD2	Homo sapiens methylenetetrahydrofolate dehydrogenase (NADP+ dependent) 2, methenyltetrahydrofolate cyclohydrolase (MTHFD2), nuclear gene encoding mitochondrial protein, transcript variant 1, mRNA [NM_006636]
down	-2.15948	MTMR11	Homo sapiens myotubularin related protein 11 (MTMR11), transcript variant 2, mRNA [NM_181873]
down	-2.36738	MUC1	Homo sapiens mucin 1, cell surface associated (MUC1), transcript variant 1, mRNA [NM_002456]
down	-2.64134	MVD	Homo sapiens mevalonate (diphospho) decarboxylase (MVD), mRNA [NM_002461]
down	-2.9845	MVK	Homo sapiens mevalonate kinase (MVK), transcript variant 1, mRNA [NM_000431]
up	2.02142	MVP	Homo sapiens major vault protein (MVP), transcript variant 1, mRNA [NM_017458]
up	4.90208	MX1	Homo sapiens myxovirus (influenza virus) resistance 1, interferon-inducible protein p78 (mouse) (MX1), transcript variant 2, mRNA [NM_002462]
up	4.31643	MX2	Homo sapiens myxovirus (influenza virus) resistance 2 (mouse) (MX2), mRNA [NM_002463]
up	2.96568	MYBL1	Homo sapiens v-myb myeloblastosis viral oncogene homolog (avian)-like 1 (MYBL1), transcript variant 1, mRNA [NM_001080416]
up	3.08493	MYD88	Homo sapiens myeloid differentiation primary response gene (88) (MYD88), transcript variant 2, mRNA [NM_002468]
down	-2.42577	MYEOV	Homo sapiens myeloma overexpressed (in a subset of t(11;14) positive multiple myelomas) (MYEOV), mRNA [NM_138768]
down	-2.03945	MYLK	Homo sapiens myosin light chain kinase (MYLK), transcript variant 1, mRNA [NM_053025]
up	2.42598	MYO1F	Homo sapiens myosin IF (MYO1F), mRNA [NM_012335]
down	-2.04201	MYO5C	Homo sapiens myosin VC (MYO5C), mRNA [NM_018728]
down	-2.10167	MYO6	Homo sapiens myosin VI (MYO6), mRNA [NM_004999]
up	3.44734	MYO7A	Homo sapiens myosin VIIA (MYO7A), transcript variant 1, mRNA [NM_000260]
up	2.09558	MYO9B	Homo sapiens myosin IXB (MYO9B), transcript variant 1, mRNA [NM_004145]
up	6.28419	MZB1	Homo sapiens marginal zone B and B1 cell-specific protein (MZB1), mRNA [NM_016459]
up	2.13547	NAAA	Homo sapiens N-acylethanolamine acid amidase (NAAA), transcript variant 2, mRNA [NM_001042402]
up	2.31356	NADK	Homo sapiens NAD kinase (NADK), transcript variant 1, mRNA [NM_023018]
up	3.27828	NAGA	Homo sapiens N-acetylgalactosaminidase, alpha- (NAGA), mRNA [NM_000262]
up	5.70098	NCEH1	Homo sapiens neutral cholesterol ester hydrolase 1 (NCEH1), transcript variant 2, mRNA [NM_020792]
up	19.6637	NCF1	Homo sapiens neutrophil cytosolic factor 1 (NCF1), mRNA [NM_000265]
down	-2.34475	NCKAP1	Homo sapiens NCK-associated protein 1 (NCKAP1), transcript variant 2, mRNA [NM_205842]
up	2.26973	NDC80	Homo sapiens NDC80 homolog, kinetochore complex component (S. cerevisiae) (NDC80), mRNA [NM_006101]
down	-3.11572	NDFIP2	Homo sapiens Nedd4 family interacting protein 2 (NDFIP2), transcript variant 1, mRNA [NM_019080]
down	-2.74984	NDRG2	Homo sapiens NDRG family member 2 (NDRG2), transcript variant 1, mRNA [NM_201535]
down	-2.62511	NDRG4	Homo sapiens NDRG family member 4 (NDRG4), transcript variant 3, mRNA [NM_022910]
down	-2.02489	NDST1	Homo sapiens N-deacetylase/N-sulfotransferase (heparan glucosaminyl) 1 (NDST1), mRNA [NM_001543]
down	-3.39647	NEBL	Homo sapiens nebulette (NEBL), transcript variant 1, mRNA [NM_006393]
up	2.01419	NECAP2	Homo sapiens NECAP endocytosis associated 2 (NECAP2), transcript variant 1, mRNA [NM_018090]
up	3.9144	NEK6	Homo sapiens NIMA (never in mitosis gene a)-related kinase 6 (NEK6), transcript variant 2, mRNA [NM_014397]
down	-2.23397	NFIB	Homo sapiens nuclear factor I/B (NFIB), transcript variant 3, mRNA [NM_005596]
up	4.74034	NFKBIE	Homo sapiens nuclear factor of kappa light polypeptide gene enhancer in B-cells inhibitor, epsilon (NFKBIE), mRNA [NM_004556]
down	-4.6053	NGEF	Homo sapiens neuronal guanine nucleotide exchange factor (NGEF), transcript variant 1, mRNA [NM_019850]
down	-2.71355	NIPAL4	Homo sapiens NIPA-like domain containing 4 (NIPAL4), transcript variant 2, mRNA [NM_001172292]
up	14.1714	NLRC3	Homo sapiens NLR family, CARD domain containing 3 (NLRC3), mRNA [NM_178844]
up	2.52535	NLRC5	Homo sapiens NLR family, CARD domain containing 5 (NLRC5), mRNA [NM_032206]
up	7.04767	NLRP3	Homo sapiens NLR family, pyrin domain containing 3 (NLRP3), transcript variant 3, mRNA [NM_001079821]
up	3.2107	NMI	Homo sapiens N-myc (and STAT) interactor (NMI), mRNA [NM_004688]
down	-2.76275	NMNAT3	Homo sapiens nicotinamide nucleotide adenylyltransferase 3 (NMNAT3), transcript variant 1, mRNA [NM_178177]
down	-3.65307	NMU	Homo sapiens neuromedin U (NMU), mRNA [NM_006681]
down	-4.81242	NNAT	Homo sapiens neuronatin (NNAT), transcript variant 1, mRNA [NM_005386]
up	2.36431	NNMT	Homo sapiens nicotinamide N-methyltransferase (NNMT), mRNA [NM_006169]
down	-2.52253	NOL3	Homo sapiens nucleolar protein 3 (apoptosis repressor with CARD domain) (NOL3), transcript variant 2, mRNA [NM_003946]
down	-2.65695	NOV	Homo sapiens nephroblastoma overexpressed gene (NOV), mRNA [NM_002514]
up	2.46617	NPC2	Homo sapiens Niemann-Pick disease, type C2 (NPC2), mRNA [NM_006432]
down	-2.02625	NPNT	Homo sapiens nephronectin (NPNT), transcript variant 2, mRNA [NM_001033047]
down	-3.01928	NPR3	Homo sapiens natriuretic peptide receptor C/guanylate cyclase C (atrionatriuretic peptide receptor C) (NPR3), transcript variant 1, mRNA [NM_001204375]
down	-2.25494	NR1D1	Homo sapiens nuclear receptor subfamily 1, group D, member 1 (NR1D1), mRNA [NM_021724]
up	3.61375	NR1H3	Homo sapiens nuclear receptor subfamily 1, group H, member 3 (NR1H3), transcript variant 1, mRNA [NM_005693]
down	-2.26793	NR2F6	Homo sapiens nuclear receptor subfamily 2, group F, member 6 (NR2F6), mRNA [NM_005234]
down	-2.70719	NRARP	Homo sapiens NOTCH-regulated ankyrin repeat protein (NRARP), mRNA [NM_001004354]
down	-2.17837	NSDHL	Homo sapiens NAD(P) dependent steroid dehydrogenase-like (NSDHL), transcript variant 2, mRNA [NM_001129765]
down	-2.02939	NT5DC2	Homo sapiens 5'-nucleotidase domain containing 2 (NT5DC2), transcript variant 2, mRNA [NM_022908]
down	-2.10023	NTN1	Homo sapiens netrin 1 (NTN1), mRNA [NM_004822]
up	2.01793	NTNG2	Homo sapiens netrin G2 (NTNG2), mRNA [NM_032536]
down	-2.51051	NTRK3	Homo sapiens neurotrophic tyrosine kinase, receptor, type 3 (NTRK3), transcript variant 3, mRNA [NM_001007156]
down	-2.24979	NUAK1	Homo sapiens NUAK family, SNF1-like kinase, 1 (NUAK1), mRNA [NM_014840]
down	-2.10034	NUMA1	Homo sapiens nuclear mitotic apparatus protein 1 (NUMA1), mRNA [NM_006185]
up	2.80098	NUP210	Homo sapiens nucleoporin 210kDa (NUP210), mRNA [NM_024923]
down	-2.90864	NXPH4	Homo sapiens neurexophilin 4 (NXPH4), mRNA [NM_007224]
up	5.14648	OAS2	Homo sapiens 2'-5'-oligoadenylate synthetase 2, 69/71kDa (OAS2), transcript variant 3, mRNA [NM_001032731]
up	3.72698	OAS3	Homo sapiens 2'-5'-oligoadenylate synthetase 3, 100kDa (OAS3), mRNA [NM_006187]
up	14.7689	OASL	Homo sapiens 2'-5'-oligoadenylate synthetase-like (OASL), transcript variant 1, mRNA [NM_003733]
up	6.2335	OBFC2A	Homo sapiens oligonucleotide/oligosaccharide-binding fold containing 2A (OBFC2A), transcript variant 1, mRNA [NM_001031716]
down	-2.45805	OBSL1	Homo sapiens obscurin-like 1 (OBSL1), transcript variant 1, mRNA [NM_015311]
up	2.48059	ODF3B	Homo sapiens outer dense fiber of sperm tails 3B (ODF3B), mRNA [NM_001014440]
down	-2.0277	OPLAH	Homo sapiens 5-oxoprolinase (ATP-hydrolysing) (OPLAH), mRNA [NM_017570]
up	2.43896	ORAI2	Homo sapiens ORAI calcium release-activated calcium modulator 2 (ORAI2), transcript variant 2, mRNA [NM_032831]
up	2.31675	OSBPL7	Homo sapiens oxysterol binding protein-like 7 (OSBPL7), transcript variant 1, mRNA [NM_145798]
up	3.47095	OSCAR	Homo sapiens osteoclast associated, immunoglobulin-like receptor (OSCAR), transcript variant 1, mRNA [NM_206818]
down	-3.27523	OTX1	Homo sapiens orthodenticle homeobox 1 (OTX1), transcript variant 1, mRNA [NM_014562]
down	-2.97759	OVOL1	Homo sapiens ovo-like 1(Drosophila) (OVOL1), mRNA [NM_004561]
down	-3.10596	OVOL2	Homo sapiens ovo-like 2 (Drosophila) (OVOL2), mRNA [NM_021220]
up	4.20769	P2RX4	Homo sapiens purinergic receptor P2X, ligand-gated ion channel, 4 (P2RX4), mRNA [NM_002560]
down	-2.16543	P2RY2	Homo sapiens purinergic receptor P2Y, G-protein coupled, 2 (P2RY2), transcript variant 1, mRNA [NM_176072]
up	7.32241	P2RY6	Homo sapiens pyrimidinergic receptor P2Y, G-protein coupled, 6 (P2RY6), transcript variant 2, mRNA [NM_176798]
up	13.2021	P2RY8	Homo sapiens purinergic receptor P2Y, G-protein coupled, 8 (P2RY8), mRNA [NM_178129]
up	2.76175	PAG1	Homo sapiens phosphoprotein associated with glycosphingolipid microdomains 1 (PAG1), mRNA [NM_018440]
up	2.39565	PAK1	Homo sapiens p21 protein (Cdc42/Rac)-activated kinase 1 (PAK1), transcript variant 1, mRNA [NM_001128620]
down	-2.56243	PAK6	Homo sapiens p21 protein (Cdc42/Rac)-activated kinase 6 (PAK6), transcript variant 1, mRNA [NM_020168]
down	-2.36391	PALM	Homo sapiens paralemmin (PALM), transcript variant 1, mRNA [NM_002579]
down	-3.77681	PANK1	Homo sapiens pantothenate kinase 1 (PANK1), transcript variant alpha, mRNA [NM_148977]
up	2.56599	PAPSS2	Homo sapiens 3'-phosphoadenosine 5'-phosphosulfate synthase 2 (PAPSS2), transcript variant 2, mRNA [NM_001015880]
down	-2.57095	PAQR6	Homo sapiens progestin and adipoQ receptor family member VI (PAQR6), transcript variant 1, mRNA [NM_024897]
down	-2.6437	PARD3	Homo sapiens par-3 partitioning defective 3 homolog (C. elegans) (PARD3), transcript variant 1, mRNA [NM_019619]
down	-2.56163	PARD3	Homo sapiens par-3 partitioning defective 3 homolog (C. elegans) (PARD3), transcript variant 9, mRNA [NM_001184792]
down	-2.77377	PARD6B	Homo sapiens par-6 partitioning defective 6 homolog beta (C. elegans) (PARD6B), mRNA [NM_032521]
down	-3.27349	PARD6G	Homo sapiens par-6 partitioning defective 6 homolog gamma (C. elegans) (PARD6G), mRNA [NM_032510]
up	3.41489	PARP12	Homo sapiens poly (ADP-ribose) polymerase family, member 12 (PARP12), mRNA [NM_022750]
up	8.79235	PARP14	Homo sapiens poly (ADP-ribose) polymerase family, member 14 (PARP14), mRNA [NM_017554]
up	4.35317	PARP8	Homo sapiens poly (ADP-ribose) polymerase family, member 8 (PARP8), transcript variant 2, mRNA [NM_024615]
up	4.59134	PARP9	Homo sapiens poly (ADP-ribose) polymerase family, member 9 (PARP9), transcript variant 1, mRNA [NM_031458]
down	-2.33458	PAWR	Homo sapiens PRKC, apoptosis, WT1, regulator (PAWR), mRNA [NM_002583]
down	-2.59407	PCDH1	Homo sapiens protocadherin 1 (PCDH1), transcript variant 1, mRNA [NM_002587]
down	-2.16816	PCDHB11	Homo sapiens protocadherin beta 11 (PCDHB11), mRNA [NM_018931]
down	-2.05449	PCDHB14	Homo sapiens protocadherin beta 14 (PCDHB14), mRNA [NM_018934]
down	-2.62366	PCOLCE2	Homo sapiens procollagen C-endopeptidase enhancer 2 (PCOLCE2), mRNA [NM_013363]
down	-2.29236	PCP4	Homo sapiens Purkinje cell protein 4 (PCP4), mRNA [NM_006198]
up	2.73522	PDE4B	Homo sapiens phosphodiesterase 4B, cAMP-specific (PDE4B), transcript variant d, mRNA [NM_001037341]
up	3.43662	PDE4DIP	Homo sapiens phosphodiesterase 4D interacting protein (PDE4DIP), transcript variant 3, mRNA [NM_022359]
down	-2.30291	PDE8B	Homo sapiens phosphodiesterase 8B (PDE8B), transcript variant 1, mRNA [NM_003719]
down	-2.21771	PDGFA	Homo sapiens platelet-derived growth factor alpha polypeptide (PDGFA), transcript variant 2, mRNA [NM_033023]
down	-2.2772	PDLIM2	Homo sapiens PDZ and LIM domain 2 (mystique) (PDLIM2), transcript variant 3, mRNA [NM_198042]
down	-3.39487	PDZD2	Homo sapiens PDZ domain containing 2 (PDZD2), mRNA [NM_178140]
down	-3.46927	PECR	Homo sapiens peroxisomal trans-2-enoyl-CoA reductase (PECR), mRNA [NM_018441]
down	-2.99024	PERP	Homo sapiens PERP, TP53 apoptosis effector (PERP), mRNA [NM_022121]
down	-2.80507	PEX11A	Homo sapiens peroxisomal biogenesis factor 11 alpha (PEX11A), mRNA [NM_003847]
down	-2.42718	PGAP1	Homo sapiens post-GPI attachment to proteins 1 (PGAP1), mRNA [NM_024989]
down	-2.23181	PGAP2	Homo sapiens post-GPI attachment to proteins 2 (PGAP2), transcript variant 1, mRNA [NM_014489]
down	-2.15301	PGRMC1	Homo sapiens progesterone receptor membrane component 1 (PGRMC1), mRNA [NM_006667]
down	-2.30475	PGRMC2	Homo sapiens progesterone receptor membrane component 2 (PGRMC2), mRNA [NM_006320]
down	-2.73334	PHGDH	Homo sapiens phosphoglycerate dehydrogenase (PHGDH), mRNA [NM_006623]
down	-2.11283	PHLDA2	Homo sapiens pleckstrin homology-like domain, family A, member 2 (PHLDA2), mRNA [NM_003311]
down	-2.21646	PHLDB3	Homo sapiens pleckstrin homology-like domain, family B, member 3 (PHLDB3), mRNA [NM_198850]
up	3.34262	PHTF1	Homo sapiens putative homeodomain transcription factor 1 (PHTF1), mRNA [NM_006608]
down	-2.16322	PIGZ	Homo sapiens phosphatidylinositol glycan anchor biosynthesis, class Z (PIGZ), mRNA [NM_025163]
down	-2.25386	PIK3C2B	Homo sapiens phosphoinositide-3-kinase, class 2, beta polypeptide (PIK3C2B), mRNA [NM_002646]
up	4.17394	PIK3CD	Homo sapiens phosphoinositide-3-kinase, catalytic, delta polypeptide (PIK3CD), mRNA [NM_005026]
up	6.49106	PIK3CG	Homo sapiens phosphoinositide-3-kinase, catalytic, gamma polypeptide (PIK3CG), mRNA [NM_002649]
up	6.73612	PIM2	Homo sapiens pim-2 oncogene (PIM2), mRNA [NM_006875]
up	2.9876	PIP4K2A	Homo sapiens phosphatidylinositol-5-phosphate 4-kinase, type II, alpha (PIP4K2A), mRNA [NM_005028]
down	-3.62229	PITPNM3	Homo sapiens PITPNM family member 3 (PITPNM3), transcript variant 1, mRNA [NM_031220]
down	-2.02882	PKIA	Homo sapiens protein kinase (cAMP-dependent, catalytic) inhibitor alpha (PKIA), transcript variant 1, mRNA [NM_006823]
down	-3.31004	PKP3	Homo sapiens plakophilin 3 (PKP3), mRNA [NM_007183]
down	-2.11912	PLA2G12A	Homo sapiens phospholipase A2, group XIIA (PLA2G12A), mRNA [NM_030821]
up	2.31298	PLA2G4C	Homo sapiens phospholipase A2, group IVC (cytosolic, calcium-independent) (PLA2G4C), transcript variant 1, mRNA [NM_003706]
up	2.65239	PLAU	Homo sapiens plasminogen activator, urokinase (PLAU), transcript variant 2, mRNA [NM_001145031]
up	5.14416	PLAUR	Homo sapiens plasminogen activator, urokinase receptor (PLAUR), transcript variant 3, mRNA [NM_001005377]
up	5.03749	PLCB2	Homo sapiens phospholipase C, beta 2 (PLCB2), mRNA [NM_004573]
up	2.64882	PLCG2	Homo sapiens phospholipase C, gamma 2 (phosphatidylinositol-specific) (PLCG2), mRNA [NM_002661]
up	4.77887	PLCL2	Homo sapiens phospholipase C-like 2 (PLCL2), transcript variant 2, mRNA [NM_015184]
down	-2.27288	PLCXD1	Homo sapiens phosphatidylinositol-specific phospholipase C, X domain containing 1 (PLCXD1), transcript variant 1, mRNA [NM_018390]
down	-2.12556	PLEKHA1	Homo sapiens pleckstrin homology domain containing, family A (phosphoinositide binding specific) member 1 (PLEKHA1), transcript variant 2, mRNA [NM_001001974]
up	2.19907	PLEKHA2	Homo sapiens pleckstrin homology domain containing, family A (phosphoinositide binding specific) member 2 (PLEKHA2), mRNA [NM_021623]
down	-2.00641	PLEKHA5	Homo sapiens pleckstrin homology domain containing, family A member 5 (PLEKHA5), transcript variant 1, mRNA [NM_019012]
up	2.05488	PLEKHB2	Homo sapiens pleckstrin homology domain containing, family B (evectins) member 2 (PLEKHB2), transcript variant 3, mRNA [NM_001100623]
up	2.42513	PLEKHG2	Homo sapiens pleckstrin homology domain containing, family G (with RhoGef domain) member 2 (PLEKHG2), mRNA [NM_022835]
down	-2.80968	PLEKHG5	Homo sapiens pleckstrin homology domain containing, family G (with RhoGef domain) member 5 (PLEKHG5), transcript variant 2, mRNA [NM_198681]
down	-2.4567	PLEKHH3	Homo sapiens pleckstrin homology domain containing, family H (with MyTH4 domain) member 3 (PLEKHH3), mRNA [NM_024927]
down	-2.00613	PLEKHN1	Homo sapiens pleckstrin homology domain containing, family N member 1 (PLEKHN1), transcript variant 1, mRNA [NM_032129]
up	5.92479	PLEKHO1	Homo sapiens pleckstrin homology domain containing, family O member 1 (PLEKHO1), mRNA [NM_016274]
up	4.35904	PLEKHO2	Homo sapiens pleckstrin homology domain containing, family O member 2 (PLEKHO2), transcript variant 1, mRNA [NM_025201]
down	-2.17941	PLS3	Homo sapiens plastin 3 (PLS3), transcript variant 1, mRNA [NM_005032]
down	-3.07461	PLXNB1	Homo sapiens plexin B1 (PLXNB1), transcript variant 1, mRNA [NM_002673]
up	2.10354	PLXND1	Homo sapiens plexin D1 (PLXND1), mRNA [NM_015103]
down	-2.47105	PMVK	Homo sapiens phosphomevalonate kinase (PMVK), mRNA [NM_006556]
down	-2.1278	PNPLA2	Homo sapiens patatin-like phospholipase domain containing 2 (PNPLA2), mRNA [NM_020376]
down	-5.35652	PNPLA3	Homo sapiens patatin-like phospholipase domain containing 3 (PNPLA3), mRNA [NM_025225]
down	-4.691	PON3	Homo sapiens paraoxonase 3 (PON3), mRNA [NM_000940]
down	-2.17239	POSTN	Homo sapiens periostin, osteoblast specific factor (POSTN), transcript variant 1, mRNA [NM_006475]
down	-3.1817	POU3F1	Homo sapiens POU class 3 homeobox 1 (POU3F1), mRNA [NM_002699]
down	-2.69126	PPAP2C	Homo sapiens phosphatidic acid phosphatase type 2C (PPAP2C), transcript variant 3, mRNA [NM_177543]
down	-2.35856	PPL	Homo sapiens periplakin (PPL), mRNA [NM_002705]
up	2.21597	PPM1M	Homo sapiens protein phosphatase, Mg2+/Mn2+ dependent, 1M (PPM1M), transcript variant 1, mRNA [NM_144641]
down	-2.22092	PPP1R13B	Homo sapiens protein phosphatase 1, regulatory (inhibitor) subunit 13B (PPP1R13B), mRNA [NM_015316]
down	-2.73255	PPP1R13L	Homo sapiens protein phosphatase 1, regulatory (inhibitor) subunit 13 like (PPP1R13L), transcript variant 2, mRNA [NM_006663]
down	-3.6787	PPP1R14C	Homo sapiens protein phosphatase 1, regulatory (inhibitor) subunit 14C (PPP1R14C), mRNA [NM_030949]
down	-2.29182	PPP1R16A	Homo sapiens protein phosphatase 1, regulatory (inhibitor) subunit 16A (PPP1R16A), mRNA [NM_032902]
up	2.67426	PPP1R16B	Homo sapiens protein phosphatase 1, regulatory (inhibitor) subunit 16B (PPP1R16B), transcript variant 1, mRNA [NM_015568]
down	-2.84887	PPP1R3C	Homo sapiens protein phosphatase 1, regulatory (inhibitor) subunit 3C (PPP1R3C), mRNA [NM_005398]
down	-2.42563	PPP2R3A	Homo sapiens protein phosphatase 2, regulatory subunit B'', alpha (PPP2R3A), transcript variant 1, mRNA [NM_002718]
up	2.1977	PPP2R3C	Homo sapiens protein phosphatase 2, regulatory subunit B'', gamma (PPP2R3C), mRNA [NM_017917]
up	2.91392	PPT1	Homo sapiens palmitoyl-protein thioesterase 1 (PPT1), transcript variant 1, mRNA [NM_000310]
down	-2.12066	PPT2	Homo sapiens palmitoyl-protein thioesterase 2 (PPT2), transcript variant 1, mRNA [NM_005155]
down	-2.75511	PRDX2	Homo sapiens peroxiredoxin 2 (PRDX2), nuclear gene encoding mitochondrial protein, transcript variant 3, mRNA [NM_181738]
up	7.26335	PREX1	Homo sapiens phosphatidylinositol-3,4,5-trisphosphate-dependent Rac exchange factor 1 (PREX1), mRNA [NM_020820]
up	3.76169	PRKACB	Homo sapiens protein kinase, cAMP-dependent, catalytic, beta (PRKACB), transcript variant 2, mRNA [NM_002731]
up	3.43839	PRKCB	Homo sapiens protein kinase C, beta (PRKCB), transcript variant 2, mRNA [NM_002738]
down	-2.93642	PROM2	Homo sapiens prominin 2 (PROM2), transcript variant 1, mRNA [NM_001165978]
down	-3.54728	PRR15L	Homo sapiens proline rich 15-like (PRR15L), mRNA [NM_024320]
down	-2.37564	PRSS2	Homo sapiens protease, serine, 2 (trypsin 2) (PRSS2), mRNA [NM_002770]
down	-2.21475	PRSS3	Homo sapiens protease, serine, 3 (PRSS3), transcript variant 2, mRNA [NM_002771]
down	-3.89926	PRSS8	Homo sapiens protease, serine, 8 (PRSS8), mRNA [NM_002773]
up	3.81423	PSAP	Homo sapiens prosaposin (PSAP), transcript variant 2, mRNA [NM_001042465]
down	-2.82038	PSAT1	Homo sapiens phosphoserine aminotransferase 1 (PSAT1), transcript variant 1, mRNA [NM_058179]
up	5.83931	PSMB10	Homo sapiens proteasome (prosome, macropain) subunit, beta type, 10 (PSMB10), mRNA [NM_002801]
up	3.08284	PSMB8	Homo sapiens proteasome (prosome, macropain) subunit, beta type, 8 (large multifunctional peptidase 7) (PSMB8), transcript variant 1, mRNA [NM_004159]
up	6.2214	PSMB9	Homo sapiens proteasome (prosome, macropain) subunit, beta type, 9 (large multifunctional peptidase 2) (PSMB9), mRNA [NM_002800]
up	2.26608	PSME1	Homo sapiens proteasome (prosome, macropain) activator subunit 1 (PA28 alpha) (PSME1), transcript variant 1, mRNA [NM_006263]
up	4.18046	PSME2	Homo sapiens proteasome (prosome, macropain) activator subunit 2 (PA28 beta) (PSME2), mRNA [NM_002818]
up	4.30899	PTGER2	Homo sapiens prostaglandin E receptor 2 (subtype EP2), 53kDa (PTGER2), mRNA [NM_000956]
up	4.80159	PTGER4	Homo sapiens prostaglandin E receptor 4 (subtype EP4) (PTGER4), mRNA [NM_000958]
down	-2.25775	PTGS1	Homo sapiens prostaglandin-endoperoxide synthase 1 (prostaglandin G/H synthase and cyclooxygenase) (PTGS1), transcript variant 1, mRNA [NM_000962]
down	-2.87929	PTK6	Homo sapiens PTK6 protein tyrosine kinase 6 (PTK6), mRNA [NM_005975]
up	2.22715	PTPLAD2	Homo sapiens protein tyrosine phosphatase-like A domain containing 2 (PTPLAD2), mRNA [NM_001010915]
down	-2.5738	PTPN13	Homo sapiens protein tyrosine phosphatase, non-receptor type 13 (APO-1/CD95 (Fas)-associated phosphatase) (PTPN13), transcript variant 4, mRNA [NM_080685]
down	-2.40582	PTPN14	Homo sapiens protein tyrosine phosphatase, non-receptor type 14 (PTPN14), mRNA [NM_005401]
up	2.44481	PTPN18	Homo sapiens protein tyrosine phosphatase, non-receptor type 18 (brain-derived) (PTPN18), transcript variant 1, mRNA [NM_014369]
down	-3.50492	PTPN21	Homo sapiens protein tyrosine phosphatase, non-receptor type 21 (PTPN21), mRNA [NM_007039]
down	-3.03716	PTPN3	Homo sapiens protein tyrosine phosphatase, non-receptor type 3 (PTPN3), transcript variant 3, mRNA [NM_001145369]
up	3.31591	PTPN6	Homo sapiens protein tyrosine phosphatase, non-receptor type 6 (PTPN6), transcript variant 1, mRNA [NM_002831]
up	9.56744	PTPN7	Homo sapiens protein tyrosine phosphatase, non-receptor type 7 (PTPN7), transcript variant 2, mRNA [NM_080588]
up	14.3079	PTPRC	Homo sapiens protein tyrosine phosphatase, receptor type, C (PTPRC), transcript variant 1, mRNA [NM_002838]
up	2.14	PTPRE	Homo sapiens protein tyrosine phosphatase, receptor type, E (PTPRE), transcript variant 1, mRNA [NM_006504]
down	-3.47426	PTPRF	Homo sapiens protein tyrosine phosphatase, receptor type, F (PTPRF), transcript variant 1, mRNA [NM_002840]
up	5.11627	PTPRJ	Homo sapiens protein tyrosine phosphatase, receptor type, J (PTPRJ), transcript variant 1, mRNA [NM_002843]
up	2.26885	PTPRN2	Homo sapiens protein tyrosine phosphatase, receptor type, N polypeptide 2 (PTPRN2), transcript variant 1, mRNA [NM_002847]
down	-2.34791	PTPRU	Homo sapiens protein tyrosine phosphatase, receptor type, U (PTPRU), transcript variant 3, mRNA [NM_005704]
down	-2.83729	PTPRZ1	Homo sapiens protein tyrosine phosphatase, receptor-type, Z polypeptide 1 (PTPRZ1), transcript variant 1, mRNA [NM_002851]
up	2.09845	PTX3	Homo sapiens pentraxin 3, long (PTX3), mRNA [NM_002852]
up	9.30501	PVRIG	Homo sapiens poliovirus receptor related immunoglobulin domain containing (PVRIG), mRNA [NM_024070]
down	-2.42746	PVRL1	Homo sapiens poliovirus receptor-related 1 (herpesvirus entry mediator C) (PVRL1), transcript variant 3, mRNA [NM_203286]
down	-2.51502	PXMP2	Homo sapiens peroxisomal membrane protein 2, 22kDa (PXMP2), mRNA [NM_018663]
down	-3.2457	PXMP4	Homo sapiens peroxisomal membrane protein 4, 24kDa (PXMP4), transcript variant 1, mRNA [NM_007238]
down	-2.09159	RAB17	Homo sapiens RAB17, member RAS oncogene family (RAB17), transcript variant 1, mRNA [NM_022449]
down	-2.70374	RAB25	Homo sapiens RAB25, member RAS oncogene family (RAB25), mRNA [NM_020387]
up	2.52809	RAB27A	Homo sapiens RAB27A, member RAS oncogene family (RAB27A), transcript variant 1, mRNA [NM_004580]
down	-2.19505	RAB27B	Homo sapiens RAB27B, member RAS oncogene family (RAB27B), mRNA [NM_004163]
up	3.18391	RAB31	Homo sapiens RAB31, member RAS oncogene family (RAB31), mRNA [NM_006868]
up	2.49418	RAB32	Homo sapiens RAB32, member RAS oncogene family (RAB32), mRNA [NM_006834]
up	3.28196	RAB33A	Homo sapiens RAB33A, member RAS oncogene family (RAB33A), mRNA [NM_004794]
up	4.32363	RAB37	Homo sapiens RAB37, member RAS oncogene family (RAB37), transcript variant 3, mRNA [NM_175738]
down	-2.3876	RAB38	Homo sapiens RAB38, member RAS oncogene family (RAB38), mRNA [NM_022337]
down	-3.16794	RAB40C	Homo sapiens RAB40C, member RAS oncogene family (RAB40C), transcript variant 2, mRNA [NM_021168]
up	2.09096	RAB5C	Homo sapiens RAB5C, member RAS oncogene family (RAB5C), transcript variant 1, mRNA [NM_201434]
up	2.41982	RAB7L1	Homo sapiens RAB7, member RAS oncogene family-like 1 (RAB7L1), transcript variant 1, mRNA [NM_003929]
up	2.26751	RAB8B	Homo sapiens RAB8B, member RAS oncogene family (RAB8B), mRNA [NM_016530]
up	2.36498	RABGAP1L	Homo sapiens RAB GTPase activating protein 1-like (RABGAP1L), transcript variant 1, mRNA [NM_014857]
up	8.34181	RAC2	Homo sapiens ras-related C3 botulinum toxin substrate 2 (rho family, small GTP binding protein Rac2) (RAC2), mRNA [NM_002872]
down	-2.09472	RAC3	Homo sapiens ras-related C3 botulinum toxin substrate 3 (rho family, small GTP binding protein Rac3) (RAC3), mRNA [NM_005052]
up	2.04715	RAD51AP1	Homo sapiens RAD51 associated protein 1 (RAD51AP1), transcript variant 2, mRNA [NM_006479]
down	-2.60874	RADIL	Homo sapiens Ras association and DIL domains (RADIL), mRNA [NM_018059]
down	-2.24952	RAI2	Homo sapiens retinoic acid induced 2 (RAI2), transcript variant 2, mRNA [NM_021785]
down	-2.14394	RALGPS1	Homo sapiens Ral GEF with PH domain and SH3 binding motif 1 (RALGPS1), transcript variant 1, mRNA [NM_014636]
down	-2.66413	RARG	Homo sapiens retinoic acid receptor, gamma (RARG), transcript variant 1, mRNA [NM_000966]
up	2.74571	RARRES1	Homo sapiens retinoic acid receptor responder (tazarotene induced) 1 (RARRES1), transcript variant 2, mRNA [NM_002888]
up	6.60939	RARRES3	Homo sapiens retinoic acid receptor responder (tazarotene induced) 3 (RARRES3), mRNA [NM_004585]
down	-2.86526	RASAL1	Homo sapiens RAS protein activator like 1 (GAP1 like) (RASAL1), transcript variant 2, mRNA [NM_004658]
up	9.74979	RASAL3	Homo sapiens RAS protein activator like 3 (RASAL3), mRNA [NM_022904]
up	2.37476	RASGRP1	Homo sapiens RAS guanyl releasing protein 1 (calcium and DAG-regulated) (RASGRP1), transcript variant 1, mRNA [NM_005739]
up	3.03124	RASGRP2	Homo sapiens RAS guanyl releasing protein 2 (calcium and DAG-regulated) (RASGRP2), transcript variant 2, mRNA [NM_153819]
up	4.32948	RASGRP3	Homo sapiens RAS guanyl releasing protein 3 (calcium and DAG-regulated) (RASGRP3), transcript variant 2, mRNA [NM_170672]
up	4.3434	RASSF2	Homo sapiens Ras association (RalGDS/AF-6) domain family member 2 (RASSF2), transcript variant 1, mRNA [NM_014737]
up	10.0782	RASSF4	Homo sapiens Ras association (RalGDS/AF-6) domain family member 4 (RASSF4), mRNA [NM_032023]
down	-2.12185	RASSF7	Homo sapiens Ras association (RalGDS/AF-6) domain family (N-terminal) member 7 (RASSF7), transcript variant 1, mRNA [NM_003475]
down	-2.20208	RBP1	Homo sapiens retinol binding protein 1, cellular (RBP1), transcript variant 1, mRNA [NM_002899]
down	-2.17635	RBP4	Homo sapiens retinol binding protein 4, plasma (RBP4), mRNA [NM_006744]
up	2.01263	RCBTB2	Homo sapiens regulator of chromosome condensation (RCC1) and BTB (POZ) domain containing protein 2 (RCBTB2), mRNA [NM_001268]
up	6.77116	RCSD1	Homo sapiens RCSD domain containing 1 (RCSD1), mRNA [NM_052862]
down	-2.50291	RDH13	Homo sapiens retinol dehydrogenase 13 (all-trans/9-cis) (RDH13), nuclear gene encoding mitochondrial protein, transcript variant 2, mRNA [NM_138412]
up	2.69988	REC8	Homo sapiens REC8 homolog (yeast) (REC8), transcript variant 2, mRNA [NM_001048205]
down	-2.80522	REEP6	Homo sapiens receptor accessory protein 6 (REEP6), mRNA [NM_138393]
up	3.17968	RELB	Homo sapiens v-rel reticuloendotheliosis viral oncogene homolog B (RELB), mRNA [NM_006509]
up	3.34043	RELT	Homo sapiens RELT tumor necrosis factor receptor (RELT), transcript variant 1, mRNA [NM_032871]
down	-2.34843	RERG	Homo sapiens RAS-like, estrogen-regulated, growth inhibitor (RERG), transcript variant 1, mRNA [NM_032918]
down	-2.69907	RETSAT	Homo sapiens retinol saturase (all-trans-retinol 13,14-reductase) (RETSAT), mRNA [NM_017750]
up	2.46499	RFTN1	Homo sapiens raftlin, lipid raft linker 1 (RFTN1), mRNA [NM_015150]
down	-2.20794	RFX2	Homo sapiens regulatory factor X, 2 (influences HLA class II expression) (RFX2), transcript variant 1, mRNA [NM_000635]
up	4.02898	RFX5	Homo sapiens regulatory factor X, 5 (influences HLA class II expression) (RFX5), transcript variant 1, mRNA [NM_000449]
up	2.77902	RGL1	Homo sapiens ral guanine nucleotide dissociation stimulator-like 1 (RGL1), mRNA [NM_015149]
down	-2.13146	RGNEF	Homo sapiens 190 kDa guanine nucleotide exchange factor (RGNEF), transcript variant 2, mRNA [NM_001177693]
up	3.12901	RGS10	Homo sapiens regulator of G-protein signaling 10 (RGS10), transcript variant 1, mRNA [NM_001005339]
up	4.13194	RGS16	Homo sapiens regulator of G-protein signaling 16 (RGS16), mRNA [NM_002928]
up	3.17868	RGS19	Homo sapiens regulator of G-protein signaling 19 (RGS19), transcript variant 1, mRNA [NM_005873]
down	-2.7913	RHBDL2	Homo sapiens rhomboid, veinlet-like 2 (Drosophila) (RHBDL2), mRNA [NM_017821]
down	-3.32658	RHOD	Homo sapiens ras homolog gene family, member D (RHOD), mRNA [NM_014578]
up	2.0599	RHOG	Homo sapiens ras homolog gene family, member G (rho G) (RHOG), mRNA [NM_001665]
up	9.85969	RHOH	Homo sapiens ras homolog gene family, member H (RHOH), mRNA [NM_004310]
up	2.14372	RHOQ	Homo sapiens ras homolog gene family, member Q (RHOQ), mRNA [NM_012249]
down	-3.27493	RHOV	Homo sapiens ras homolog gene family, member V (RHOV), mRNA [NM_133639]
down	-2.87088	RHPN2	Homo sapiens rhophilin, Rho GTPase binding protein 2 (RHPN2), mRNA [NM_033103]
up	3.01807	RILPL2	Homo sapiens Rab interacting lysosomal protein-like 2 (RILPL2), mRNA [NM_145058]
up	3.5051	RIMBP3	Homo sapiens RIMS binding protein 3 (RIMBP3), mRNA [NM_015672]
down	-2.3216	RIN1	Homo sapiens Ras and Rab interactor 1 (RIN1), mRNA [NM_004292]
down	-3.12551	RIPK4	Homo sapiens receptor-interacting serine-threonine kinase 4 (RIPK4), mRNA [NM_020639]
down	-2.0574	RMND5A	Homo sapiens required for meiotic nuclear division 5 homolog A (S. cerevisiae) (RMND5A), mRNA [NM_022780]
up	2.94751	RNASET2	Homo sapiens ribonuclease T2 (RNASET2), mRNA [NM_003730]
up	2.88444	RNASET2	Homo sapiens ribonuclease T2 (RNASET2), mRNA [NM_003730]
up	3.45145	RNF130	Homo sapiens ring finger protein 130 (RNF130), mRNA [NM_018434]
down	-2.14822	RNF141	Homo sapiens ring finger protein 141 (RNF141), mRNA [NM_016422]
down	-2.00003	RNF208	Homo sapiens ring finger protein 208 (RNF208), mRNA [NM_031297]
up	3.77164	RNF213	Homo sapiens ring finger protein 213 (RNF213), transcript variant 2, mRNA [NM_020954]
down	-3.11636	RNF43	Homo sapiens ring finger protein 43 (RNF43), mRNA [NM_017763]
up	2.04962	ROCK1	Homo sapiens Rho-associated, coiled-coil containing protein kinase 1 (ROCK1), mRNA [NM_005406]
down	-2.71488	RORA	Homo sapiens RAR-related orphan receptor A (RORA), transcript variant 2, mRNA [NM_134260]
up	2.20329	RPS6KA1	Homo sapiens ribosomal protein S6 kinase, 90kDa, polypeptide 1 (RPS6KA1), transcript variant 1, mRNA [NM_002953]
up	3.59002	RTN1	Homo sapiens reticulon 1 (RTN1), transcript variant 1, mRNA [NM_021136]
up	8.07051	RTP4	Homo sapiens receptor (chemosensory) transporter protein 4 (RTP4), mRNA [NM_022147]
up	2.57931	RUNX1	Homo sapiens runt-related transcription factor 1 (RUNX1), transcript variant 2, mRNA [NM_001001890]
up	2.20472	RUNX3	Homo sapiens runt-related transcription factor 3 (RUNX3), transcript variant 1, mRNA [NM_001031680]
down	-2.1727	RUSC1-AS1	Homo sapiens RUSC1 antisense RNA 1 (non-protein coding) (RUSC1-AS1), mRNA [NM_001039517]
down	-2.20338	RXRA	Homo sapiens retinoid X receptor, alpha (RXRA), mRNA [NM_002957]
down	-2.98204	S100A14	Homo sapiens S100 calcium binding protein A14 (S100A14), mRNA [NM_020672]
down	-2.09677	S100A16	Homo sapiens S100 calcium binding protein A16 (S100A16), mRNA [NM_080388]
down	-2.19488	S100A2	Homo sapiens S100 calcium binding protein A2 (S100A2), mRNA [NM_005978]
down	-2.75371	S100A3	Homo sapiens S100 calcium binding protein A3 (S100A3), mRNA [NM_002960]
up	8.69613	S1PR4	Homo sapiens sphingosine-1-phosphate receptor 4 (S1PR4), mRNA [NM_003775]
up	5.25193	SAMD4A	Homo sapiens sterile alpha motif domain containing 4A (SAMD4A), transcript variant 1, mRNA [NM_015589]
up	10.6532	SAMD9L	Homo sapiens sterile alpha motif domain containing 9-like (SAMD9L), mRNA [NM_152703]
up	2.39813	SAMHD1	Homo sapiens SAM domain and HD domain 1 (SAMHD1), mRNA [NM_015474]
up	2.62671	SARDH	Homo sapiens sarcosine dehydrogenase (SARDH), nuclear gene encoding mitochondrial protein, transcript variant 2, mRNA [NM_001134707]
up	14.0001	SASH3	Homo sapiens SAM and SH3 domain containing 3 (SASH3), mRNA [NM_018990]
up	4.06455	SAT1	Homo sapiens spermidine/spermine N1-acetyltransferase 1 (SAT1), transcript variant 1, mRNA [NM_002970]
down	-4.36096	SC4MOL	Homo sapiens sterol-C4-methyl oxidase-like (SC4MOL), transcript variant 1, mRNA [NM_006745]
up	2.19925	SCAMP5	Homo sapiens secretory carrier membrane protein 5 (SCAMP5), transcript variant 3, mRNA [NM_138967]
down	-2.11641	SCD5	Homo sapiens stearoyl-CoA desaturase 5 (SCD5), transcript variant 1, mRNA [NM_001037582]
down	-4.02576	SCEL	Homo sapiens sciellin (SCEL), transcript variant 1, mRNA [NM_144777]
up	7.45682	SCML4	Homo sapiens sex comb on midleg-like 4 (Drosophila) (SCML4), mRNA [NM_198081]
down	-2.52667	SCNN1A	Homo sapiens sodium channel, nonvoltage-gated 1 alpha (SCNN1A), transcript variant 1, mRNA [NM_001038]
up	3.08874	SCO2	Homo sapiens SCO cytochrome oxidase deficient homolog 2 (yeast) (SCO2), nuclear gene encoding mitochondrial protein, transcript variant 1, mRNA [NM_005138]
up	2.07411	SCPEP1	Homo sapiens serine carboxypeptidase 1 (SCPEP1), mRNA [NM_021626]
down	-2.00487	SCRN2	Homo sapiens secernin 2 (SCRN2), transcript variant 1, mRNA [NM_138355]
down	-2.53291	SDC1	Homo sapiens syndecan 1 (SDC1), transcript variant 1, mRNA [NM_001006946]
down	-2.19224	SDC4	Homo sapiens syndecan 4 (SDC4), mRNA [NM_002999]
up	2.83269	SDCBP	Homo sapiens syndecan binding protein (syntenin) (SDCBP), transcript variant 1, mRNA [NM_005625]
down	-2.4485	SDR42E1	Homo sapiens short chain dehydrogenase/reductase family 42E, member 1 (SDR42E1), mRNA [NM_145168]
up	3.49371	SDSL	Homo sapiens serine dehydratase-like (SDSL), mRNA [NM_138432]
up	2.01663	SEC24D	Homo sapiens SEC24 family, member D (S. cerevisiae) (SEC24D), mRNA [NM_014822]
up	4.70613	SECTM1	Homo sapiens secreted and transmembrane 1 (SECTM1), mRNA [NM_003004]
up	6.05019	SEL1L3	Homo sapiens sel-1 suppressor of lin-12-like 3 (C. elegans) (SEL1L3), mRNA [NM_015187]
up	5.29264	SELL	Homo sapiens selectin L (SELL), transcript variant 1, mRNA [NM_000655]
up	4.06789	SELPLG	Homo sapiens selectin P ligand (SELPLG), transcript variant 2, mRNA [NM_003006]
down	-2.80185	SEMA3B	Homo sapiens sema domain, immunoglobulin domain (Ig), short basic domain, secreted, (semaphorin) 3B (SEMA3B), transcript variant 1, mRNA [NM_004636]
down	-2.61561	SEMA3D	Homo sapiens sema domain, immunoglobulin domain (Ig), short basic domain, secreted, (semaphorin) 3D (SEMA3D), mRNA [NM_152754]
down	-3.16395	SEMA3F	Homo sapiens sema domain, immunoglobulin domain (Ig), short basic domain, secreted, (semaphorin) 3F (SEMA3F), mRNA [NM_004186]
down	-2.32735	SEMA4C	Homo sapiens sema domain, immunoglobulin domain (Ig), transmembrane domain (TM) and short cytoplasmic domain, (semaphorin) 4C (SEMA4C), mRNA [NM_017789]
up	2.09428	SEMA4D	Homo sapiens sema domain, immunoglobulin domain (Ig), transmembrane domain (TM) and short cytoplasmic domain, (semaphorin) 4D (SEMA4D), transcript variant 2, mRNA [NM_001142287]
down	-2.29614	SEMA4G	Homo sapiens sema domain, immunoglobulin domain (Ig), transmembrane domain (TM) and short cytoplasmic domain, (semaphorin) 4G (SEMA4G), transcript variant 1, mRNA [NM_017893]
up	3.00672	SEPT6	Homo sapiens septin 6 (SEPT6), transcript variant V, mRNA [NM_145802]
down	-2.08166	SEPW1	Homo sapiens selenoprotein W, 1 (SEPW1), mRNA [NM_003009]
down	-3.13941	SERHL2	Homo sapiens serine hydrolase-like 2 (SERHL2), mRNA [NM_014509]
down	-2.39688	SERPINA3	Homo sapiens serpin peptidase inhibitor, clade A (alpha-1 antiproteinase, antitrypsin), member 3 (SERPINA3), mRNA [NM_001085]
up	3.00954	SERPINB1	Homo sapiens serpin peptidase inhibitor, clade B (ovalbumin), member 1 (SERPINB1), mRNA [NM_030666]
down	-3.13	SERPINB5	Homo sapiens serpin peptidase inhibitor, clade B (ovalbumin), member 5 (SERPINB5), mRNA [NM_002639]
down	-2.75193	SERTAD4	Homo sapiens SERTA domain containing 4 (SERTAD4), mRNA [NM_019605]
down	-2.22679	SFN	Homo sapiens stratifin (SFN), mRNA [NM_006142]
down	-2.2841	SFRP1	Homo sapiens secreted frizzled-related protein 1 (SFRP1), mRNA [NM_003012]
up	2.8569	SGK1	Homo sapiens serum/glucocorticoid regulated kinase 1 (SGK1), transcript variant 1, mRNA [NM_005627]
down	-2.4229	SGPP2	Homo sapiens sphingosine-1-phosphate phosphatase 2 (SGPP2), mRNA [NM_152386]
up	2.3342	SGTB	Homo sapiens small glutamine-rich tetratricopeptide repeat (TPR)-containing, beta (SGTB), mRNA [NM_019072]
up	4.4608	SH2B3	Homo sapiens SH2B adaptor protein 3 (SH2B3), mRNA [NM_005475]
up	8.98304	SH2D2A	Homo sapiens SH2 domain containing 2A (SH2D2A), transcript variant 2, mRNA [NM_003975]
down	-2.00324	SH2D4A	Homo sapiens SH2 domain containing 4A (SH2D4A), transcript variant 1, mRNA [NM_022071]
down	-2.81481	SH3BGRL2	Homo sapiens SH3 domain binding glutamic acid-rich protein like 2 (SH3BGRL2), mRNA [NM_031469]
down	-2.08293	SH3D19	Homo sapiens SH3 domain containing 19 (SH3D19), transcript variant 1, mRNA [NM_001009555]
down	-2.29832	SH3GLB2	Homo sapiens SH3-domain GRB2-like endophilin B2 (SH3GLB2), mRNA [NM_020145]
up	3.42359	SH3TC1	Homo sapiens SH3 domain and tetratricopeptide repeats 1 (SH3TC1), mRNA [NM_018986]
down	-2.39181	SH3YL1	Homo sapiens SH3 domain containing, Ysc84-like 1 (S. cerevisiae) (SH3YL1), transcript variant 1, mRNA [NM_015677]
down	-2.47065	SHMT1	Homo sapiens serine hydroxymethyltransferase 1 (soluble) (SHMT1), nuclear gene encoding mitochondrial protein, transcript variant 1, mRNA [NM_004169]
up	2.13975	SIGIRR	Homo sapiens single immunoglobulin and toll-interleukin 1 receptor (TIR) domain (SIGIRR), transcript variant 3, mRNA [NM_021805]
up	10.4875	SIGLEC15	Homo sapiens sialic acid binding Ig-like lectin 15 (SIGLEC15), mRNA [NM_213602]
up	2.40671	SIPA1	Homo sapiens signal-induced proliferation-associated 1 (SIPA1), transcript variant 1, mRNA [NM_153253]
up	2.37159	SIRPA	Homo sapiens signal-regulatory protein alpha (SIRPA), transcript variant 1, mRNA [NM_001040022]
up	7.89726	SKAP1	Homo sapiens src kinase associated phosphoprotein 1 (SKAP1), transcript variant 1, mRNA [NM_003726]
up	9.22557	SLA	Homo sapiens Src-like-adaptor (SLA), transcript variant 1, mRNA [NM_001045556]
up	35.8251	SLAMF7	Homo sapiens SLAM family member 7 (SLAMF7), mRNA [NM_021181]
down	-2.89161	SLC12A2	Homo sapiens solute carrier family 12 (sodium/potassium/chloride transporters), member 2 (SLC12A2), mRNA [NM_001046]
down	-4.8673	SLC15A1	Homo sapiens solute carrier family 15 (oligopeptide transporter), member 1 (SLC15A1), mRNA [NM_005073]
up	8.14401	SLC15A3	Homo sapiens solute carrier family 15, member 3 (SLC15A3), transcript variant 1, mRNA [NM_016582]
down	-2.36508	SLC16A14	Homo sapiens solute carrier family 16, member 14 (monocarboxylic acid transporter 14) (SLC16A14), mRNA [NM_152527]
up	5.49525	SLC16A3	Homo sapiens solute carrier family 16, member 3 (monocarboxylic acid transporter 4) (SLC16A3), transcript variant 2, mRNA [NM_001042422]
up	3.03572	SLC17A9	Homo sapiens solute carrier family 17, member 9 (SLC17A9), mRNA [NM_022082]
down	-2.09641	SLC19A2	Homo sapiens solute carrier family 19 (thiamine transporter), member 2 (SLC19A2), mRNA [NM_006996]
up	6.41282	SLC1A3	Homo sapiens solute carrier family 1 (glial high affinity glutamate transporter), member 3 (SLC1A3), transcript variant 1, mRNA [NM_004172]
up	4.7093	SLC20A1	Homo sapiens solute carrier family 20 (phosphate transporter), member 1 (SLC20A1), mRNA [NM_005415]
down	-2.06383	SLC24A3	Homo sapiens solute carrier family 24 (sodium/potassium/calcium exchanger), member 3 (SLC24A3), mRNA [NM_020689]
down	-2.01597	SLC25A10	Homo sapiens solute carrier family 25 (mitochondrial carrier; dicarboxylate transporter), member 10 (SLC25A10), nuclear gene encoding mitochondrial protein, mRNA [NM_012140]
up	2.80586	SLC25A19	Homo sapiens solute carrier family 25 (mitochondrial thiamine pyrophosphate carrier), member 19 (SLC25A19), nuclear gene encoding mitochondrial protein, transcript variant 1, mRNA [NM_001126121]
down	-2.25609	SLC25A23	Homo sapiens solute carrier family 25 (mitochondrial carrier; phosphate carrier), member 23 (SLC25A23), nuclear gene encoding mitochondrial protein, mRNA [NM_024103]
down	-2.11979	SLC27A4	Homo sapiens solute carrier family 27 (fatty acid transporter), member 4 (SLC27A4), mRNA [NM_005094]
up	8.84043	SLC29A3	Homo sapiens solute carrier family 29 (nucleoside transporters), member 3 (SLC29A3), transcript variant 1, mRNA [NM_018344]
down	-3.37517	SLC2A1	Homo sapiens solute carrier family 2 (facilitated glucose transporter), member 1 (SLC2A1), mRNA [NM_006516]
up	5.42091	SLC2A5	Homo sapiens solute carrier family 2 (facilitated glucose/fructose transporter), member 5 (SLC2A5), transcript variant 1, mRNA [NM_003039]
up	7.30909	SLC2A6	Homo sapiens solute carrier family 2 (facilitated glucose transporter), member 6 (SLC2A6), transcript variant 1, mRNA [NM_017585]
down	-2.02544	SLC35F2	Homo sapiens solute carrier family 35, member F2 (SLC35F2), mRNA [NM_017515]
up	2.68018	SLC36A1	Homo sapiens solute carrier family 36 (proton/amino acid symporter), member 1 (SLC36A1), mRNA [NM_078483]
up	2.57794	SLC43A2	Homo sapiens solute carrier family 43, member 2 (SLC43A2), mRNA [NM_152346]
down	-2.55997	SLC44A3	Homo sapiens solute carrier family 44, member 3 (SLC44A3), transcript variant 2, mRNA [NM_152369]
up	2.14449	SLC46A1	Homo sapiens solute carrier family 46 (folate transporter), member 1 (SLC46A1), transcript variant 1, mRNA [NM_080669]
up	2.12764	SLC6A6	Homo sapiens solute carrier family 6 (neurotransmitter transporter, taurine), member 6 (SLC6A6), transcript variant 1, mRNA [NM_003043]
down	-2.07517	SLC6A8	Homo sapiens solute carrier family 6 (neurotransmitter transporter, creatine), member 8 (SLC6A8), transcript variant 1, mRNA [NM_005629]
down	-2.32099	SLC6A9	Homo sapiens solute carrier family 6 (neurotransmitter transporter, glycine), member 9 (SLC6A9), transcript variant 2, mRNA [NM_201649]
up	2.29732	SLC7A11	Homo sapiens solute carrier family 7 (anionic amino acid transporter light chain, xc- system), member 11 (SLC7A11), mRNA [NM_014331]
up	12.4945	SLC7A7	Homo sapiens solute carrier family 7 (amino acid transporter light chain, y+L system), member 7 (SLC7A7), transcript variant 3, mRNA [NM_001126106]
up	2.03913	SLC8A1	Homo sapiens solute carrier family 8 (sodium/calcium exchanger), member 1 (SLC8A1), transcript variant A, mRNA [NM_021097]
up	2.86369	SLC9A7	Homo sapiens solute carrier family 9 (sodium/hydrogen exchanger), member 7 (SLC9A7), mRNA [NM_032591]
down	-2.02297	SLCO4A1	Homo sapiens solute carrier organic anion transporter family, member 4A1 (SLCO4A1), mRNA [NM_016354]
up	4.07095	SLFN11	Homo sapiens schlafen family member 11 (SLFN11), transcript variant 1, mRNA [NM_001104587]
down	-2.38919	SLPI	Homo sapiens secretory leukocyte peptidase inhibitor (SLPI), mRNA [NM_003064]
down	-2.35135	SMAGP	Homo sapiens small cell adhesion glycoprotein (SMAGP), transcript variant 1, mRNA [NM_001031628]
up	2.93068	SMAP2	Homo sapiens small ArfGAP2 (SMAP2), transcript variant 1, mRNA [NM_022733]
up	2.03161	SMCHD1	Homo sapiens structural maintenance of chromosomes flexible hinge domain containing 1 (SMCHD1), mRNA [NM_015295]
down	-2.09665	SMO	Homo sapiens smoothened, frizzled family receptor (SMO), mRNA [NM_005631]
down	-2.92397	SMPD3	Homo sapiens sphingomyelin phosphodiesterase 3, neutral membrane (neutral sphingomyelinase II) (SMPD3), mRNA [NM_018667]
down	-2.08709	SMPDL3A	Homo sapiens sphingomyelin phosphodiesterase, acid-like 3A (SMPDL3A), mRNA [NM_006714]
up	22.0579	SNX10	Homo sapiens sorting nexin 10 (SNX10), transcript variant 2, mRNA [NM_013322]
down	-2.51006	SNX21	Homo sapiens sorting nexin family member 21 (SNX21), transcript variant 4, mRNA [NM_001042633]
up	3.25432	SOCS1	Homo sapiens suppressor of cytokine signaling 1 (SOCS1), mRNA [NM_003745]
up	3.28625	SOCS3	Homo sapiens suppressor of cytokine signaling 3 (SOCS3), mRNA [NM_003955]
up	9.08719	SOD2	Homo sapiens superoxide dismutase 2, mitochondrial (SOD2), nuclear gene encoding mitochondrial protein, transcript variant 2, mRNA [NM_001024465]
down	-2.13194	SORBS2	Homo sapiens sorbin and SH3 domain containing 2 (SORBS2), transcript variant 2, mRNA [NM_021069]
up	2.61043	SP100	Homo sapiens SP100 nuclear antigen (SP100), transcript variant 2, mRNA [NM_003113]
up	3.94003	SP110	Homo sapiens SP110 nuclear body protein (SP110), transcript variant b, mRNA [NM_004510]
up	6.56532	SP140	Homo sapiens SP140 nuclear body protein (SP140), transcript variant 1, mRNA [NM_007237]
down	-3.3179	SP5	Homo sapiens Sp5 transcription factor (SP5), mRNA [NM_001003845]
down	-3.86748	SP6	Homo sapiens Sp6 transcription factor (SP6), mRNA [NM_199262]
up	2.50804	SPATA13	Homo sapiens spermatogenesis associated 13 (SPATA13), transcript variant 1, mRNA [NM_001166271]
down	-2.03082	SPDEF	Homo sapiens SAM pointed domain containing ets transcription factor (SPDEF), mRNA [NM_012391]
up	3.34728	SPECC1	Homo sapiens sperm antigen with calponin homology and coiled-coil domains 1 (SPECC1), transcript variant NSP5beta3alpha, mRNA [NM_152904]
up	4.22859	SPI1	Homo sapiens spleen focus forming virus (SFFV) proviral integration oncogene spi1 (SPI1), transcript variant 1, mRNA [NM_001080547]
up	5.60937	SPIB	Homo sapiens Spi-B transcription factor (Spi-1/PU.1 related) (SPIB), mRNA [NM_003121]
down	-2.44658	SPINT1	Homo sapiens serine peptidase inhibitor, Kunitz type 1 (SPINT1), transcript variant 1, mRNA [NM_181642]
down	-2.55858	SPIRE2	Homo sapiens spire homolog 2 (Drosophila) (SPIRE2), mRNA [NM_032451]
down	-2.21369	SPNS2	Homo sapiens spinster homolog 2 (Drosophila) (SPNS2), mRNA [NM_001124758]
up	2.39852	SPNS3	Homo sapiens spinster homolog 3 (Drosophila) (SPNS3), mRNA [NM_182538]
up	7.53174	SPOCK2	Homo sapiens sparc/osteonectin, cwcv and kazal-like domains proteoglycan (testican) 2 (SPOCK2), transcript variant 2, mRNA [NM_014767]
down	-2.27804	SPRR1A	Homo sapiens small proline-rich protein 1A (SPRR1A), transcript variant 2, mRNA [NM_005987]
down	-2.79643	SPTBN2	Homo sapiens spectrin, beta, non-erythrocytic 2 (SPTBN2), mRNA [NM_006946]
down	-2.88127	SPTLC3	Homo sapiens serine palmitoyltransferase, long chain base subunit 3 (SPTLC3), mRNA [NM_018327]
up	2.41703	SRC	Homo sapiens v-src sarcoma (Schmidt-Ruppin A-2) viral oncogene homolog (avian) (SRC), transcript variant 1, mRNA [NM_005417]
down	-2.73134	SRD5A1	Homo sapiens steroid-5-alpha-reductase, alpha polypeptide 1 (3-oxo-5 alpha-steroid delta 4-dehydrogenase alpha 1) (SRD5A1), mRNA [NM_001047]
up	10.7115	SRGN	Homo sapiens serglycin (SRGN), transcript variant 1, mRNA [NM_002727]
down	-2.00409	SRRM3	Homo sapiens serine/arginine repetitive matrix 3 (SRRM3), mRNA [NM_001110199]
up	3.13315	ST3GAL1	Homo sapiens ST3 beta-galactoside alpha-2,3-sialyltransferase 1 (ST3GAL1), transcript variant 1, mRNA [NM_003033]
up	2.95712	ST6GAL1	Homo sapiens ST6 beta-galactosamide alpha-2,6-sialyltranferase 1 (ST6GAL1), transcript variant 1, mRNA [NM_173216]
up	2.29778	ST8SIA1	Homo sapiens ST8 alpha-N-acetyl-neuraminide alpha-2,8-sialyltransferase 1 (ST8SIA1), mRNA [NM_003034]
up	6.35505	ST8SIA4	Homo sapiens ST8 alpha-N-acetyl-neuraminide alpha-2,8-sialyltransferase 4 (ST8SIA4), transcript variant 1, mRNA [NM_005668]
up	3.66857	STAC3	Homo sapiens SH3 and cysteine rich domain 3 (STAC3), mRNA [NM_145064]
up	4.66602	STAG3	Homo sapiens stromal antigen 3 (STAG3), mRNA [NM_012447]
up	2.0144	STAMBPL1	Homo sapiens STAM binding protein-like 1 (STAMBPL1), mRNA [NM_020799]
down	-2.11871	STAP2	Homo sapiens signal transducing adaptor family member 2 (STAP2), transcript variant 2, mRNA [NM_001013841]
up	3.03158	STARD3NL	Homo sapiens STARD3 N-terminal like (STARD3NL), mRNA [NM_032016]
up	16.6813	STAT1	Homo sapiens signal transducer and activator of transcription 1, 91kDa (STAT1), transcript variant beta, mRNA [NM_139266]
up	2.31512	STAT2	Homo sapiens signal transducer and activator of transcription 2, 113kDa (STAT2), transcript variant 1, mRNA [NM_005419]
up	2.41288	STEAP3	Homo sapiens STEAP family member 3 (STEAP3), transcript variant 1, mRNA [NM_182915]
up	2.23741	STK10	Homo sapiens serine/threonine kinase 10 (STK10), mRNA [NM_005990]
up	3.17639	STK17B	Homo sapiens serine/threonine kinase 17b (STK17B), mRNA [NM_004226]
down	-2.23237	STK19	Homo sapiens serine/threonine kinase 19 (STK19), transcript variant 2, mRNA [NM_032454]
up	2.01239	STK4	Homo sapiens serine/threonine kinase 4 (STK4), mRNA [NM_006282]
down	-2.44877	STOX2	Homo sapiens storkhead box 2 (STOX2), mRNA [NM_020225]
down	-2.86039	STXBP6	Homo sapiens syntaxin binding protein 6 (amisyn) (STXBP6), mRNA [NM_014178]
down	-2.2889	STXBP6	Homo sapiens syntaxin binding protein 6 (amisyn) (STXBP6), mRNA [NM_014178]
down	-2.73229	SULT2B1	Homo sapiens sulfotransferase family, cytosolic, 2B, member 1 (SULT2B1), transcript variant 1, mRNA [NM_004605]
down	-2.14013	SUN1	Homo sapiens Sad1 and UNC84 domain containing 1 (SUN1), transcript variant 2, mRNA [NM_025154]
up	3.67804	SUSD1	Homo sapiens sushi domain containing 1 (SUSD1), mRNA [NM_022486]
down	-2.24586	SUSD2	Homo sapiens sushi domain containing 2 (SUSD2), mRNA [NM_019601]
up	3.78334	SUSD3	Homo sapiens sushi domain containing 3 (SUSD3), mRNA [NM_145006]
up	3.29562	SYK	Homo sapiens spleen tyrosine kinase (SYK), transcript variant 1, mRNA [NM_003177]
down	-2.98772	SYNGR1	Homo sapiens synaptogyrin 1 (SYNGR1), transcript variant 1a, mRNA [NM_004711]
up	2.07333	SYNGR3	Homo sapiens synaptogyrin 3 (SYNGR3), mRNA [NM_004209]
down	-2.35912	SYNM	Homo sapiens synemin, intermediate filament protein (SYNM), transcript variant A, mRNA [NM_145728]
down	-2.38918	SYTL1	Homo sapiens synaptotagmin-like 1 (SYTL1), transcript variant 2, mRNA [NM_032872]
up	2.56749	SYTL3	Homo sapiens synaptotagmin-like 3 (SYTL3), transcript variant 3, mRNA [NM_001009991]
down	-3.68885	TACC2	Homo sapiens transforming, acidic coiled-coil containing protein 2 (TACC2), transcript variant 1, mRNA [NM_206862]
up	2.2768	TACC3	Homo sapiens transforming, acidic coiled-coil containing protein 3 (TACC3), mRNA [NM_006342]
down	-3.38954	TACSTD2	Homo sapiens tumor-associated calcium signal transducer 2 (TACSTD2), mRNA [NM_002353]
up	9.66881	TAGAP	Homo sapiens T-cell activation RhoGTPase activating protein (TAGAP), transcript variant 2, mRNA [NM_054114]
down	-2.68094	TANC1	Homo sapiens tetratricopeptide repeat, ankyrin repeat and coiled-coil containing 1 (TANC1), transcript variant 1, mRNA [NM_033394]
up	3.60207	TAP1	Homo sapiens transporter 1, ATP-binding cassette, sub-family B (MDR/TAP) (TAP1), mRNA [NM_000593]
up	4.62694	TAP2	Homo sapiens transporter 2, ATP-binding cassette, sub-family B (MDR/TAP) (TAP2), transcript variant 1, mRNA [NM_000544]
up	3.02737	TAPBP	Homo sapiens TAP binding protein (tapasin) (TAPBP), transcript variant 2, mRNA [NM_172208]
up	2.64318	TARP	Homo sapiens TCR gamma alternate reading frame protein (TARP), nuclear gene encoding mitochondrial protein, transcript variant 1, mRNA [NM_001003799]
up	2.86831	TBC1D1	Homo sapiens TBC1 (tre-2/USP6, BUB2, cdc16) domain family, member 1 (TBC1D1), mRNA [NM_015173]
up	12.9812	TBC1D10C	Homo sapiens TBC1 domain family, member 10C (TBC1D10C), mRNA [NM_198517]
up	2.52862	TBC1D9	Homo sapiens TBC1 domain family, member 9 (with GRAM domain) (TBC1D9), mRNA [NM_015130]
down	-2.18896	TBX1	Homo sapiens T-box 1 (TBX1), transcript variant C, mRNA [NM_080647]
up	6.92428	TBXAS1	Homo sapiens thromboxane A synthase 1 (platelet) (TBXAS1), transcript variant 2, mRNA [NM_030984]
down	-2.06972	TCEA3	Homo sapiens transcription elongation factor A (SII), 3 (TCEA3), mRNA [NM_003196]
down	-2.03952	TCEAL2	Homo sapiens transcription elongation factor A (SII)-like 2 (TCEAL2), mRNA [NM_080390]
up	3.06172	TCF7	Homo sapiens transcription factor 7 (T-cell specific, HMG-box) (TCF7), transcript variant 1, mRNA [NM_003202]
down	-2.01067	TCFL5	Homo sapiens transcription factor-like 5 (basic helix-loop-helix) (TCFL5), mRNA [NM_006602]
up	3.82675	TCIRG1	Homo sapiens T-cell, immune regulator 1, ATPase, H+ transporting, lysosomal V0 subunit A3 (TCIRG1), transcript variant 1, mRNA [NM_006019]
up	4.51661	TCL1A	Homo sapiens T-cell leukemia/lymphoma 1A (TCL1A), transcript variant 1, mRNA [NM_021966]
up	2.04966	TCP11L1	Homo sapiens t-complex 11 (mouse)-like 1 (TCP11L1), transcript variant 1, mRNA [NM_018393]
down	-2.13635	TEAD3	Homo sapiens TEA domain family member 3 (TEAD3), mRNA [NM_003214]
down	-2.32081	TECR	Homo sapiens trans-2,3-enoyl-CoA reductase (TECR), transcript variant 1, mRNA [NM_138501]
down	-2.1839	TEF	Homo sapiens thyrotrophic embryonic factor (TEF), transcript variant 1, mRNA [NM_003216]
up	2.32412	TEP1	Homo sapiens telomerase-associated protein 1 (TEP1), mRNA [NM_007110]
down	-2.32538	TET1	Homo sapiens tet oncogene 1 (TET1), mRNA [NM_030625]
down	-3.33331	TFAP2C	Homo sapiens transcription factor AP-2 gamma (activating enhancer binding protein 2 gamma) (TFAP2C), mRNA [NM_003222]
down	-2.05336	TFCP2L1	Homo sapiens transcription factor CP2-like 1 (TFCP2L1), mRNA [NM_014553]
up	2.89209	TFRC	Homo sapiens transferrin receptor (p90, CD71) (TFRC), mRNA [NM_003234]
down	-2.79518	TG	Homo sapiens thyroglobulin (TG), mRNA [NM_003235]
up	2.67594	TGFB1	Homo sapiens transforming growth factor, beta 1 (TGFB1), mRNA [NM_000660]
up	2.0378	TGFB3	Homo sapiens transforming growth factor, beta 3 (TGFB3), mRNA [NM_003239]
down	-2.66127	TGM1	Homo sapiens transglutaminase 1 (K polypeptide epidermal type I, protein-glutamine-gamma-glutamyltransferase) (TGM1), mRNA [NM_000359]
down	-2.04476	THRA	Homo sapiens thyroid hormone receptor, alpha (THRA), transcript variant 2, mRNA [NM_003250]
up	2.38294	THY1	Homo sapiens Thy-1 cell surface antigen (THY1), mRNA [NM_006288]
up	3.76322	TIMP1	Homo sapiens TIMP metallopeptidase inhibitor 1 (TIMP1), mRNA [NM_003254]
down	-2.0054	TJP1	Homo sapiens tight junction protein 1 (zona occludens 1) (TJP1), transcript variant 1, mRNA [NM_003257]
down	-2.60204	TLCD1	Homo sapiens TLC domain containing 1 (TLCD1), transcript variant 1, mRNA [NM_138463]
down	-2.18117	TLE2	Homo sapiens transducin-like enhancer of split 2 (E(sp1) homolog, Drosophila) (TLE2), transcript variant 1, mRNA [NM_003260]
up	4.49198	TLR2	Homo sapiens toll-like receptor 2 (TLR2), mRNA [NM_003264]
up	3.44519	TLR4	Homo sapiens toll-like receptor 4 (TLR4), transcript variant 1, mRNA [NM_138554]
down	-4.1616	TM7SF2	Homo sapiens transmembrane 7 superfamily member 2 (TM7SF2), mRNA [NM_003273]
up	2.5566	TMC6	Homo sapiens transmembrane channel-like 6 (TMC6), transcript variant 2, mRNA [NM_007267]
up	7.31995	TMC8	Homo sapiens transmembrane channel-like 8 (TMC8), mRNA [NM_152468]
down	-3.55967	TMEM125	Homo sapiens transmembrane protein 125 (TMEM125), mRNA [NM_144626]
down	-2.00955	TMEM134	Homo sapiens transmembrane protein 134 (TMEM134), transcript variant 1, mRNA [NM_025124]
down	-2.4718	TMEM154	Homo sapiens transmembrane protein 154 (TMEM154), mRNA [NM_152680]
down	-2.08015	TMEM159	Homo sapiens transmembrane protein 159 (TMEM159), mRNA [NM_020422]
up	2.38656	TMEM173	Homo sapiens transmembrane protein 173 (TMEM173), nuclear gene encoding mitochondrial protein, mRNA [NM_198282]
up	4.87338	TMEM176A	Homo sapiens transmembrane protein 176A (TMEM176A), mRNA [NM_018487]
up	6.83138	TMEM176B	Homo sapiens transmembrane protein 176B (TMEM176B), transcript variant 1, mRNA [NM_014020]
down	-2.06752	TMEM189	Homo sapiens transmembrane protein 189 (TMEM189), transcript variant 1, mRNA [NM_199129]
up	3.20558	TMEM206	Homo sapiens transmembrane protein 206 (TMEM206), transcript variant 2, mRNA [NM_018252]
up	2.67081	TMEM229B	Homo sapiens transmembrane protein 229B (TMEM229B), mRNA [NM_182526]
down	-3.05391	TMEM237	Homo sapiens transmembrane protein 237 (TMEM237), transcript variant 1, mRNA [NM_001044385]
down	-2.38551	TMEM30B	Homo sapiens transmembrane protein 30B (TMEM30B), mRNA [NM_001017970]
down	-2.29771	TMEM40	Homo sapiens transmembrane protein 40 (TMEM40), mRNA [NM_018306]
down	-3.0465	TMEM45A	Homo sapiens transmembrane protein 45A (TMEM45A), mRNA [NM_018004]
down	-2.2882	TMEM45B	Homo sapiens transmembrane protein 45B (TMEM45B), mRNA [NM_138788]
down	-2.56057	TMEM52	Homo sapiens transmembrane protein 52 (TMEM52), mRNA [NM_178545]
down	-3.52099	TMEM61	Homo sapiens transmembrane protein 61 (TMEM61), mRNA [NM_182532]
down	-3.87389	TMEM63C	Homo sapiens transmembrane protein 63C (TMEM63C), mRNA [NM_020431]
down	-2.86857	TMEM79	Homo sapiens transmembrane protein 79 (TMEM79), transcript variant 1, mRNA [NM_032323]
up	2.15401	TMEM8A	Homo sapiens transmembrane protein 8A (TMEM8A), mRNA [NM_021259]
down	-3.92192	TMEM91	Homo sapiens transmembrane protein 91 (TMEM91), transcript variant 5, mRNA [NM_001098824]
down	-3.00575	TMEM97	Homo sapiens transmembrane protein 97 (TMEM97), mRNA [NM_014573]
up	2.20812	TMIGD2	Homo sapiens transmembrane and immunoglobulin domain containing 2 (TMIGD2), transcript variant 1, mRNA [NM_144615]
up	3.58417	TMSB10	Homo sapiens thymosin beta 10 (TMSB10), mRNA [NM_021103]
up	2.21719	TMSB4X	Homo sapiens thymosin beta 4, X-linked (TMSB4X), mRNA [NM_021109]
up	2.38031	TNC	Homo sapiens tenascin C (TNC), mRNA [NM_002160]
up	5.11184	TNFAIP2	Homo sapiens tumor necrosis factor, alpha-induced protein 2 (TNFAIP2), mRNA [NM_006291]
up	3.60223	TNFAIP3	Homo sapiens tumor necrosis factor, alpha-induced protein 3 (TNFAIP3), mRNA [NM_006290]
up	2.15911	TNFAIP8	Homo sapiens tumor necrosis factor, alpha-induced protein 8 (TNFAIP8), transcript variant 1, mRNA [NM_014350]
up	2.46321	TNFRSF10B	Homo sapiens tumor necrosis factor receptor superfamily, member 10b (TNFRSF10B), transcript variant 1, mRNA [NM_003842]
up	2.78909	TNFRSF14	Homo sapiens tumor necrosis factor receptor superfamily, member 14 (herpesvirus entry mediator) (TNFRSF14), mRNA [NM_003820]
down	-2.03352	TNFRSF25	Homo sapiens tumor necrosis factor receptor superfamily, member 25 (TNFRSF25), transcript variant 1, mRNA [NM_148965]
up	3.00531	TNFRSF6B	Homo sapiens tumor necrosis factor receptor superfamily, member 6b, decoy (TNFRSF6B), mRNA [NM_003823]
up	2.131	TNFRSF8	Homo sapiens tumor necrosis factor receptor superfamily, member 8 (TNFRSF8), transcript variant 1, mRNA [NM_001243]
up	2.08644	TNFSF10	Homo sapiens tumor necrosis factor (ligand) superfamily, member 10 (TNFSF10), transcript variant 1, mRNA [NM_003810]
up	2.25029	TNFSF10	Homo sapiens tumor necrosis factor (ligand) superfamily, member 10 (TNFSF10), transcript variant 1, mRNA [NM_003810]
down	-2.10338	TNKS1BP1	Homo sapiens tankyrase 1 binding protein 1, 182kDa (TNKS1BP1), mRNA [NM_033396]
down	-2.65032	TNNC1	Homo sapiens troponin C type 1 (slow) (TNNC1), mRNA [NM_003280]
down	-2.86213	TNNI2	Homo sapiens troponin I type 2 (skeletal, fast) (TNNI2), transcript variant 1, mRNA [NM_003282]
down	-2.43736	TNNT1	Homo sapiens troponin T type 1 (skeletal, slow) (TNNT1), transcript variant 1, mRNA [NM_003283]
up	2.70115	TNS3	Homo sapiens tensin 3 (TNS3), mRNA [NM_022748]
down	-2.46335	TNS4	Homo sapiens tensin 4 (TNS4), mRNA [NM_032865]
down	-2.41279	TOM1L1	Homo sapiens target of myb1 (chicken)-like 1 (TOM1L1), mRNA [NM_005486]
up	2.35732	TOR3A	Homo sapiens torsin family 3, member A (TOR3A), mRNA [NM_022371]
up	2.7612	TOX2	Homo sapiens TOX high mobility group box family member 2 (TOX2), transcript variant 3, mRNA [NM_032883]
down	-2.24543	TPD52	Homo sapiens tumor protein D52 (TPD52), transcript variant 1, mRNA [NM_001025252]
down	-3.3374	TPD52L1	Homo sapiens tumor protein D52-like 1 (TPD52L1), transcript variant 2, mRNA [NM_001003395]
up	3.08216	TPK1	Homo sapiens thiamin pyrophosphokinase 1 (TPK1), transcript variant 1, mRNA [NM_022445]
up	2.93145	TPP1	Homo sapiens tripeptidyl peptidase I (TPP1), mRNA [NM_000391]
down	-3.94607	TPPP	Homo sapiens tubulin polymerization promoting protein (TPPP), mRNA [NM_007030]
down	-2.22972	TPPP3	Homo sapiens tubulin polymerization-promoting protein family member 3 (TPPP3), mRNA [NM_016140]
up	12.562	TRAF3IP3	Homo sapiens TRAF3 interacting protein 3 (TRAF3IP3), mRNA [NM_025228]
up	2.46481	TRAF5	Homo sapiens TNF receptor-associated factor 5 (TRAF5), transcript variant 1, mRNA [NM_004619]
up	3.85746	TRANK1	Homo sapiens tetratricopeptide repeat and ankyrin repeat containing 1 (TRANK1), mRNA [NM_014831]
up	3.09196	TRIM14	Homo sapiens tripartite motif containing 14 (TRIM14), transcript variant 1, mRNA [NM_014788]
up	3.5695	TRIM14	Homo sapiens tripartite motif containing 14 (TRIM14), transcript variant 1, mRNA [NM_014788]
down	-2.2291	TRIM2	Homo sapiens tripartite motif containing 2 (TRIM2), transcript variant 1, mRNA [NM_015271]
up	5.49353	TRIM22	Homo sapiens tripartite motif containing 22 (TRIM22), transcript variant 1, mRNA [NM_006074]
down	-3.13131	TRIM45	Homo sapiens tripartite motif containing 45 (TRIM45), transcript variant 1, mRNA [NM_025188]
down	-2.63014	TRIM7	Homo sapiens tripartite motif containing 7 (TRIM7), transcript variant 6, mRNA [NM_033342]
up	6.81151	TRPM2	Homo sapiens transient receptor potential cation channel, subfamily M, member 2 (TRPM2), transcript variant 1, mRNA [NM_003307]
up	5.4196	TRPV2	Homo sapiens transient receptor potential cation channel, subfamily V, member 2 (TRPV2), mRNA [NM_016113]
down	-2.00102	TSKU	Homo sapiens tsukushi small leucine rich proteoglycan homolog (Xenopus laevis) (TSKU), mRNA [NM_015516]
up	2.98844	TSPAN10	Homo sapiens tetraspanin 10 (TSPAN10), mRNA [NM_031945]
up	3.41266	TSPAN33	Homo sapiens tetraspanin 33 (TSPAN33), mRNA [NM_178562]
down	-2.84423	TSPAN6	Homo sapiens tetraspanin 6 (TSPAN6), mRNA [NM_003270]
down	-2.76454	TSPAN8	Homo sapiens tetraspanin 8 (TSPAN8), mRNA [NM_004616]
down	-2.33208	TST	Homo sapiens thiosulfate sulfurtransferase (rhodanese) (TST), nuclear gene encoding mitochondrial protein, mRNA [NM_003312]
down	-2.09557	TTC18	Homo sapiens tetratricopeptide repeat domain 18 (TTC18), mRNA [NM_145170]
down	-3.2686	TTYH1	Homo sapiens tweety homolog 1 (Drosophila) (TTYH1), transcript variant 1, mRNA [NM_020659]
up	2.50216	TTYH3	Homo sapiens tweety homolog 3 (Drosophila) (TTYH3), mRNA [NM_025250]
down	-2.32928	TUBA4A	Homo sapiens tubulin, alpha 4a (TUBA4A), mRNA [NM_006000]
down	-2.54936	TUBB2A	Homo sapiens tubulin, beta 2A (TUBB2A), mRNA [NM_001069]
down	-2.32573	TUBB2C	Homo sapiens tubulin, beta 2C (TUBB2C), mRNA [NM_006088]
down	-2.30663	TUBB8	Homo sapiens tubulin, beta 8 (TUBB8), transcript variant 1, mRNA [NM_177987]
down	-3.68362	TUFT1	Homo sapiens tuftelin 1 (TUFT1), transcript variant 1, mRNA [NM_020127]
up	2.45537	TXLNB	Homo sapiens taxilin beta (TXLNB), mRNA [NM_153235]
up	4.3832	TXNDC5	Homo sapiens thioredoxin domain containing 5 (endoplasmic reticulum) (TXNDC5), transcript variant 1, mRNA [NM_030810]
up	2.4258	TYMP	Homo sapiens thymidine phosphorylase (TYMP), transcript variant 1, mRNA [NM_001113755]
down	-2.56978	TYR	Homo sapiens tyrosinase (oculocutaneous albinism IA) (TYR), mRNA [NM_000372]
down	-2.8961	TYRO3	Homo sapiens TYRO3 protein tyrosine kinase (TYRO3), mRNA [NM_006293]
down	-2.11737	TYSND1	Homo sapiens trypsin domain containing 1 (TYSND1), transcript variant 1, mRNA [NM_173555]
up	2.41104	UBA7	Homo sapiens ubiquitin-like modifier activating enzyme 7 (UBA7), mRNA [NM_003335]
up	59.4166	UBD	Homo sapiens ubiquitin D (UBD), mRNA [NM_006398]
up	2.33365	UBE2D1	Homo sapiens ubiquitin-conjugating enzyme E2D 1 (UBE2D1), transcript variant 1, mRNA [NM_003338]
up	2.04929	UBE2J1	Homo sapiens ubiquitin-conjugating enzyme E2, J1, U (UBE2J1), mRNA [NM_016021]
up	4.72528	UBE2L6	Homo sapiens ubiquitin-conjugating enzyme E2L 6 (UBE2L6), transcript variant 2, mRNA [NM_198183]
down	-2.49987	UBIAD1	Homo sapiens UbiA prenyltransferase domain containing 1 (UBIAD1), mRNA [NM_013319]
down	-3.16776	UCN2	Homo sapiens urocortin 2 (UCN2), mRNA [NM_033199]
up	4.59663	UCP2	Homo sapiens uncoupling protein 2 (mitochondrial, proton carrier) (UCP2), nuclear gene encoding mitochondrial protein, mRNA [NM_003355]
down	-2.17022	UGT1A6	Homo sapiens UDP glucuronosyltransferase 1 family, polypeptide A6 (UGT1A6), transcript variant 1, mRNA [NM_001072]
down	-2.01711	ULK1	Homo sapiens unc-51-like kinase 1 (C. elegans) (ULK1), mRNA [NM_003565]
down	-2.85209	ULK4	Homo sapiens unc-51-like kinase 4 (C. elegans) (ULK4), mRNA [NM_017886]
down	-2.79852	UNC5B	Homo sapiens unc-5 homolog B (C. elegans) (UNC5B), mRNA [NM_170744]
up	3.23402	UNC93B1	Homo sapiens unc-93 homolog B1 (C. elegans) (UNC93B1), mRNA [NM_030930]
down	-2.24711	UNG	Homo sapiens uracil-DNA glycosylase (UNG), nuclear gene encoding mitochondrial protein, transcript variant 1, mRNA [NM_003362]
down	-2.51119	USP54	Homo sapiens ubiquitin specific peptidase 54 (USP54), mRNA [NM_152586]
up	2.1995	VAC14	Homo sapiens Vac14 homolog (S. cerevisiae) (VAC14), mRNA [NM_018052]
up	3.06292	VAMP5	Homo sapiens vesicle-associated membrane protein 5 (myobrevin) (VAMP5), mRNA [NM_006634]
up	2.09495	VASH1	Homo sapiens vasohibin 1 (VASH1), mRNA [NM_014909]
up	7.62606	VAV1	Homo sapiens vav 1 guanine nucleotide exchange factor (VAV1), mRNA [NM_005428]
down	-2.46067	VIPR1	Homo sapiens vasoactive intestinal peptide receptor 1 (VIPR1), mRNA [NM_004624]
up	2.39353	VMA21	Homo sapiens VMA21 vacuolar H+-ATPase homolog (S. cerevisiae) (VMA21), mRNA [NM_001017980]
up	8.18309	VNN2	Homo sapiens vanin 2 (VNN2), transcript variant 1, mRNA [NM_004665]
up	4.66275	VOPP1	Homo sapiens vesicular, overexpressed in cancer, prosurvival protein 1 (VOPP1), mRNA [NM_030796]
up	2.06948	VPS13C	Homo sapiens vacuolar protein sorting 13 homolog C (S. cerevisiae) (VPS13C), transcript variant 2A, mRNA [NM_020821]
down	-2.19671	VSIG10	Homo sapiens V-set and immunoglobulin domain containing 10 (VSIG10), mRNA [NM_019086]
down	-2.59029	VSIG10L	Homo sapiens V-set and immunoglobulin domain containing 10 like (VSIG10L), mRNA [NM_001163922]
down	-2.20216	VSNL1	Homo sapiens visinin-like 1 (VSNL1), mRNA [NM_003385]
up	6.6767	WARS	Homo sapiens tryptophanyl-tRNA synthetase (WARS), transcript variant 1, mRNA [NM_004184]
up	10.9468	WDFY4	Homo sapiens WDFY family member 4 (WDFY4), mRNA [NM_020945]
up	2.13875	WDR67	Homo sapiens WD repeat domain 67 (WDR67), transcript variant 1, mRNA [NM_145647]
down	-4.0633	WFDC3	Homo sapiens WAP four-disulfide core domain 3 (WFDC3), mRNA [NM_080614]
up	5.42652	WIPF1	Homo sapiens WAS/WASL interacting protein family, member 1 (WIPF1), transcript variant 2, mRNA [NM_001077269]
down	-3.06423	WNK2	Homo sapiens WNK lysine deficient protein kinase 2 (WNK2), mRNA [NM_006648]
down	-2.11117	WNT11	Homo sapiens wingless-type MMTV integration site family, member 11 (WNT11), mRNA [NM_004626]
down	-3.38861	WNT3	Homo sapiens wingless-type MMTV integration site family, member 3 (WNT3), mRNA [NM_030753]
down	-2.06042	WNT6	Homo sapiens wingless-type MMTV integration site family, member 6 (WNT6), mRNA [NM_006522]
down	-2.39206	WWC1	Homo sapiens WW and C2 domain containing 1 (WWC1), transcript variant 3, mRNA [NM_015238]
up	5.44655	XAF1	Homo sapiens XIAP associated factor 1 (XAF1), transcript variant 1, mRNA [NM_017523]
down	-2.28598	YBX2	Homo sapiens Y box binding protein 2 (YBX2), mRNA [NM_015982]
down	-2.27907	YOD1	Homo sapiens YOD1 OTU deubiquinating enzyme 1 homolog (S. cerevisiae) (YOD1), mRNA [NM_018566]
up	2.97472	ZC3HAV1	Homo sapiens zinc finger CCCH-type, antiviral 1 (ZC3HAV1), transcript variant 2, mRNA [NM_024625]
down	-2.4663	ZC3HAV1L	Homo sapiens zinc finger CCCH-type, antiviral 1-like (ZC3HAV1L), mRNA [NM_080660]
down	-4.42078	ZDHHC11	Homo sapiens zinc finger, DHHC-type containing 11 (ZDHHC11), mRNA [NM_024786]
down	-2.40028	ZDHHC9	Homo sapiens zinc finger, DHHC-type containing 9 (ZDHHC9), transcript variant 1, mRNA [NM_016032]
up	2.66484	ZEB2	Homo sapiens zinc finger E-box binding homeobox 2 (ZEB2), transcript variant 1, mRNA [NM_014795]
up	2.08085	ZFYVE16	Homo sapiens zinc finger, FYVE domain containing 16 (ZFYVE16), transcript variant 2, mRNA [NM_001105251]
down	-2.18493	ZFYVE21	Homo sapiens zinc finger, FYVE domain containing 21 (ZFYVE21), transcript variant 2, mRNA [NM_024071]
up	2.17276	ZMYM6NB	Homo sapiens ZMYM6 neighbor (ZMYM6NB), mRNA [NM_001195156]
up	3.21817	ZMYND15	Homo sapiens zinc finger, MYND-type containing 15 (ZMYND15), transcript variant 2, mRNA [NM_032265]
up	3.20994	ZNF101	Homo sapiens zinc finger protein 101 (ZNF101), mRNA [NM_033204]
down	-2.29904	ZNF185	Homo sapiens zinc finger protein 185 (LIM domain) (ZNF185), transcript variant 1, mRNA [NM_001178106]
down	-2.22077	ZNF219	Homo sapiens zinc finger protein 219 (ZNF219), transcript variant 1, mRNA [NM_016423]
up	3.08589	ZNF267	Homo sapiens zinc finger protein 267 (ZNF267), transcript variant 498723, mRNA [NM_003414]
down	-2.03285	ZNF395	Homo sapiens zinc finger protein 395 (ZNF395), mRNA [NM_018660]
down	-2.31546	ZNF415	Homo sapiens zinc finger protein 415 (ZNF415), transcript variant 1, mRNA [NM_001136038]
down	-2.08462	ZNF462	Homo sapiens zinc finger protein 462 (ZNF462), mRNA [NM_021224]
down	-2.21137	ZNF658	Homo sapiens zinc finger protein 658 (ZNF658), mRNA [NM_033160]
up	2.52037	ZNF671	Homo sapiens zinc finger protein 671 (ZNF671), mRNA [NM_024833]
down	-4.05255	ZNF750	Homo sapiens zinc finger protein 750 (ZNF750), mRNA [NM_024702]
down	-2.04073	ZNF770	Homo sapiens zinc finger protein 770 (ZNF770), mRNA [NM_014106]
down	-2.13267	ZNF793	Homo sapiens zinc finger protein 793 (ZNF793), mRNA [NM_001013659]
up	2.13925	ZNFX1	Homo sapiens zinc finger, NFX1-type containing 1 (ZNFX1), mRNA [NM_021035]
down	-2.24777	ZNRF3	Homo sapiens zinc and ring finger 3 (ZNRF3), transcript variant 1, mRNA [NM_001206998]
down	-2.31312	ZSCAN18	Homo sapiens zinc finger and SCAN domain containing 18 (ZSCAN18), transcript variant 3, mRNA [NM_023926]
up	2.06706	ZYX	Homo sapiens zyxin (ZYX), transcript variant 1, mRNA [NM_003461]
