# Supplementary material for: Genome-Wide Screening of mRNA Expression in Leprosy Patients
Source: Front Genet. 2015 Nov 20;6:334. doi: 10.3389/fgene.2015.00334 (PMC4653304; doi:10.3389/fgene.2015.00334)
Supplement: Supplementary file 8 [file DataSheet2.XLS]

## Sheet: Supplement 3 mRNAs  
Regulation	FC	GeneSymbol	Description
up	2.03535	A1BG	Homo sapiens alpha-1-B glycoprotein (A1BG), mRNA [NM_130786]
up	2.92698	A2M	Homo sapiens alpha-2-macroglobulin (A2M), mRNA [NM_000014]
down	-2.8062	AACS	Homo sapiens acetoacetyl-CoA synthetase (AACS), mRNA [NM_023928]
down	-5.30781	AADACL3	Homo sapiens arylacetamide deacetylase-like 3 (AADACL3), transcript variant 1, mRNA [NM_001103170]
down	-2.48052	ABCA12	Homo sapiens ATP-binding cassette, sub-family A (ABC1), member 12 (ABCA12), transcript variant 1, mRNA [NM_173076]
down	-2.61568	ABHD5	Homo sapiens abhydrolase domain containing 5 (ABHD5), mRNA [NM_016006]
down	-2.21332	ABTB2	Homo sapiens ankyrin repeat and BTB (POZ) domain containing 2 (ABTB2), mRNA [NM_145804]
down	-2.70483	ACACB	Homo sapiens acetyl-CoA carboxylase beta (ACACB), mRNA [NM_001093]
down	-2.14645	ACAD9	Homo sapiens acyl-CoA dehydrogenase family, member 9 (ACAD9), nuclear gene encoding mitochondrial protein, transcript variant 1, mRNA [NM_014049]
up	3.26822	ACCN4	Homo sapiens amiloride-sensitive cation channel 4, pituitary (ACCN4), transcript variant 1, mRNA [NM_018674]
up	2.02217	ACOT9	Homo sapiens acyl-CoA thioesterase 9 (ACOT9), nuclear gene encoding mitochondrial protein, transcript variant 1, mRNA [NM_001037171]
down	-3.03741	ACOX2	Homo sapiens acyl-CoA oxidase 2, branched chain (ACOX2), mRNA [NM_003500]
up	7.67525	ACP5	Homo sapiens acid phosphatase 5, tartrate resistant (ACP5), transcript variant 4, mRNA [NM_001611]
down	-2.20762	ACSL1	Homo sapiens acyl-CoA synthetase long-chain family member 1 (ACSL1), mRNA [NM_001995]
up	2.34516	ACSL5	Homo sapiens acyl-CoA synthetase long-chain family member 5 (ACSL5), transcript variant 3, mRNA [NM_203380]
down	-2.14449	ACSS3	Homo sapiens acyl-CoA synthetase short-chain family member 3 (ACSS3), mRNA [NM_024560]
up	2.39084	ACTB	Homo sapiens actin, beta (ACTB), mRNA [NM_001101]
up	2.66764	ADAM19	Homo sapiens ADAM metallopeptidase domain 19 (ADAM19), mRNA [NM_033274]
up	4.4926	ADAM8	Homo sapiens ADAM metallopeptidase domain 8 (ADAM8), transcript variant 1, mRNA [NM_001109]
up	2.77828	ADAP1	Homo sapiens ArfGAP with dual PH domains 1 (ADAP1), mRNA [NM_006869]
up	2.00224	ADAP2	Homo sapiens ArfGAP with dual PH domains 2 (ADAP2), mRNA [NM_018404]
down	-2.7291	ADCY6	Homo sapiens adenylate cyclase 6 (ADCY6), transcript variant 1, mRNA [NM_015270]
up	2.2186	ADCY7	Homo sapiens adenylate cyclase 7 (ADCY7), mRNA [NM_001114]
down	-2.12755	ADSSL1	Homo sapiens adenylosuccinate synthase like 1 (ADSSL1), transcript variant 1, mRNA [NM_199165]
down	-2.11257	AGPHD1	Homo sapiens aminoglycoside phosphotransferase domain containing 1 (AGPHD1), transcript variant 1, mRNA [NM_001013619]
up	2.28094	AGTPBP1	Homo sapiens ATP/GTP binding protein 1 (AGTPBP1), mRNA [NM_015239]
down	-2.22983	AHNAK	Homo sapiens AHNAK nucleoprotein (AHNAK), transcript variant 2, mRNA [NM_024060]
down	-2.47003	AHNAK2	Homo sapiens AHNAK nucleoprotein 2 (AHNAK2), mRNA [NM_138420]
up	7.5839	AIF1	Homo sapiens allograft inflammatory factor 1 (AIF1), transcript variant 2, mRNA [NM_004847]
down	-2.3954	AIF1L	Homo sapiens allograft inflammatory factor 1-like (AIF1L), transcript variant 3, mRNA [NM_001185095]
down	-2.79916	AIM1L	Homo sapiens absent in melanoma 1-like (AIM1L), mRNA [NM_001039775]
up	2.18359	AKAP7	Homo sapiens A kinase (PRKA) anchor protein 7 (AKAP7), transcript variant gamma, mRNA [NM_016377]
up	3.02609	AKR1B1	Homo sapiens aldo-keto reductase family 1, member B1 (aldose reductase) (AKR1B1), mRNA [NM_001628]
up	3.1096	ALDH1A1	Homo sapiens aldehyde dehydrogenase 1 family, member A1 (ALDH1A1), mRNA [NM_000689]
down	-2.27359	ALDH3A2	Homo sapiens aldehyde dehydrogenase 3 family, member A2 (ALDH3A2), transcript variant 1, mRNA [NM_001031806]
up	2.38097	ALDH3B1	Homo sapiens aldehyde dehydrogenase 3 family, member B1 (ALDH3B1), transcript variant 1, mRNA [NM_000694]
up	2.33868	ALOX5	Homo sapiens arachidonate 5-lipoxygenase (ALOX5), mRNA [NM_000698]
up	4.33043	ALOX5AP	Homo sapiens arachidonate 5-lipoxygenase-activating protein (ALOX5AP), transcript variant 1, mRNA [NM_001629]
up	2.98351	AMICA1	Homo sapiens adhesion molecule, interacts with CXADR antigen 1 (AMICA1), transcript variant 2, mRNA [NM_153206]
down	-2.07394	AMOTL1	Homo sapiens angiomotin like 1 (AMOTL1), mRNA [NM_130847]
down	-2.20755	AMOTL2	Homo sapiens angiomotin like 2 (AMOTL2), mRNA [NM_016201]
up	2.92236	ANGEL1	Homo sapiens angel homolog 1 (Drosophila) (ANGEL1), mRNA [NM_015305]
down	-3.05797	ANK3	Homo sapiens ankyrin 3, node of Ranvier (ankyrin G) (ANK3), transcript variant 1, mRNA [NM_020987]
up	2.36492	ANKRD32	Homo sapiens ankyrin repeat domain 32 (ANKRD32), mRNA [NM_032290]
up	3.98146	ANKRD44	Homo sapiens ankyrin repeat domain 44 (ANKRD44), transcript variant B, mRNA [NM_153697]
up	5.29737	ANKRD58	Homo sapiens ankyrin repeat domain 58 (ANKRD58), mRNA [NM_001105576]
down	-2.12529	ANO9	Homo sapiens anoctamin 9 (ANO9), mRNA [NM_001012302]
down	-2.66873	ANXA3	Homo sapiens annexin A3 (ANXA3), mRNA [NM_005139]
up	2.72209	ANXA6	Homo sapiens annexin A6 (ANXA6), transcript variant 1, mRNA [NM_001155]
down	-3.39161	AOC3	Homo sapiens amine oxidase, copper containing 3 (vascular adhesion protein 1) (AOC3), mRNA [NM_003734]
down	-2.36722	AP1M2	Homo sapiens adaptor-related protein complex 1, mu 2 subunit (AP1M2), mRNA [NM_005498]
up	4.00242	AP1S2	Homo sapiens adaptor-related protein complex 1, sigma 2 subunit (AP1S2), mRNA [NM_003916]
up	3.7026	APBB1IP	Homo sapiens amyloid beta (A4) precursor protein-binding, family B, member 1 interacting protein (APBB1IP), mRNA [NM_019043]
down	-2.20629	APCDD1	Homo sapiens adenomatosis polyposis coli down-regulated 1 (APCDD1), mRNA [NM_153000]
up	2.49647	APH1B	Homo sapiens anterior pharynx defective 1 homolog B (C. elegans) (APH1B), transcript variant 1, mRNA [NM_031301]
up	2.48522	APOBEC3C	Homo sapiens apolipoprotein B mRNA editing enzyme, catalytic polypeptide-like 3C (APOBEC3C), mRNA [NM_014508]
up	2.35996	APOBEC3F	Homo sapiens apolipoprotein B mRNA editing enzyme, catalytic polypeptide-like 3F (APOBEC3F), transcript variant 1, mRNA [NM_145298]
up	9.88545	APOBEC3G	Homo sapiens apolipoprotein B mRNA editing enzyme, catalytic polypeptide-like 3G (APOBEC3G), mRNA [NM_021822]
up	5.54238	APOL1	Homo sapiens apolipoprotein L, 1 (APOL1), transcript variant 2, mRNA [NM_145343]
up	3.50654	APOL2	Homo sapiens apolipoprotein L, 2 (APOL2), transcript variant beta, mRNA [NM_145637]
up	4.59383	APOL6	Homo sapiens apolipoprotein L, 6 (APOL6), mRNA [NM_030641]
down	-3.50543	AQP3	Homo sapiens aquaporin 3 (Gill blood group) (AQP3), mRNA [NM_004925]
down	-2.46309	AR	Homo sapiens androgen receptor (AR), transcript variant 1, mRNA [NM_000044]
up	6.71238	ARHGAP15	Homo sapiens Rho GTPase activating protein 15 (ARHGAP15), mRNA [NM_018460]
up	2.29061	ARHGAP18	Homo sapiens Rho GTPase activating protein 18 (ARHGAP18), mRNA [NM_033515]
up	2.96556	ARHGAP22	Homo sapiens Rho GTPase activating protein 22 (ARHGAP22), mRNA [NM_021226]
up	4.17126	ARHGAP25	Homo sapiens Rho GTPase activating protein 25 (ARHGAP25), transcript variant 1, mRNA [NM_001007231]
up	2.94942	ARHGAP30	Homo sapiens Rho GTPase activating protein 30 (ARHGAP30), transcript variant 1, mRNA [NM_001025598]
down	-2.11139	ARHGAP32	Homo sapiens Rho GTPase activating protein 32 (ARHGAP32), transcript variant 2, mRNA [NM_014715]
up	5.84618	ARHGAP4	Homo sapiens Rho GTPase activating protein 4 (ARHGAP4), transcript variant 1, mRNA [NM_001164741]
up	6.93833	ARHGAP9	Homo sapiens Rho GTPase activating protein 9 (ARHGAP9), transcript variant 1, mRNA [NM_032496]
up	4.8917	ARHGDIB	Homo sapiens Rho GDP dissociation inhibitor (GDI) beta (ARHGDIB), mRNA [NM_001175]
down	-2.303	ARHGEF16	Homo sapiens Rho guanine nucleotide exchange factor (GEF) 16 (ARHGEF16), mRNA [NM_014448]
down	-2.15106	ARHGEF19	Homo sapiens Rho guanine nucleotide exchange factor (GEF) 19 (ARHGEF19), mRNA [NM_153213]
down	-2.58126	ARHGEF26	Homo sapiens Rho guanine nucleotide exchange factor (GEF) 26 (ARHGEF26), mRNA [NM_015595]
down	-2.69599	ARHGEF37	Homo sapiens Rho guanine nucleotide exchange factor (GEF) 37 (ARHGEF37), mRNA [NM_001001669]
down	-2.11224	ARHGEF4	Homo sapiens Rho guanine nucleotide exchange factor (GEF) 4 (ARHGEF4), transcript variant 2, mRNA [NM_032995]
down	-2.53442	ARHGEF5	Homo sapiens Rho guanine nucleotide exchange factor (GEF) 5 (ARHGEF5), mRNA [NM_005435]
up	3.57097	ARID5A	Homo sapiens AT rich interactive domain 5A (MRF1-like) (ARID5A), mRNA [NM_212481]
up	2.78581	ARL4C	Homo sapiens ADP-ribosylation factor-like 4C (ARL4C), mRNA [NM_005737]
down	-2.85663	ARL4D	Homo sapiens ADP-ribosylation factor-like 4D (ARL4D), mRNA [NM_001661]
up	3.332	ARPC1B	Homo sapiens actin related protein 2/3 complex, subunit 1B, 41kDa (ARPC1B), mRNA [NM_005720]
up	3.35214	ARRB2	Homo sapiens arrestin, beta 2 (ARRB2), transcript variant 1, mRNA [NM_004313]
down	-2.05392	ASAP3	Homo sapiens ArfGAP with SH3 domain, ankyrin repeat and PH domain 3 (ASAP3), transcript variant 1, mRNA [NM_017707]
down	-2.22074	ASS1	Homo sapiens argininosuccinate synthase 1 (ASS1), transcript variant 1, mRNA [NM_000050]
up	2.70459	ATF7IP2	Homo sapiens activating transcription factor 7 interacting protein 2 (ATF7IP2), mRNA [NM_024997]
up	2.2024	ATHL1	Homo sapiens ATH1, acid trehalase-like 1 (yeast) (ATHL1), mRNA [NM_025092]
up	3.68213	ATM	Homo sapiens ataxia telangiectasia mutated (ATM), mRNA [NM_000051]
down	-2.69652	ATP2C2	Homo sapiens ATPase, Ca++ transporting, type 2C, member 2 (ATP2C2), mRNA [NM_014861]
down	-2.06053	ATP7A	Homo sapiens ATPase, Cu++ transporting, alpha polypeptide (ATP7A), mRNA [NM_000052]
down	-2.1942	ATP8B1	Homo sapiens ATPase, aminophospholipid transporter, class I, type 8B, member 1 (ATP8B1), mRNA [NM_005603]
down	-2.08742	ATP9A	Homo sapiens ATPase, class II, type 9A (ATP9A), mRNA [NM_006045]
down	-2.00524	AXIN2	Homo sapiens axin 2 (AXIN2), mRNA [NM_004655]
up	5.34289	B2M	Homo sapiens beta-2-microglobulin (B2M), mRNA [NM_004048]
down	-2.16672	B3GNT5	Homo sapiens UDP-GlcNAc:betaGal beta-1,3-N-acetylglucosaminyltransferase 5 (B3GNT5), mRNA [NM_032047]
down	-2.01812	B3GNT7	Homo sapiens UDP-GlcNAc:betaGal beta-1,3-N-acetylglucosaminyltransferase 7 (B3GNT7), mRNA [NM_145236]
down	-3.42601	BAI1	Homo sapiens brain-specific angiogenesis inhibitor 1 (BAI1), mRNA [NM_001702]
down	-2.3147	BAIAP2	Homo sapiens BAI1-associated protein 2 (BAIAP2), transcript variant 2, mRNA [NM_017451]
up	2.54637	BASP1	Homo sapiens brain abundant, membrane attached signal protein 1 (BASP1), mRNA [NM_006317]
up	10.9833	BATF	Homo sapiens basic leucine zipper transcription factor, ATF-like (BATF), mRNA [NM_006399]
up	3.57166	BATF3	Homo sapiens basic leucine zipper transcription factor, ATF-like 3 (BATF3), mRNA [NM_018664]
up	7.00008	BCAT1	Homo sapiens branched chain amino-acid transaminase 1, cytosolic (BCAT1), transcript variant 1, mRNA [NM_005504]
up	2.24688	BCL2L11	Homo sapiens BCL2-like 11 (apoptosis facilitator) (BCL2L11), transcript variant 1, mRNA [NM_138621]
down	-2.30621	BCL7A	Homo sapiens B-cell CLL/lymphoma 7A (BCL7A), transcript variant 1, mRNA [NM_020993]
down	-2.44278	BDH1	Homo sapiens 3-hydroxybutyrate dehydrogenase, type 1 (BDH1), nuclear gene encoding mitochondrial protein, transcript variant 3, mRNA [NM_203314]
up	3.93679	BID	Homo sapiens BH3 interacting domain death agonist (BID), transcript variant 1, mRNA [NM_197966]
up	8.17763	BIRC3	Homo sapiens baculoviral IAP repeat containing 3 (BIRC3), transcript variant 1, mRNA [NM_001165]
up	3.43477	BLM	Homo sapiens Bloom syndrome, RecQ helicase-like (BLM), mRNA [NM_000057]
down	-2.64675	BLMH	Homo sapiens bleomycin hydrolase (BLMH), mRNA [NM_000386]
up	3.02604	BMF	Homo sapiens Bcl2 modifying factor (BMF), transcript variant 1, mRNA [NM_001003940]
down	-2.15011	BMP2	Homo sapiens bone morphogenetic protein 2 (BMP2), mRNA [NM_001200]
up	2.27431	BMP2K	Homo sapiens BMP2 inducible kinase (BMP2K), transcript variant 1, mRNA [NM_198892]
down	-2.67685	BMP7	Homo sapiens bone morphogenetic protein 7 (BMP7), mRNA [NM_001719]
down	-2.77786	BNC1	Homo sapiens basonuclin 1 (BNC1), mRNA [NM_001717]
down	-2.09754	BOK	Homo sapiens BCL2-related ovarian killer (BOK), mRNA [NM_032515]
down	-2.1623	BRI3BP	Homo sapiens BRI3 binding protein (BRI3BP), mRNA [NM_080626]
down	-2.95191	BSPRY	Homo sapiens B-box and SPRY domain containing (BSPRY), mRNA [NM_017688]
up	3.03529	BST2	Homo sapiens bone marrow stromal cell antigen 2 (BST2), mRNA [NM_004335]
down	-2.24394	BTBD3	Homo sapiens BTB (POZ) domain containing 3 (BTBD3), transcript variant 1, mRNA [NM_014962]
up	2.79491	BTN2A2	Homo sapiens butyrophilin, subfamily 2, member A2 (BTN2A2), transcript variant 2, mRNA [NM_181531]
up	3.50396	BTN3A2	Homo sapiens butyrophilin, subfamily 3, member A2 (BTN3A2), transcript variant 1, mRNA [NM_007047]
up	3.16331	C10orf125	Homo sapiens chromosome 10 open reading frame 125 (C10orf125), transcript variant 2, mRNA [NM_198472]
down	-2.25153	C10orf57	Homo sapiens chromosome 10 open reading frame 57 (C10orf57), mRNA [NM_025125]
down	-2.12847	C10orf58	Homo sapiens chromosome 10 open reading frame 58 (C10orf58), transcript variant 1, mRNA [NM_032333]
down	-2.24992	C10orf58	Homo sapiens chromosome 10 open reading frame 58 (C10orf58), transcript variant 1, mRNA [NM_032333]
up	3.01363	C12orf35	Homo sapiens chromosome 12 open reading frame 35 (C12orf35), mRNA [NM_018169]
up	2.401	C12orf5	Homo sapiens chromosome 12 open reading frame 5 (C12orf5), mRNA [NM_020375]
down	-2.32112	C15orf59	Homo sapiens chromosome 15 open reading frame 59 (C15orf59), mRNA [NM_001039614]
up	7.94094	C16orf54	Homo sapiens chromosome 16 open reading frame 54 (C16orf54), mRNA [NM_175900]
down	-2.4379	C16orf74	Homo sapiens chromosome 16 open reading frame 74 (C16orf74), mRNA [NM_206967]
up	2.5363	C17orf62	Homo sapiens chromosome 17 open reading frame 62 (C17orf62), transcript variant 4, mRNA [NM_001193653]
down	-2.99283	C1orf106	Homo sapiens chromosome 1 open reading frame 106 (C1orf106), transcript variant 1, mRNA [NM_018265]
down	-2.85152	C1orf116	Homo sapiens chromosome 1 open reading frame 116 (C1orf116), transcript variant 1, mRNA [NM_023938]
down	-2.71303	C1orf172	Homo sapiens chromosome 1 open reading frame 172 (C1orf172), mRNA [NM_152365]
down	-2.13174	C1orf21	Homo sapiens chromosome 1 open reading frame 21 (C1orf21), mRNA [NM_030806]
up	4.47657	C1orf54	Homo sapiens chromosome 1 open reading frame 54 (C1orf54), mRNA [NM_024579]
up	2.16485	C1orf93	Homo sapiens chromosome 1 open reading frame 93 (C1orf93), transcript variant 1, mRNA [NM_001195736]
up	2.19214	C1R	Homo sapiens complement component 1, r subcomponent (C1R), mRNA [NM_001733]
up	2.89228	C1S	Homo sapiens complement component 1, s subcomponent (C1S), transcript variant 2, mRNA [NM_001734]
down	-2.38227	C20orf3	Homo sapiens chromosome 20 open reading frame 3 (C20orf3), mRNA [NM_020531]
down	-2.1665	C2CD2	Homo sapiens C2 calcium-dependent domain containing 2 (C2CD2), transcript variant 1, mRNA [NM_015500]
down	-2.53879	C2orf54	Homo sapiens chromosome 2 open reading frame 54 (C2orf54), transcript variant 2, mRNA [NM_024861]
up	3.83759	C2orf89	Homo sapiens chromosome 2 open reading frame 89 (C2orf89), mRNA [NM_001080824]
up	3.71828	C3	Homo sapiens complement component 3 (C3), mRNA [NM_000064]
down	-2.59296	C3orf52	Homo sapiens chromosome 3 open reading frame 52 (C3orf52), transcript variant 2, mRNA [NM_024616]
up	3.13689	C4orf48	Homo sapiens chromosome 4 open reading frame 48 (C4orf48), transcript variant 2, mRNA [NM_001141936]
up	3.93472	C5orf39	Homo sapiens chromosome 5 open reading frame 39 (C5orf39), mRNA [NM_001014279]
down	-2.49415	C5orf4	Homo sapiens chromosome 5 open reading frame 4 (C5orf4), mRNA [NM_032385]
up	2.67097	C6orf204	Homo sapiens chromosome 6 open reading frame 204 (C6orf204), transcript variant 2, mRNA [NM_206921]
down	-2.07495	C7orf41	Homo sapiens chromosome 7 open reading frame 41 (C7orf41), mRNA [NM_152793]
down	-3.24646	C7orf68	Homo sapiens chromosome 7 open reading frame 68 (C7orf68), transcript variant 1, mRNA [NM_013332]
down	-3.06409	C9orf125	Homo sapiens chromosome 9 open reading frame 125 (C9orf125), mRNA [NM_032342]
up	2.47307	C9orf167	Homo sapiens chromosome 9 open reading frame 167 (C9orf167), mRNA [NM_017723]
down	-2.64127	C9orf24	Homo sapiens chromosome 9 open reading frame 24 (C9orf24), transcript variant 1, mRNA [NM_032596]
down	-2.07073	C9orf9	Homo sapiens chromosome 9 open reading frame 9 (C9orf9), mRNA [NM_018956]
down	-2.41775	CA13	Homo sapiens carbonic anhydrase XIII (CA13), mRNA [NM_198584]
down	-2.03117	CACNB3	Homo sapiens calcium channel, voltage-dependent, beta 3 subunit (CACNB3), transcript variant 1, mRNA [NM_000725]
up	3.28482	CALM3	Homo sapiens calmodulin 3 (phosphorylase kinase, delta) (CALM3), mRNA [NM_005184]
down	-2.12459	CAMKK1	Homo sapiens calcium/calmodulin-dependent protein kinase kinase 1, alpha (CAMKK1), transcript variant 1, mRNA [NM_032294]
up	2.1792	CANX	Homo sapiens calnexin (CANX), transcript variant 1, mRNA [NM_001746]
up	3.18621	CAPG	Homo sapiens capping protein (actin filament), gelsolin-like (CAPG), mRNA [NM_001747]
down	-2.31452	CARD10	Homo sapiens caspase recruitment domain family, member 10 (CARD10), mRNA [NM_014550]
down	-2.4838	CARD14	Homo sapiens caspase recruitment domain family, member 14 (CARD14), transcript variant 1, mRNA [NM_024110]
up	2.1626	CARD6	Homo sapiens caspase recruitment domain family, member 6 (CARD6), mRNA [NM_032587]
up	2.00842	CARD8	Homo sapiens caspase recruitment domain family, member 8 (CARD8), transcript variant 2, mRNA [NM_014959]
up	2.51452	CASP1	Homo sapiens caspase 1, apoptosis-related cysteine peptidase (interleukin 1, beta, convertase) (CASP1), transcript variant alpha, mRNA [NM_033292]
down	-2.68821	CASZ1	Homo sapiens castor zinc finger 1 (CASZ1), transcript variant 1, mRNA [NM_001079843]
down	-2.03566	CAV1	Homo sapiens caveolin 1, caveolae protein, 22kDa (CAV1), transcript variant 1, mRNA [NM_001753]
down	-2.13413	CAV2	Homo sapiens caveolin 2 (CAV2), transcript variant 1, mRNA [NM_001233]
up	2.64378	CBLB	Homo sapiens Cas-Br-M (murine) ecotropic retroviral transforming sequence b (CBLB), mRNA [NM_170662]
up	2.46159	CBLN3	Homo sapiens cerebellin 3 precursor (CBLN3), mRNA [NM_001039771]
up	2.14184	CCDC167	Homo sapiens coiled-coil domain containing 167 (CCDC167), mRNA [NM_138493]
down	-2.3646	CCDC3	Homo sapiens coiled-coil domain containing 3 (CCDC3), mRNA [NM_031455]
down	-2.67344	CCDC64B	Homo sapiens coiled-coil domain containing 64B (CCDC64B), mRNA [NM_001103175]
down	-2.19428	CCDC85C	Homo sapiens coiled-coil domain containing 85C (CCDC85C), mRNA [NM_001144995]
up	2.95232	CCDC88A	Homo sapiens coiled-coil domain containing 88A (CCDC88A), transcript variant 2, mRNA [NM_018084]
up	4.2706	CCDC88B	Homo sapiens coiled-coil domain containing 88B (CCDC88B), mRNA [NM_032251]
up	2.37815	CCDC88C	Homo sapiens coiled-coil domain containing 88C (CCDC88C), mRNA [NM_001080414]
up	4.1422	CCL2	Homo sapiens chemokine (C-C motif) ligand 2 (CCL2), mRNA [NM_002982]
down	-2.29045	CD109	Homo sapiens CD109 molecule (CD109), transcript variant 1, mRNA [NM_133493]
up	3.06397	CD14	Homo sapiens CD14 molecule (CD14), transcript variant 3, mRNA [NM_001174104]
up	4.53647	CD19	Homo sapiens CD19 molecule (CD19), transcript variant 2, mRNA [NM_001770]
up	25.1453	CD2	Homo sapiens CD2 molecule (CD2), mRNA [NM_001767]
up	15.5197	CD27	Homo sapiens CD27 molecule (CD27), mRNA [NM_001242]
up	4.41233	CD33	Homo sapiens CD33 molecule (CD33), transcript variant 1, mRNA [NM_001772]
up	5.89121	CD37	Homo sapiens CD37 molecule (CD37), transcript variant 1, mRNA [NM_001774]
up	17.9773	CD3D	Homo sapiens CD3d molecule, delta (CD3-TCR complex) (CD3D), transcript variant 1, mRNA [NM_000732]
up	21.4104	CD3G	Homo sapiens CD3g molecule, gamma (CD3-TCR complex) (CD3G), mRNA [NM_000073]
up	2.14254	CD4	Homo sapiens CD4 molecule (CD4), transcript variant 1, mRNA [NM_000616]
up	2.88632	CD40	Homo sapiens CD40 molecule, TNF receptor superfamily member 5 (CD40), transcript variant 1, mRNA [NM_001250]
up	2.88653	CD40	Homo sapiens CD40 molecule, TNF receptor superfamily member 5 (CD40), transcript variant 1, mRNA [NM_001250]
up	5.5844	CD40LG	Homo sapiens CD40 ligand (CD40LG), mRNA [NM_000074]
up	2.09835	CD47	Homo sapiens CD47 molecule (CD47), transcript variant 2, mRNA [NM_198793]
up	19.3421	CD48	Homo sapiens CD48 molecule (CD48), mRNA [NM_001778]
up	11.7314	CD52	Homo sapiens CD52 molecule (CD52), mRNA [NM_001803]
up	12.3842	CD53	Homo sapiens CD53 molecule (CD53), transcript variant 1, mRNA [NM_001040033]
up	12.175	CD6	Homo sapiens CD6 molecule (CD6), mRNA [NM_006725]
up	8.4179	CD68	Homo sapiens CD68 molecule (CD68), transcript variant 1, mRNA [NM_001251]
up	5.65444	CD74	Homo sapiens CD74 molecule, major histocompatibility complex, class II invariant chain (CD74), transcript variant 3, mRNA [NM_001025158]
up	2.42595	CD79A	Homo sapiens CD79a molecule, immunoglobulin-associated alpha (CD79A), transcript variant 1, mRNA [NM_001783]
up	9.5001	CD83	Homo sapiens CD83 molecule (CD83), transcript variant 1, mRNA [NM_004233]
up	3.50647	CD97	Homo sapiens CD97 molecule (CD97), transcript variant 1, mRNA [NM_078481]
up	2.49011	CDC42SE2	Homo sapiens CDC42 small effector 2 (CDC42SE2), transcript variant 1, mRNA [NM_020240]
down	-2.01431	CDCA7	Homo sapiens cell division cycle associated 7 (CDCA7), transcript variant 1, mRNA [NM_031942]
down	-2.18064	CDH1	Homo sapiens cadherin 1, type 1, E-cadherin (epithelial) (CDH1), mRNA [NM_004360]
down	-2.40014	CDH13	Homo sapiens cadherin 13, H-cadherin (heart) (CDH13), transcript variant 1, mRNA [NM_001257]
down	-2.23276	CDS1	Homo sapiens CDP-diacylglycerol synthase (phosphatidate cytidylyltransferase) 1 (CDS1), mRNA [NM_001263]
up	6.90684	CECR1	Homo sapiens cat eye syndrome chromosome region, candidate 1 (CECR1), transcript variant 2, mRNA [NM_177405]
down	-2.091	CELSR2	Homo sapiens cadherin, EGF LAG seven-pass G-type receptor 2 (flamingo homolog, Drosophila) (CELSR2), mRNA [NM_001408]
down	-2.34936	CERS4	Homo sapiens ceramide synthase 4 (CERS4), mRNA [NM_024552]
down	-2.99438	CGN	Homo sapiens cingulin (CGN), mRNA [NM_020770]
down	-2.65306	CHADL	Homo sapiens chondroadherin-like (CHADL), mRNA [NM_138481]
up	27.1152	CHIT1	Homo sapiens chitinase 1 (chitotriosidase) (CHIT1), mRNA [NM_003465]
up	2.51741	CHN1	Homo sapiens chimerin (chimaerin) 1 (CHN1), transcript variant 1, mRNA [NM_001822]
up	2.4089	CHN2	Homo sapiens chimerin (chimaerin) 2 (CHN2), transcript variant 2, mRNA [NM_004067]
down	-3.7818	CIDEC	Homo sapiens cell death-inducing DFFA-like effector c (CIDEC), transcript variant 3, mRNA [NM_022094]
up	4.07641	CIITA	Homo sapiens class II, major histocompatibility complex, transactivator (CIITA), mRNA [NM_000246]
up	2.44692	CIR1	Homo sapiens corepressor interacting with RBPJ, 1 (CIR1), mRNA [NM_004882]
down	-2.71963	CKB	Homo sapiens creatine kinase, brain (CKB), mRNA [NM_001823]
up	2.6189	CKLF	Homo sapiens chemokine-like factor (CKLF), transcript variant 4, mRNA [NM_181641]
up	2.53705	CKLF	Homo sapiens chemokine-like factor (CKLF), transcript variant 5, mRNA [NM_001040138]
down	-3.07568	CKMT1A	Homo sapiens creatine kinase, mitochondrial 1A (CKMT1A), nuclear gene encoding mitochondrial protein, mRNA [NM_001015001]
down	-2.6364	CLDN4	Homo sapiens claudin 4 (CLDN4), mRNA [NM_001305]
up	3.77636	CLEC2D	Homo sapiens C-type lectin domain family 2, member D (CLEC2D), transcript variant 1, mRNA [NM_013269]
down	-2.35017	CLMP	Homo sapiens CXADR-like membrane protein (CLMP), mRNA [NM_024769]
up	5.95455	CMPK2	Homo sapiens cytidine monophosphate (UMP-CMP) kinase 2, mitochondrial (CMPK2), nuclear gene encoding mitochondrial protein, mRNA [NM_207315]
up	2.24805	CMTM3	Homo sapiens CKLF-like MARVEL transmembrane domain containing 3 (CMTM3), transcript variant 1, mRNA [NM_144601]
down	-2.12828	CMTM4	Homo sapiens CKLF-like MARVEL transmembrane domain containing 4 (CMTM4), transcript variant 2, mRNA [NM_181521]
up	3.04419	CMTM7	Homo sapiens CKLF-like MARVEL transmembrane domain containing 7 (CMTM7), transcript variant 1, mRNA [NM_138410]
down	-2.24238	CNKSR1	Homo sapiens connector enhancer of kinase suppressor of Ras 1 (CNKSR1), transcript variant 1, mRNA [NM_006314]
up	2.1117	CNPY3	Homo sapiens canopy 3 homolog (zebrafish) (CNPY3), mRNA [NM_006586]
up	2.95339	CNTRL	Homo sapiens centriolin (CNTRL), mRNA [NM_007018]
down	-2.40552	COBL	Homo sapiens cordon-bleu homolog (mouse) (COBL), mRNA [NM_015198]
down	-2.25835	COBLL1	Homo sapiens COBL-like 1 (COBLL1), mRNA [NM_014900]
down	-2.11423	COL4A5	Homo sapiens collagen, type IV, alpha 5 (COL4A5), transcript variant 2, mRNA [NM_033380]
down	-2.54738	COL4A6	Homo sapiens collagen, type IV, alpha 6 (COL4A6), transcript variant B, mRNA [NM_033641]
down	-2.7019	COL7A1	Homo sapiens collagen, type VII, alpha 1 (COL7A1), mRNA [NM_000094]
down	-2.58189	COL9A3	Homo sapiens collagen, type IX, alpha 3 (COL9A3), mRNA [NM_001853]
up	4.70501	CORO1A	Homo sapiens coronin, actin binding protein, 1A (CORO1A), transcript variant 2, mRNA [NM_007074]
up	2.8837	CORO7	Homo sapiens coronin 7 (CORO7), transcript variant 1, mRNA [NM_024535]
up	6.82597	COTL1	Homo sapiens coactosin-like 1 (Dictyostelium) (COTL1), mRNA [NM_021149]
up	2.5961	CPPED1	Homo sapiens calcineurin-like phosphoesterase domain containing 1 (CPPED1), transcript variant 1, mRNA [NM_018340]
up	4.25016	CPVL	Homo sapiens carboxypeptidase, vitellogenic-like (CPVL), transcript variant 2, mRNA [NM_019029]
down	-2.2313	CRABP1	Homo sapiens cellular retinoic acid binding protein 1 (CRABP1), mRNA [NM_004378]
down	-3.90365	CRAT	Homo sapiens carnitine O-acetyltransferase (CRAT), nuclear gene encoding mitochondrial protein, transcript variant 1, mRNA [NM_000755]
down	-2.44358	CRB3	Homo sapiens crumbs homolog 3 (Drosophila) (CRB3), transcript variant 2, mRNA [NM_139161]
down	-2.89222	CRIP2	Homo sapiens cysteine-rich protein 2 (CRIP2), mRNA [NM_001312]
down	-2.99303	CRLF1	Homo sapiens cytokine receptor-like factor 1 (CRLF1), mRNA [NM_004750]
up	2.03615	CSGALNACT2	Homo sapiens chondroitin sulfate N-acetylgalactosaminyltransferase 2 (CSGALNACT2), mRNA [NM_018590]
up	2.46265	CSK	Homo sapiens c-src tyrosine kinase (CSK), transcript variant 1, mRNA [NM_004383]
down	-2.0218	CSNK2A2	Homo sapiens casein kinase 2, alpha prime polypeptide (CSNK2A2), mRNA [NM_001896]
down	-2.30438	CSPG4	Homo sapiens chondroitin sulfate proteoglycan 4 (CSPG4), mRNA [NM_001897]
up	2.66093	CST3	Homo sapiens cystatin C (CST3), mRNA [NM_000099]
down	-2.74027	CTAGE5	Homo sapiens CTAGE family, member 5 (CTAGE5), transcript variant 4, mRNA [NM_203356]
down	-2.62235	CTNNBIP1	Homo sapiens catenin, beta interacting protein 1 (CTNNBIP1), transcript variant 1, mRNA [NM_020248]
down	-2.19081	CTNND1	Homo sapiens catenin (cadherin-associated protein), delta 1 (CTNND1), transcript variant 3, mRNA [NM_001331]
up	5.377	CTSB	Homo sapiens cathepsin B (CTSB), transcript variant 2, mRNA [NM_147780]
up	3.95108	CTSC	Homo sapiens cathepsin C (CTSC), transcript variant 1, mRNA [NM_001814]
up	2.24729	CTSH	Homo sapiens cathepsin H (CTSH), mRNA [NM_004390]
down	-3.66954	CTSL2	Homo sapiens cathepsin L2 (CTSL2), transcript variant 1, mRNA [NM_001333]
up	2.01047	CTSO	Homo sapiens cathepsin O (CTSO), mRNA [NM_001334]
up	16.3005	CTSZ	Homo sapiens cathepsin Z (CTSZ), mRNA [NM_001336]
down	-2.58666	CXADR	Homo sapiens coxsackie virus and adenovirus receptor (CXADR), transcript variant 1, mRNA [NM_001338]
up	13.1438	CXCR4	Homo sapiens chemokine (C-X-C motif) receptor 4 (CXCR4), transcript variant 1, mRNA [NM_001008540]
up	11.5452	CXorf65	Homo sapiens chromosome X open reading frame 65 (CXorf65), transcript variant 1, mRNA [NM_001025265]
down	-2.2802	CYB5A	Homo sapiens cytochrome b5 type A (microsomal) (CYB5A), transcript variant 2, mRNA [NM_001914]
down	-2.57378	CYB5R2	Homo sapiens cytochrome b5 reductase 2 (CYB5R2), mRNA [NM_016229]
up	2.50922	CYB5R4	Homo sapiens cytochrome b5 reductase 4 (CYB5R4), mRNA [NM_016230]
up	6.35522	CYBA	Homo sapiens cytochrome b-245, alpha polypeptide (CYBA), mRNA [NM_000101]
up	15.4504	CYBB	Homo sapiens cytochrome b-245, beta polypeptide (CYBB), mRNA [NM_000397]
up	4.50576	CYFIP2	Homo sapiens cytoplasmic FMR1 interacting protein 2 (CYFIP2), transcript variant 2, mRNA [NM_001037332]
up	3.46922	CYP27A1	Homo sapiens cytochrome P450, family 27, subfamily A, polypeptide 1 (CYP27A1), nuclear gene encoding mitochondrial protein, mRNA [NM_000784]
down	-2.41446	CYP27C1	Homo sapiens cytochrome P450, family 27, subfamily C, polypeptide 1 (CYP27C1), mRNA [NM_001001665]
down	-3.5126	CYP4F8	Homo sapiens cytochrome P450, family 4, subfamily F, polypeptide 8 (CYP4F8), mRNA [NM_007253]
up	7.85151	CYTIP	Homo sapiens cytohesin 1 interacting protein (CYTIP), mRNA [NM_004288]
down	-2.14047	DAAM1	Homo sapiens dishevelled associated activator of morphogenesis 1 (DAAM1), mRNA [NM_014992]
up	2.37766	DAB2	Homo sapiens disabled homolog 2, mitogen-responsive phosphoprotein (Drosophila) (DAB2), mRNA [NM_001343]
down	-2.0435	DAG1	Homo sapiens dystroglycan 1 (dystrophin-associated glycoprotein 1) (DAG1), transcript variant 2, mRNA [NM_004393]
down	-2.69199	DDR1	Homo sapiens discoidin domain receptor tyrosine kinase 1 (DDR1), transcript variant 2, mRNA [NM_013993]
up	3.07548	DDX60L	Homo sapiens DEAD (Asp-Glu-Ala-Asp) box polypeptide 60-like (DDX60L), mRNA [NM_001012967]
down	-2.96808	DEFB1	Homo sapiens defensin, beta 1 (DEFB1), mRNA [NM_005218]
down	-2.20783	DEGS1	Homo sapiens degenerative spermatocyte homolog 1, lipid desaturase (Drosophila) (DEGS1), mRNA [NM_003676]
down	-2.30553	DEGS2	Homo sapiens degenerative spermatocyte homolog 2, lipid desaturase (Drosophila) (DEGS2), mRNA [NM_206918]
up	6.36238	DENND1C	Homo sapiens DENN/MADD domain containing 1C (DENND1C), mRNA [NM_024898]
up	2.27239	DENND2D	Homo sapiens DENN/MADD domain containing 2D (DENND2D), mRNA [NM_024901]
up	2.10992	DENND3	Homo sapiens DENN/MADD domain containing 3 (DENND3), mRNA [NM_014957]
down	-3.36168	DGAT2	Homo sapiens diacylglycerol O-acyltransferase 2 (DGAT2), mRNA [NM_032564]
down	-2.00044	DGCR2	Homo sapiens DiGeorge syndrome critical region gene 2 (DGCR2), transcript variant 1, mRNA [NM_005137]
down	-2.99592	DHCR24	Homo sapiens 24-dehydrocholesterol reductase (DHCR24), mRNA [NM_014762]
down	-3.18451	DHCR7	Homo sapiens 7-dehydrocholesterol reductase (DHCR7), transcript variant 1, mRNA [NM_001360]
down	-2.24782	DHRS11	Homo sapiens dehydrogenase/reductase (SDR family) member 11 (DHRS11), mRNA [NM_024308]
up	3.19419	DISC1	Homo sapiens disrupted in schizophrenia 1 (DISC1), transcript variant L, mRNA [NM_018662]
down	-2.96676	DLK2	Homo sapiens delta-like 2 homolog (Drosophila) (DLK2), transcript variant 2, mRNA [NM_206539]
down	-2.63722	DLX5	Homo sapiens distal-less homeobox 5 (DLX5), mRNA [NM_005221]
down	-2.30896	DNAJB2	Homo sapiens DnaJ (Hsp40) homolog, subfamily B, member 2 (DNAJB2), transcript variant 1, mRNA [NM_001039550]
down	-2.05071	DNMBP	Homo sapiens dynamin binding protein (DNMBP), mRNA [NM_015221]
up	5.47907	DOCK10	Homo sapiens dedicator of cytokinesis 10 (DOCK10), mRNA [NM_014689]
up	2.23293	DOCK11	Homo sapiens dedicator of cytokinesis 11 (DOCK11), mRNA [NM_144658]
down	-2.00998	DOCK6	Homo sapiens dedicator of cytokinesis 6 (DOCK6), mRNA [NM_020812]
up	5.33829	DOCK8	Homo sapiens dedicator of cytokinesis 8 (DOCK8), transcript variant 1, mRNA [NM_203447]
up	2.44084	DOK1	Homo sapiens docking protein 1, 62kDa (downstream of tyrosine kinase 1) (DOK1), transcript variant 1, mRNA [NM_001381]
up	5.53732	DOK3	Homo sapiens docking protein 3 (DOK3), transcript variant 2, mRNA [NM_001144875]
down	-2.58281	DOK4	Homo sapiens docking protein 4 (DOK4), mRNA [NM_018110]
up	2.57541	DPYD	Homo sapiens dihydropyrimidine dehydrogenase (DPYD), transcript variant 1, mRNA [NM_000110]
down	-2.34687	DQX1	Homo sapiens DEAQ box RNA-dependent ATPase 1 (DQX1), mRNA [NM_133637]
up	6.97582	DRAM1	Homo sapiens DNA-damage regulated autophagy modulator 1 (DRAM1), mRNA [NM_018370]
down	-2.08797	DRD4	Homo sapiens dopamine receptor D4 (DRD4), mRNA [NM_000797]
up	3.13089	DTX3L	Homo sapiens deltex 3-like (Drosophila) (DTX3L), mRNA [NM_138287]
down	-2.11601	DUSP14	Homo sapiens dual specificity phosphatase 14 (DUSP14), mRNA [NM_007026]
down	-2.05155	DVL1	Homo sapiens dishevelled, dsh homolog 1 (Drosophila) (DVL1), mRNA [NM_004421]
up	2.54328	E2F3	Homo sapiens E2F transcription factor 3 (E2F3), mRNA [NM_001949]
down	-2.36801	ECHDC3	Homo sapiens enoyl CoA hydratase domain containing 3 (ECHDC3), nuclear gene encoding mitochondrial protein, mRNA [NM_024693]
down	-2.0146	EEF2K	Homo sapiens eukaryotic elongation factor-2 kinase (EEF2K), mRNA [NM_013302]
down	-2.33479	EFNA1	Homo sapiens ephrin-A1 (EFNA1), transcript variant 1, mRNA [NM_004428]
down	-2.12826	EFNA4	Homo sapiens ephrin-A4 (EFNA4), transcript variant 3, mRNA [NM_182690]
down	-3.40006	EFNB2	Homo sapiens ephrin-B2 (EFNB2), mRNA [NM_004093]
down	-2.28339	EGFR	Homo sapiens epidermal growth factor receptor (EGFR), transcript variant 1, mRNA [NM_005228]
up	2.61044	ELMO1	Homo sapiens engulfment and cell motility 1 (ELMO1), transcript variant 1, mRNA [NM_014800]
down	-2.0652	ELMO3	Homo sapiens engulfment and cell motility 3 (ELMO3), mRNA [NM_024712]
down	-2.40973	ELOVL1	Homo sapiens ELOVL fatty acid elongase 1 (ELOVL1), mRNA [NM_022821]
down	-3.36023	ELOVL4	Homo sapiens ELOVL fatty acid elongase 4 (ELOVL4), mRNA [NM_022726]
up	3.03872	EMILIN2	Homo sapiens elastin microfibril interfacer 2 (EMILIN2), mRNA [NM_032048]
down	-2.47095	EMP2	Homo sapiens epithelial membrane protein 2 (EMP2), mRNA [NM_001424]
down	-2.00506	ENDOD1	Homo sapiens endonuclease domain containing 1 (ENDOD1), mRNA [NM_015036]
down	-2.21262	ENSA	Homo sapiens endosulfine alpha (ENSA), transcript variant 1, mRNA [NM_207042]
up	2.51574	EPB41L3	Homo sapiens erythrocyte membrane protein band 4.1-like 3 (EPB41L3), mRNA [NM_012307]
down	-2.91132	EPB41L4B	Homo sapiens erythrocyte membrane protein band 4.1 like 4B (EPB41L4B), transcript variant 1, mRNA [NM_018424]
down	-2.15485	EPB49	Homo sapiens erythrocyte membrane protein band 4.9 (dematin) (EPB49), transcript variant 1, mRNA [NM_001978]
down	-2.6273	EPHB3	Homo sapiens EPH receptor B3 (EPHB3), mRNA [NM_004443]
down	-3.09626	EPHX3	Homo sapiens epoxide hydrolase 3 (EPHX3), transcript variant 1, mRNA [NM_024794]
down	-2.38536	EPN2	Homo sapiens epsin 2 (EPN2), transcript variant 2, mRNA [NM_014964]
down	-3.28051	EPN3	Homo sapiens epsin 3 (EPN3), mRNA [NM_017957]
down	-2.58052	EPPK1	Homo sapiens epiplakin 1 (EPPK1), mRNA [NM_031308]
down	-3.08757	EPS8L1	Homo sapiens EPS8-like 1 (EPS8L1), transcript variant 1, mRNA [NM_133180]
down	-2.33135	EPS8L2	Homo sapiens EPS8-like 2 (EPS8L2), mRNA [NM_022772]
down	-2.57532	ERBB2	Homo sapiens v-erb-b2 erythroblastic leukemia viral oncogene homolog 2, neuro/glioblastoma derived oncogene homolog (avian) (ERBB2), transcript variant 2, mRNA [NM_001005862]
down	-2.765	ERBB3	Homo sapiens v-erb-b2 erythroblastic leukemia viral oncogene homolog 3 (avian) (ERBB3), transcript variant s, mRNA [NM_001005915]
down	-2.69653	ESRP1	Homo sapiens epithelial splicing regulatory protein 1 (ESRP1), transcript variant 1, mRNA [NM_017697]
down	-2.58257	ESRP2	Homo sapiens epithelial splicing regulatory protein 2 (ESRP2), mRNA [NM_024939]
up	8.14909	EVI2A	Homo sapiens ecotropic viral integration site 2A (EVI2A), transcript variant 1, mRNA [NM_001003927]
up	3.11429	EVL	Homo sapiens Enah/Vasp-like (EVL), mRNA [NM_016337]
down	-2.53719	EXPH5	Homo sapiens exophilin 5 (EXPH5), mRNA [NM_015065]
down	-2.55833	F2RL1	Homo sapiens coagulation factor II (thrombin) receptor-like 1 (F2RL1), mRNA [NM_005242]
down	-2.38328	F3	Homo sapiens coagulation factor III (thromboplastin, tissue factor) (F3), transcript variant 1, mRNA [NM_001993]
down	-8.79355	FA2H	Homo sapiens fatty acid 2-hydroxylase (FA2H), mRNA [NM_024306]
down	-9.15671	FADS2	Homo sapiens fatty acid desaturase 2 (FADS2), mRNA [NM_004265]
up	3.76738	FAM105A	Homo sapiens family with sequence similarity 105, member A (FAM105A), mRNA [NM_019018]
down	-2.04616	FAM108C1	Homo sapiens family with sequence similarity 108, member C1 (FAM108C1), mRNA [NM_021214]
up	5.45838	FAM113B	Homo sapiens family with sequence similarity 113, member B (FAM113B), mRNA [NM_138371]
down	-2.12358	FAM131A	Homo sapiens family with sequence similarity 131, member A (FAM131A), transcript variant 1, mRNA [NM_144635]
down	-2.88346	FAM132A	Homo sapiens family with sequence similarity 132, member A (FAM132A), mRNA [NM_001014980]
down	-2.2393	FAM174A	Homo sapiens family with sequence similarity 174, member A (FAM174A), mRNA [NM_198507]
down	-3.20361	FAM189A2	Homo sapiens family with sequence similarity 189, member A2 (FAM189A2), transcript variant 1, mRNA [NM_004816]
up	2.363	FAM198B	Homo sapiens family with sequence similarity 198, member B (FAM198B), transcript variant 2, mRNA [NM_016613]
up	20.7631	FAM26F	Homo sapiens family with sequence similarity 26, member F (FAM26F), mRNA [NM_001010919]
up	2.43752	FAM46C	Homo sapiens family with sequence similarity 46, member C (FAM46C), mRNA [NM_017709]
up	4.32296	FAM49A	Homo sapiens family with sequence similarity 49, member A (FAM49A), mRNA [NM_030797]
up	3.59522	FAM49B	Homo sapiens family with sequence similarity 49, member B (FAM49B), mRNA [NM_016623]
down	-2.35065	FAM57A	Homo sapiens family with sequence similarity 57, member A (FAM57A), mRNA [NM_024792]
down	-2.27683	FAM59A	Homo sapiens family with sequence similarity 59, member A (FAM59A), transcript variant 2, mRNA [NM_022751]
up	3.28709	FAM65B	Homo sapiens family with sequence similarity 65, member B (FAM65B), transcript variant 1, mRNA [NM_014722]
up	8.3614	FAM78A	Homo sapiens family with sequence similarity 78, member A (FAM78A), mRNA [NM_033387]
down	-2.51131	FAM83H	Homo sapiens family with sequence similarity 83, member H (FAM83H), mRNA [NM_198488]
down	-2.8072	FAM84A	Homo sapiens family with sequence similarity 84, member A (FAM84A), mRNA [NM_145175]
down	-2.07218	FAM84B	Homo sapiens family with sequence similarity 84, member B (FAM84B), mRNA [NM_174911]
up	2.27638	FAM96A	Homo sapiens family with sequence similarity 96, member A (FAM96A), transcript variant 2, mRNA [NM_001014812]
down	-2.17435	FANCE	Homo sapiens Fanconi anemia, complementation group E (FANCE), mRNA [NM_021922]
down	-4.81704	FASN	Homo sapiens fatty acid synthase (FASN), mRNA [NM_004104]
down	-2.38069	FBLN1	Homo sapiens fibulin 1 (FBLN1), transcript variant C, mRNA [NM_001996]
down	-2.81511	FBXL16	Homo sapiens F-box and leucine-rich repeat protein 16 (FBXL16), mRNA [NM_153350]
down	-2.24458	FBXO17	Homo sapiens F-box protein 17 (FBXO17), transcript variant 2, mRNA [NM_024907]
down	-2.18095	FBXO27	Homo sapiens F-box protein 27 (FBXO27), mRNA [NM_178820]
up	2.21872	FBXO6	Homo sapiens F-box protein 6 (FBXO6), mRNA [NM_018438]
up	3.27236	FCER1G	Homo sapiens Fc fragment of IgE, high affinity I, receptor for; gamma polypeptide (FCER1G), mRNA [NM_004106]
up	4.66373	FCGR2A	Homo sapiens Fc fragment of IgG, low affinity IIa, receptor (CD32) (FCGR2A), transcript variant 1, mRNA [NM_001136219]
up	6.01109	FCGR2A	Homo sapiens Fc fragment of IgG, low affinity IIa, receptor (CD32) (FCGR2A), transcript variant 2, mRNA [NM_021642]
up	6.74689	FCN1	Homo sapiens ficolin (collagen/fibrinogen domain containing) 1 (FCN1), mRNA [NM_002003]
up	4.53144	FCN1	Homo sapiens ficolin (collagen/fibrinogen domain containing) 1 (FCN1), mRNA [NM_002003]
down	-2.76788	FERMT1	Homo sapiens fermitin family member 1 (FERMT1), mRNA [NM_017671]
up	3.67725	FGD3	Homo sapiens FYVE, RhoGEF and PH domain containing 3 (FGD3), transcript variant 2, mRNA [NM_033086]
down	-4.32684	FGFBP1	Homo sapiens fibroblast growth factor binding protein 1 (FGFBP1), mRNA [NM_005130]
down	-2.66997	FGFR2	Homo sapiens fibroblast growth factor receptor 2 (FGFR2), transcript variant 2, mRNA [NM_022970]
up	8.6286	FGR	Homo sapiens Gardner-Rasheed feline sarcoma viral (v-fgr) oncogene homolog (FGR), transcript variant 2, mRNA [NM_001042747]
down	-2.17079	FHL1	Homo sapiens four and a half LIM domains 1 (FHL1), transcript variant 4, mRNA [NM_001159704]
down	-2.03828	FHL2	Homo sapiens four and a half LIM domains 2 (FHL2), transcript variant 5, mRNA [NM_001039492]
down	-2.4456	FHOD3	Homo sapiens formin homology 2 domain containing 3 (FHOD3), mRNA [NM_025135]
down	-2.39932	FJX1	Homo sapiens four jointed box 1 (Drosophila) (FJX1), mRNA [NM_014344]
up	2.46964	FKBP11	Homo sapiens FK506 binding protein 11, 19 kDa (FKBP11), transcript variant 1, mRNA [NM_016594]
up	2.21024	FKBP5	Homo sapiens FK506 binding protein 5 (FKBP5), transcript variant 1, mRNA [NM_004117]
up	3.33356	FLI1	Homo sapiens Friend leukemia virus integration 1 (FLI1), transcript variant 1, mRNA [NM_002017]
up	2.51489	FLJ36031	Homo sapiens hypothetical protein FLJ36031 (FLJ36031), mRNA [NM_175884]
up	2.34087	FLT3LG	Homo sapiens fms-related tyrosine kinase 3 ligand (FLT3LG), transcript variant 3, mRNA [NM_001459]
up	3.88682	FMNL1	Homo sapiens formin-like 1 (FMNL1), mRNA [NM_005892]
up	2.14457	FMNL2	Homo sapiens formin-like 2 (FMNL2), mRNA [NM_052905]
up	2.67689	FMNL3	Homo sapiens formin-like 3 (FMNL3), transcript variant 1, mRNA [NM_175736]
down	-2.31127	FNBP1L	Homo sapiens formin binding protein 1-like (FNBP1L), transcript variant 1, mRNA [NM_001024948]
down	-3.57941	FOXC1	Homo sapiens forkhead box C1 (FOXC1), mRNA [NM_001453]
up	2.317	FOXN2	Homo sapiens forkhead box N2 (FOXN2), mRNA [NM_002158]
up	5.55367	FTH1	Homo sapiens ferritin, heavy polypeptide 1 (FTH1), mRNA [NM_002032]
up	2.81143	FTHL17	Homo sapiens ferritin, heavy polypeptide-like 17 (FTHL17), mRNA [NM_031894]
up	5.0576	FTL	Homo sapiens ferritin, light polypeptide (FTL), mRNA [NM_000146]
up	4.14152	FUCA1	Homo sapiens fucosidase, alpha-L- 1, tissue (FUCA1), mRNA [NM_000147]
up	3.5264	FUT4	Homo sapiens fucosyltransferase 4 (alpha (1,3) fucosyltransferase, myeloid-specific) (FUT4), mRNA [NM_002033]
up	2.29003	FXYD5	Homo sapiens FXYD domain containing ion transport regulator 5 (FXYD5), transcript variant 1, mRNA [NM_144779]
up	15.6711	FYB	Homo sapiens FYN binding protein (FYB), transcript variant 1, mRNA [NM_001465]
down	-2.04575	FZD6	Homo sapiens frizzled family receptor 6 (FZD6), transcript variant 1, mRNA [NM_003506]
down	-2.83934	GABRE	Homo sapiens gamma-aminobutyric acid (GABA) A receptor, epsilon (GABRE), mRNA [NM_004961]
up	4.82281	GALM	Homo sapiens galactose mutarotase (aldose 1-epimerase) (GALM), mRNA [NM_138801]
down	-2.22591	GAS1	Homo sapiens growth arrest-specific 1 (GAS1), mRNA [NM_002048]
down	-2.01395	GAS6	Homo sapiens growth arrest-specific 6 (GAS6), transcript variant 1, mRNA [NM_000820]
up	13.1527	GBP1	Homo sapiens guanylate binding protein 1, interferon-inducible (GBP1), mRNA [NM_002053]
up	2.74502	GBP2	Homo sapiens guanylate binding protein 2, interferon-inducible (GBP2), mRNA [NM_004120]
up	3.10396	GBP3	Homo sapiens guanylate binding protein 3 (GBP3), mRNA [NM_018284]
up	7.06691	GBP4	Homo sapiens guanylate binding protein 4 (GBP4), mRNA [NM_052941]
up	2.01717	GCH1	Homo sapiens GTP cyclohydrolase 1 (GCH1), transcript variant 1, mRNA [NM_000161]
up	2.23505	GCNT1	Homo sapiens glucosaminyl (N-acetyl) transferase 1, core 2 (GCNT1), transcript variant 1, mRNA [NM_001097634]
down	-2.10789	GDPD3	Homo sapiens glycerophosphodiester phosphodiesterase domain containing 3 (GDPD3), mRNA [NM_024307]
down	-2.58287	GHR	Homo sapiens growth hormone receptor (GHR), transcript variant 1, mRNA [NM_000163]
up	3.11431	GIMAP1	Homo sapiens GTPase, IMAP family member 1 (GIMAP1), mRNA [NM_130759]
up	5.07566	GIMAP2	Homo sapiens GTPase, IMAP family member 2 (GIMAP2), mRNA [NM_015660]
up	4.69236	GIMAP4	Homo sapiens GTPase, IMAP family member 4 (GIMAP4), mRNA [NM_018326]
up	4.22706	GIMAP5	Homo sapiens GTPase, IMAP family member 5 (GIMAP5), mRNA [NM_018384]
up	2.36004	GIMAP6	Homo sapiens GTPase, IMAP family member 6 (GIMAP6), transcript variant 1, mRNA [NM_024711]
up	3.15445	GIMAP7	Homo sapiens GTPase, IMAP family member 7 (GIMAP7), mRNA [NM_153236]
up	2.19175	GIT2	Homo sapiens G protein-coupled receptor kinase interacting ArfGAP 2 (GIT2), transcript variant 4, mRNA [NM_139201]
down	-2.66377	GJA1	Homo sapiens gap junction protein, alpha 1, 43kDa (GJA1), mRNA [NM_000165]
down	-3.06926	GJB2	Homo sapiens gap junction protein, beta 2, 26kDa (GJB2), mRNA [NM_004004]
up	2.20991	GLA	Homo sapiens galactosidase, alpha (GLA), mRNA [NM_000169]
up	3.42841	GLIPR2	Homo sapiens GLI pathogenesis-related 2 (GLIPR2), mRNA [NM_022343]
down	-2.17268	GLIS1	Homo sapiens GLIS family zinc finger 1 (GLIS1), mRNA [NM_147193]
down	-2.14344	GLTP	Homo sapiens glycolipid transfer protein (GLTP), mRNA [NM_016433]
up	2.08658	GLUL	Homo sapiens glutamate-ammonia ligase (GLUL), transcript variant 1, mRNA [NM_002065]
up	2.52947	GM2A	Homo sapiens GM2 ganglioside activator (GM2A), transcript variant 1, mRNA [NM_000405]
up	6.24921	GMFG	Homo sapiens glia maturation factor, gamma (GMFG), mRNA [NM_004877]
up	3.15434	GMIP	Homo sapiens GEM interacting protein (GMIP), mRNA [NM_016573]
down	-2.14811	GNAI1	Homo sapiens guanine nucleotide binding protein (G protein), alpha inhibiting activity polypeptide 1 (GNAI1), mRNA [NM_002069]
up	2.45878	GNG10	Homo sapiens guanine nucleotide binding protein (G protein), gamma 10 (GNG10), transcript variant 1, mRNA [NM_001017998]
up	2.69738	GNS	Homo sapiens glucosamine (N-acetyl)-6-sulfatase (GNS), mRNA [NM_002076]
down	-2.44408	GPC1	Homo sapiens glypican 1 (GPC1), mRNA [NM_002081]
down	-2.02027	GPC2	Homo sapiens glypican 2 (GPC2), mRNA [NM_152742]
down	-2.67747	GPC6	Homo sapiens glypican 6 (GPC6), mRNA [NM_005708]
down	-2.42399	GPM6B	Homo sapiens glycoprotein M6B (GPM6B), transcript variant 1, mRNA [NM_001001995]
down	-2.32888	GPR125	Homo sapiens G protein-coupled receptor 125 (GPR125), mRNA [NM_145290]
up	2.3521	GPR160	Homo sapiens G protein-coupled receptor 160 (GPR160), mRNA [NM_014373]
down	-2.02185	GPR56	Homo sapiens G protein-coupled receptor 56 (GPR56), transcript variant 3, mRNA [NM_201525]
up	2.40532	GPR68	Homo sapiens G protein-coupled receptor 68 (GPR68), transcript variant 2, mRNA [NM_003485]
down	-2.80387	GPR87	Homo sapiens G protein-coupled receptor 87 (GPR87), mRNA [NM_023915]
down	-2.51206	GPRIN2	Homo sapiens G protein regulated inducer of neurite outgrowth 2 (GPRIN2), mRNA [NM_014696]
up	5.01407	GPSM3	Homo sapiens G-protein signaling modulator 3 (GPSM3), mRNA [NM_022107]
down	-2.3962	GPT2	Homo sapiens glutamic pyruvate transaminase (alanine aminotransferase) 2 (GPT2), transcript variant 1, mRNA [NM_133443]
up	2.48518	GPX1	Homo sapiens glutathione peroxidase 1 (GPX1), transcript variant 2, mRNA [NM_201397]
up	3.16728	GPX1	Homo sapiens glutathione peroxidase 1 (GPX1), transcript variant 2, mRNA [NM_201397]
down	-2.28601	GRAMD1C	Homo sapiens GRAM domain containing 1C (GRAMD1C), transcript variant 1, mRNA [NM_017577]
down	-2.02928	GRB7	Homo sapiens growth factor receptor-bound protein 7 (GRB7), transcript variant 1, mRNA [NM_005310]
down	-3.02831	GRHL1	Homo sapiens grainyhead-like 1 (Drosophila) (GRHL1), mRNA [NM_198182]
down	-2.90918	GRHL3	Homo sapiens grainyhead-like 3 (Drosophila) (GRHL3), transcript variant 2, mRNA [NM_198173]
up	2.05427	GRK6	Homo sapiens G protein-coupled receptor kinase 6 (GRK6), transcript variant 3, mRNA [NM_001004105]
up	2.13665	GSDMD	Homo sapiens gasdermin D (GSDMD), transcript variant 1, mRNA [NM_024736]
down	-2.42323	GSTA4	Homo sapiens glutathione S-transferase alpha 4 (GSTA4), mRNA [NM_001512]
down	-2.07555	GSTM3	Homo sapiens glutathione S-transferase mu 3 (brain) (GSTM3), transcript variant 1, mRNA [NM_000849]
up	2.52495	GSTO1	Homo sapiens glutathione S-transferase omega 1 (GSTO1), transcript variant 1, mRNA [NM_004832]
down	-2.51157	GULP1	Homo sapiens GULP, engulfment adaptor PTB domain containing 1 (GULP1), mRNA [NM_016315]
up	2.00781	GYG1	Homo sapiens glycogenin 1 (GYG1), transcript variant 1, mRNA [NM_004130]
down	-2.24859	GYLTL1B	Homo sapiens glycosyltransferase-like 1B (GYLTL1B), mRNA [NM_152312]
up	40.2108	GZMA	Homo sapiens granzyme A (granzyme 1, cytotoxic T-lymphocyte-associated serine esterase 3) (GZMA), mRNA [NM_006144]
up	17.0186	GZMB	Homo sapiens granzyme B (granzyme 2, cytotoxic T-lymphocyte-associated serine esterase 1) (GZMB), mRNA [NM_004131]
up	3.81132	HAPLN3	Homo sapiens hyaluronan and proteoglycan link protein 3 (HAPLN3), mRNA [NM_178232]
up	9.19105	HCLS1	Homo sapiens hematopoietic cell-specific Lyn substrate 1 (HCLS1), mRNA [NM_005335]
up	5.31039	HCST	Homo sapiens hematopoietic cell signal transducer (HCST), transcript variant 1, mRNA [NM_014266]
down	-2.64341	HDAC5	Homo sapiens histone deacetylase 5 (HDAC5), transcript variant 3, mRNA [NM_001015053]
up	2.80129	HENMT1	Homo sapiens HEN1 methyltransferase homolog 1 (Arabidopsis) (HENMT1), transcript variant 1, mRNA [NM_144584]
up	2.35268	HEXB	Homo sapiens hexosaminidase B (beta polypeptide) (HEXB), mRNA [NM_000521]
down	-2.10606	HIP1R	Homo sapiens huntingtin interacting protein 1 related (HIP1R), mRNA [NM_003959]
up	4.24119	HLA-A	Homo sapiens major histocompatibility complex, class I, A (HLA-A), transcript variant 1, mRNA [NM_002116]
up	4.39288	HLA-B	Homo sapiens major histocompatibility complex, class I, B (HLA-B), mRNA [NM_005514]
up	3.03131	HLA-C	Homo sapiens major histocompatibility complex, class I, C (HLA-C), transcript variant 2, mRNA [NM_001243042]
up	7.05164	HLA-DMA	Homo sapiens major histocompatibility complex, class II, DM alpha (HLA-DMA), mRNA [NM_006120]
up	6.97771	HLA-DMB	Homo sapiens major histocompatibility complex, class II, DM beta (HLA-DMB), mRNA [NM_002118]
up	10.412	HLA-DOA	Homo sapiens major histocompatibility complex, class II, DO alpha (HLA-DOA), mRNA [NM_002119]
up	4.52892	HLA-DOB	Homo sapiens major histocompatibility complex, class II, DO beta (HLA-DOB), mRNA [NM_002120]
up	7.27796	HLA-DPA1	Homo sapiens major histocompatibility complex, class II, DP alpha 1 (HLA-DPA1), transcript variant 1, mRNA [NM_033554]
up	7.88308	HLA-DPB1	Homo sapiens major histocompatibility complex, class II, DP beta 1 (HLA-DPB1), mRNA [NM_002121]
up	4.87677	HLA-DQA1	Homo sapiens major histocompatibility complex, class II, DQ alpha 1 (HLA-DQA1), mRNA [NM_002122]
up	7.21546	HLA-DQB1	Homo sapiens major histocompatibility complex, class II, DQ beta 1 (HLA-DQB1), mRNA [NM_002123]
up	6.15175	HLA-DRA	Homo sapiens major histocompatibility complex, class II, DR alpha (HLA-DRA), mRNA [NM_019111]
up	4.44941	HLA-DRB1	Homo sapiens major histocompatibility complex, class II, DR beta 1 (HLA-DRB1), mRNA [NM_002124]
up	3.36116	HLA-DRB3	Homo sapiens major histocompatibility complex, class II, DR beta 3 (HLA-DRB3), mRNA [NM_022555]
up	4.56772	HLA-DRB4	Homo sapiens major histocompatibility complex, class II, DR beta 4 (HLA-DRB4), mRNA [NM_021983]
up	4.58484	HLA-DRB5	Homo sapiens major histocompatibility complex, class II, DR beta 5 (HLA-DRB5), mRNA [NM_002125]
up	2.65949	HLA-E	Homo sapiens major histocompatibility complex, class I, E (HLA-E), mRNA [NM_005516]
up	3.99707	HLA-F	Homo sapiens major histocompatibility complex, class I, F (HLA-F), transcript variant 3, mRNA [NM_001098478]
up	3.91388	HLA-G	Homo sapiens major histocompatibility complex, class I, G (HLA-G), mRNA [NM_002127]
down	-3.85158	HMGCS1	Homo sapiens 3-hydroxy-3-methylglutaryl-CoA synthase 1 (soluble) (HMGCS1), transcript variant 2, mRNA [NM_002130]
up	5.33426	HMHA1	Homo sapiens histocompatibility (minor) HA-1 (HMHA1), mRNA [NM_012292]
down	-2.05534	HOMER1	Homo sapiens homer homolog 1 (Drosophila) (HOMER1), mRNA [NM_004272]
down	-2.11486	HOOK2	Homo sapiens hook homolog 2 (Drosophila) (HOOK2), transcript variant 1, mRNA [NM_013312]
down	-2.56997	HOXA3	Homo sapiens homeobox A3 (HOXA3), transcript variant 2, mRNA [NM_153631]
down	-2.40944	HOXA5	Homo sapiens homeobox A5 (HOXA5), mRNA [NM_019102]
down	-2.36712	HOXA7	Homo sapiens homeobox A7 (HOXA7), mRNA [NM_006896]
down	-2.83683	HOXA9	Homo sapiens homeobox A9 (HOXA9), mRNA [NM_152739]
down	-2.07929	HOXC6	Homo sapiens homeobox C6 (HOXC6), transcript variant 2, mRNA [NM_153693]
up	2.12272	HPS1	Homo sapiens Hermansky-Pudlak syndrome 1 (HPS1), transcript variant 3, mRNA [NM_182639]
down	-2.01628	HRAS	Homo sapiens v-Ha-ras Harvey rat sarcoma viral oncogene homolog (HRAS), transcript variant 1, mRNA [NM_005343]
down	-2.16233	HSD17B1	Homo sapiens hydroxysteroid (17-beta) dehydrogenase 1 (HSD17B1), mRNA [NM_000413]
up	2.11768	HSD17B11	Homo sapiens hydroxysteroid (17-beta) dehydrogenase 11 (HSD17B11), mRNA [NM_016245]
down	-2.00834	HSPA2	Homo sapiens heat shock 70kDa protein 2 (HSPA2), mRNA [NM_021979]
down	-2.48808	HSPB8	Homo sapiens heat shock 22kDa protein 8 (HSPB8), mRNA [NM_014365]
down	-2.73542	HSPC159	Homo sapiens galectin-related protein (HSPC159), mRNA [NM_014181]
up	5.65764	ICAM1	Homo sapiens intercellular adhesion molecule 1 (ICAM1), mRNA [NM_000201]
up	2.01609	ICAM2	Homo sapiens intercellular adhesion molecule 2 (ICAM2), transcript variant 5, mRNA [NM_000873]
up	3.64351	ICAM3	Homo sapiens intercellular adhesion molecule 3 (ICAM3), mRNA [NM_002162]
down	-2.63337	ID4	Homo sapiens inhibitor of DNA binding 4, dominant negative helix-loop-helix protein (ID4), mRNA [NM_001546]
down	-2.0085	IDE	Homo sapiens insulin-degrading enzyme (IDE), transcript variant 1, mRNA [NM_004969]
up	2.48116	IFFO1	Homo sapiens intermediate filament family orphan 1 (IFFO1), transcript variant 4, mRNA [NM_001039670]
down	-2.19724	IFFO2	Homo sapiens intermediate filament family orphan 2 (IFFO2), mRNA [NM_001136265]
up	2.34251	IFI16	Homo sapiens interferon, gamma-inducible protein 16 (IFI16), transcript variant 2, mRNA [NM_005531]
up	6.6818	IFI27	Homo sapiens interferon, alpha-inducible protein 27 (IFI27), transcript variant 2, mRNA [NM_005532]
up	9.19338	IFI30	Homo sapiens interferon, gamma-inducible protein 30 (IFI30), mRNA [NM_006332]
up	2.22457	IFI35	Homo sapiens interferon-induced protein 35 (IFI35), mRNA [NM_005533]
up	4.26674	IFI44	Homo sapiens interferon-induced protein 44 (IFI44), mRNA [NM_006417]
up	5.4152	IFI44L	Homo sapiens interferon-induced protein 44-like (IFI44L), mRNA [NM_006820]
up	5.13678	IFI6	Homo sapiens interferon, alpha-inducible protein 6 (IFI6), transcript variant 3, mRNA [NM_022873]
up	3.58939	IFIH1	Homo sapiens interferon induced with helicase C domain 1 (IFIH1), mRNA [NM_022168]
up	3.73924	IFIT2	Homo sapiens interferon-induced protein with tetratricopeptide repeats 2 (IFIT2), mRNA [NM_001547]
up	4.79557	IFIT3	Homo sapiens interferon-induced protein with tetratricopeptide repeats 3 (IFIT3), transcript variant 1, mRNA [NM_001549]
up	3.14952	IFITM1	Homo sapiens interferon induced transmembrane protein 1 (9-27) (IFITM1), mRNA [NM_003641]
up	3.06363	IFNAR2	Homo sapiens interferon (alpha, beta and omega) receptor 2 (IFNAR2), transcript variant 2, mRNA [NM_000874]
down	-2.47519	IGF2	Homo sapiens insulin-like growth factor 2 (somatomedin A) (IGF2), transcript variant 1, mRNA [NM_000612]
up	3.03482	IGF2BP3	Homo sapiens insulin-like growth factor 2 mRNA binding protein 3 (IGF2BP3), mRNA [NM_006547]
up	5.673	IGFLR1	Homo sapiens IGF-like family receptor 1 (IGFLR1), mRNA [NM_024660]
up	18.4799	IGJ	Homo sapiens immunoglobulin J polypeptide, linker protein for immunoglobulin alpha and mu polypeptides (IGJ), mRNA [NM_144646]
up	13.7675	IGLL1	Homo sapiens immunoglobulin lambda-like polypeptide 1 (IGLL1), transcript variant 1, mRNA [NM_020070]
up	75.7259	IGLL5	Homo sapiens immunoglobulin lambda-like polypeptide 5 (IGLL5), transcript variant 1, mRNA [NM_001178126]
down	-2.799	IGSF9	Homo sapiens immunoglobulin superfamily, member 9 (IGSF9), transcript variant 2, mRNA [NM_020789]
up	7.88912	IKZF1	Homo sapiens IKAROS family zinc finger 1 (Ikaros) (IKZF1), transcript variant 1, mRNA [NM_006060]
up	6.05277	IL10RA	Homo sapiens interleukin 10 receptor, alpha (IL10RA), transcript variant 1, mRNA [NM_001558]
up	5.3268	IL15	Homo sapiens interleukin 15 (IL15), transcript variant 2, mRNA [NM_172175]
up	2.93845	IL17RA	Homo sapiens interleukin 17 receptor A (IL17RA), mRNA [NM_014339]
down	-2.1378	IL1RAP	Homo sapiens interleukin 1 receptor accessory protein (IL1RAP), transcript variant 1, mRNA [NM_002182]
down	-2.36323	IL1RN	Homo sapiens interleukin 1 receptor antagonist (IL1RN), transcript variant 4, mRNA [NM_173843]
up	3.7868	IL27RA	Homo sapiens interleukin 27 receptor, alpha (IL27RA), mRNA [NM_004843]
up	10.8307	IL2RG	Homo sapiens interleukin 2 receptor, gamma (IL2RG), mRNA [NM_000206]
up	9.4566	IL32	Homo sapiens interleukin 32 (IL32), transcript variant 4, mRNA [NM_001012633]
up	11.7701	IL4I1	Homo sapiens interleukin 4 induced 1 (IL4I1), transcript variant 2, mRNA [NM_172374]
up	11.7128	IL7R	Homo sapiens interleukin 7 receptor (IL7R), mRNA [NM_002185]
down	-3.51271	IMPA2	Homo sapiens inositol(myo)-1(or 4)-monophosphatase 2 (IMPA2), mRNA [NM_014214]
down	-2.47206	INHBB	Homo sapiens inhibin, beta B (INHBB), mRNA [NM_002193]
up	2.30969	INPP4B	Homo sapiens inositol polyphosphate-4-phosphatase, type II, 105kDa (INPP4B), transcript variant 1, mRNA [NM_003866]
up	4.48264	INPP5D	Homo sapiens inositol polyphosphate-5-phosphatase, 145kDa (INPP5D), transcript variant 1, mRNA [NM_001017915]
up	7.7328	IRF1	Homo sapiens interferon regulatory factor 1 (IRF1), mRNA [NM_002198]
up	2.47432	IRF7	Homo sapiens interferon regulatory factor 7 (IRF7), transcript variant d, mRNA [NM_004031]
up	12.0446	IRF8	Homo sapiens interferon regulatory factor 8 (IRF8), mRNA [NM_002163]
up	2.82083	IRF9	Homo sapiens interferon regulatory factor 9 (IRF9), mRNA [NM_006084]
down	-2.57903	IRS1	Homo sapiens insulin receptor substrate 1 (IRS1), mRNA [NM_005544]
down	-2.55555	IRX2	Homo sapiens iroquois homeobox 2 (IRX2), transcript variant 1, mRNA [NM_033267]
down	-2.58885	IRX4	Homo sapiens iroquois homeobox 4 (IRX4), mRNA [NM_016358]
up	3.58776	ISG15	Homo sapiens ISG15 ubiquitin-like modifier (ISG15), mRNA [NM_005101]
up	4.19228	ISG20	Homo sapiens interferon stimulated exonuclease gene 20kDa (ISG20), mRNA [NM_002201]
up	11.6614	ITGA4	Homo sapiens integrin, alpha 4 (antigen CD49D, alpha 4 subunit of VLA-4 receptor) (ITGA4), mRNA [NM_000885]
down	-2.18904	ITGA7	Homo sapiens integrin, alpha 7 (ITGA7), transcript variant 2, mRNA [NM_002206]
up	20.0706	ITGAL	Homo sapiens integrin, alpha L (antigen CD11A (p180), lymphocyte function-associated antigen 1; alpha polypeptide) (ITGAL), transcript variant 1, mRNA [NM_002209]
up	11.8284	ITGB2	Homo sapiens integrin, beta 2 (complement component 3 receptor 3 and 4 subunit) (ITGB2), transcript variant 1, mRNA [NM_000211]
down	-2.18714	ITGB4	Homo sapiens integrin, beta 4 (ITGB4), transcript variant 1, mRNA [NM_000213]
up	2.20835	ITGB7	Homo sapiens integrin, beta 7 (ITGB7), mRNA [NM_000889]
down	-2.60289	JAG2	Homo sapiens jagged 2 (JAG2), transcript variant 1, mRNA [NM_002226]
up	2.45155	JAK2	Homo sapiens Janus kinase 2 (JAK2), mRNA [NM_004972]
up	8.13057	JAK3	Homo sapiens Janus kinase 3 (JAK3), mRNA [NM_000215]
down	-2.02393	JMJD7	Homo sapiens jumonji domain containing 7 (JMJD7), mRNA [NM_001114632]
down	-3.07389	JUB	Homo sapiens jub, ajuba homolog (Xenopus laevis) (JUB), transcript variant 1, mRNA [NM_032876]
down	-2.17468	JUP	Homo sapiens junction plakoglobin (JUP), transcript variant 1, mRNA [NM_002230]
down	-2.5736	KANK1	Homo sapiens KN motif and ankyrin repeat domains 1 (KANK1), transcript variant 2, mRNA [NM_153186]
up	3.44526	KCNE3	Homo sapiens potassium voltage-gated channel, Isk-related family, member 3 (KCNE3), mRNA [NM_005472]
down	-2.42428	KCNK1	Homo sapiens potassium channel, subfamily K, member 1 (KCNK1), mRNA [NM_002245]
up	6.4877	KCNMA1	Homo sapiens potassium large conductance calcium-activated channel, subfamily M, alpha member 1 (KCNMA1), transcript variant 2, mRNA [NM_002247]
down	-2.50513	KCNMB4	Homo sapiens potassium large conductance calcium-activated channel, subfamily M, beta member 4 (KCNMB4), mRNA [NM_014505]
up	2.32668	KCNQ1	Homo sapiens potassium voltage-gated channel, KQT-like subfamily, member 1 (KCNQ1), transcript variant 1, mRNA [NM_000218]
down	-2.36672	KCTD1	Homo sapiens potassium channel tetramerisation domain containing 1 (KCTD1), transcript variant 2, mRNA [NM_198991]
down	-2.89934	KCTD15	Homo sapiens potassium channel tetramerisation domain containing 15 (KCTD15), transcript variant 1, mRNA [NM_024076]
down	-2.13545	KCTD15	Homo sapiens potassium channel tetramerisation domain containing 15 (KCTD15), transcript variant 1, mRNA [NM_024076]
down	-2.20858	KIAA0284	Homo sapiens KIAA0284 (KIAA0284), transcript variant 2, mRNA [NM_015005]
down	-2.12665	KIAA1467	Homo sapiens KIAA1467 (KIAA1467), mRNA [NM_020853]
down	-2.65942	KIAA1522	Homo sapiens KIAA1522 (KIAA1522), transcript variant 1, mRNA [NM_020888]
up	2.66959	KIAA1949	Homo sapiens KIAA1949 (KIAA1949), transcript variant 1, mRNA [NM_133471]
up	3.35508	KIF17	Homo sapiens kinesin family member 17 (KIF17), transcript variant 1, mRNA [NM_020816]
down	-2.03931	KIF26A	Homo sapiens kinesin family member 26A (KIF26A), mRNA [NM_015656]
down	-2.53799	KLC3	Homo sapiens kinesin light chain 3 (KLC3), mRNA [NM_177417]
down	-2.79025	KLF5	Homo sapiens Kruppel-like factor 5 (intestinal) (KLF5), mRNA [NM_001730]
down	-2.09202	KLHL25	Homo sapiens kelch-like 25 (Drosophila) (KLHL25), mRNA [NM_022480]
up	2.50841	KLHL5	Homo sapiens kelch-like 5 (Drosophila) (KLHL5), transcript variant 1, mRNA [NM_015990]
down	-2.39372	KLK1	Homo sapiens kallikrein 1 (KLK1), mRNA [NM_002257]
down	-2.4516	KLK5	Homo sapiens kallikrein-related peptidase 5 (KLK5), transcript variant 1, mRNA [NM_012427]
down	-7.50423	KLK6	Homo sapiens kallikrein-related peptidase 6 (KLK6), transcript variant B, mRNA [NM_001012964]
up	10.7723	KLRG1	Homo sapiens killer cell lectin-like receptor subfamily G, member 1 (KLRG1), mRNA [NM_005810]
down	-2.33617	KRT14	Homo sapiens keratin 14 (KRT14), mRNA [NM_000526]
down	-2.4149	KRT17	Homo sapiens keratin 17 (KRT17), mRNA [NM_000422]
down	-4.7511	KRT6C	Homo sapiens keratin 6C (KRT6C), mRNA [NM_173086]
down	-2.46571	KRT80	Homo sapiens keratin 80 (KRT80), transcript variant 1, mRNA [NM_182507]
down	-2.66365	KRT83	Homo sapiens keratin 83 (KRT83), mRNA [NM_002282]
down	-3.20076	KRT9	Homo sapiens keratin 9 (KRT9), mRNA [NM_000226]
down	-2.21258	LAD1	Homo sapiens ladinin 1 (LAD1), mRNA [NM_005558]
up	5.51895	LAIR1	Homo sapiens leukocyte-associated immunoglobulin-like receptor 1 (LAIR1), transcript variant a, mRNA [NM_002287]
down	-2.10732	LAMA3	Homo sapiens laminin, alpha 3 (LAMA3), transcript variant 1, mRNA [NM_198129]
down	-2.0408	LAMA5	Homo sapiens laminin, alpha 5 (LAMA5), mRNA [NM_005560]
down	-2.11241	LAMB3	Homo sapiens laminin, beta 3 (LAMB3), transcript variant 2, mRNA [NM_001017402]
down	-2.06651	LAMC2	Homo sapiens laminin, gamma 2 (LAMC2), transcript variant 1, mRNA [NM_005562]
down	-2.29439	LAMC3	Homo sapiens laminin, gamma 3 (LAMC3), mRNA [NM_006059]
up	3.75268	LAP3	Homo sapiens leucine aminopeptidase 3 (LAP3), mRNA [NM_015907]
up	9.86457	LAPTM5	Homo sapiens lysosomal protein transmembrane 5 (LAPTM5), mRNA [NM_006762]
up	2.90214	LAT	Homo sapiens linker for activation of T cells (LAT), transcript variant 1, mRNA [NM_014387]
up	17.0689	LCK	Homo sapiens lymphocyte-specific protein tyrosine kinase (LCK), transcript variant 2, mRNA [NM_005356]
up	8.00229	LCP1	Homo sapiens lymphocyte cytosolic protein 1 (L-plastin) (LCP1), mRNA [NM_002298]
up	5.32254	LCP2	Homo sapiens lymphocyte cytosolic protein 2 (SH2 domain containing leukocyte protein of 76kDa) (LCP2), mRNA [NM_005565]
down	-2.08417	LDOC1	Homo sapiens leucine zipper, down-regulated in cancer 1 (LDOC1), mRNA [NM_012317]
up	5.44243	LGALS9	Homo sapiens lectin, galactoside-binding, soluble, 9 (LGALS9), transcript variant 1, mRNA [NM_009587]
up	5.26589	LGALS9C	Homo sapiens lectin, galactoside-binding, soluble, 9C (LGALS9C), mRNA [NM_001040078]
down	-2.21889	LGR4	Homo sapiens leucine-rich repeat containing G protein-coupled receptor 4 (LGR4), mRNA [NM_018490]
up	3.9349	LHFPL2	Homo sapiens lipoma HMGIC fusion partner-like 2 (LHFPL2), mRNA [NM_005779]
up	2.62743	LIMK1	Homo sapiens LIM domain kinase 1 (LIMK1), transcript variant 1, mRNA [NM_002314]
up	12.6285	LIPA	Homo sapiens lipase A, lysosomal acid, cholesterol esterase (LIPA), transcript variant 2, mRNA [NM_000235]
up	2.31902	LITAF	Homo sapiens lipopolysaccharide-induced TNF factor (LITAF), transcript variant 1, mRNA [NM_004862]
down	-2.43371	LLGL2	Homo sapiens lethal giant larvae homolog 2 (Drosophila) (LLGL2), transcript variant 2, mRNA [NM_001015002]
up	2.45853	LMNB1	Homo sapiens lamin B1 (LMNB1), transcript variant 1, mRNA [NM_005573]
down	-3.02459	LMO1	Homo sapiens LIM domain only 1 (rhombotin 1) (LMO1), mRNA [NM_002315]
down	-2.17296	LMO7	Homo sapiens LIM domain 7 (LMO7), transcript variant 1, mRNA [NM_005358]
up	2.96306	LOXL3	Homo sapiens lysyl oxidase-like 3 (LOXL3), mRNA [NM_032603]
down	-2.02086	LPHN2	Homo sapiens latrophilin 2 (LPHN2), mRNA [NM_012302]
up	2.48623	LPIN2	Homo sapiens lipin 2 (LPIN2), mRNA [NM_014646]
down	-2.14026	LPIN3	Homo sapiens lipin 3 (LPIN3), mRNA [NM_022896]
up	8.55875	LPXN	Homo sapiens leupaxin (LPXN), transcript variant 2, mRNA [NM_004811]
down	-2.68377	LRP4	Homo sapiens low density lipoprotein receptor-related protein 4 (LRP4), mRNA [NM_002334]
down	-2.1321	LRRC1	Homo sapiens leucine rich repeat containing 1 (LRRC1), mRNA [NM_018214]
down	-2.59001	LRRC8E	Homo sapiens leucine rich repeat containing 8 family, member E (LRRC8E), mRNA [NM_025061]
up	2.50685	LTA4H	Homo sapiens leukotriene A4 hydrolase (LTA4H), mRNA [NM_000895]
up	12.4944	LTB	Homo sapiens lymphotoxin beta (TNF superfamily, member 3) (LTB), transcript variant 1, mRNA [NM_002341]
down	-2.27121	LTB4R	Homo sapiens leukotriene B4 receptor (LTB4R), transcript variant 1, mRNA [NM_181657]
down	-3.24063	LY6G6D	Homo sapiens lymphocyte antigen 6 complex, locus G6D (LY6G6D), mRNA [NM_021246]
up	7.47333	LY86	Homo sapiens lymphocyte antigen 86 (LY86), mRNA [NM_004271]
up	8.11642	LY96	Homo sapiens lymphocyte antigen 96 (LY96), transcript variant 1, mRNA [NM_015364]
up	6.28842	LYN	Homo sapiens v-yes-1 Yamaguchi sarcoma viral related oncogene homolog (LYN), transcript variant 1, mRNA [NM_002350]
down	-2.41604	LYPD3	Homo sapiens LY6/PLAUR domain containing 3 (LYPD3), mRNA [NM_014400]
up	2.53644	LYSMD2	Homo sapiens LysM, putative peptidoglycan-binding, domain containing 2 (LYSMD2), transcript variant 1, mRNA [NM_153374]
up	2.02212	M6PR	Homo sapiens mannose-6-phosphate receptor (cation dependent) (M6PR), transcript variant 1, mRNA [NM_002355]
down	-2.70568	MAL2	Homo sapiens mal, T-cell differentiation protein 2 (gene/pseudogene) (MAL2), mRNA [NM_052886]
down	-2.30333	MALL	Homo sapiens mal, T-cell differentiation protein-like (MALL), mRNA [NM_005434]
up	2.30255	MAN2B1	Homo sapiens mannosidase, alpha, class 2B, member 1 (MAN2B1), transcript variant 1, mRNA [NM_000528]
up	2.15892	MANBA	Homo sapiens mannosidase, beta A, lysosomal (MANBA), mRNA [NM_005908]
down	-2.18259	MANSC1	Homo sapiens MANSC domain containing 1 (MANSC1), mRNA [NM_018050]
down	-3.35489	MAOA	Homo sapiens monoamine oxidase A (MAOA), nuclear gene encoding mitochondrial protein, mRNA [NM_000240]
down	-2.11131	MAP3K6	Homo sapiens mitogen-activated protein kinase kinase kinase 6 (MAP3K6), mRNA [NM_004672]
down	-2.07767	MAP3K9	Homo sapiens mitogen-activated protein kinase kinase kinase 9 (MAP3K9), mRNA [NM_033141]
down	-2.14661	MAPK13	Homo sapiens mitogen-activated protein kinase 13 (MAPK13), mRNA [NM_002754]
down	-2.35176	MAPT	Homo sapiens microtubule-associated protein tau (MAPT), transcript variant 1, mRNA [NM_016835]
down	-2.53251	MARCH3	Homo sapiens membrane-associated ring finger (C3HC4) 3 (MARCH3), mRNA [NM_178450]
up	5.11868	MB21D1	Homo sapiens Mab-21 domain containing 1 (MB21D1), mRNA [NM_138441]
down	-2.55661	MBOAT2	Homo sapiens membrane bound O-acyltransferase domain containing 2 (MBOAT2), mRNA [NM_138799]
down	-2.03267	MBP	Homo sapiens myelin basic protein (MBP), transcript variant 7, mRNA [NM_001025101]
down	-2.59352	MCF2L	Homo sapiens MCF.2 cell line derived transforming sequence-like (MCF2L), transcript variant 2, mRNA [NM_024979]
up	2.61119	MCTP1	Homo sapiens multiple C2 domains, transmembrane 1 (MCTP1), transcript variant L, mRNA [NM_024717]
down	-2.38609	MDFI	Homo sapiens MyoD family inhibitor (MDFI), mRNA [NM_005586]
up	2.2252	ME2	Homo sapiens malic enzyme 2, NAD(+)-dependent, mitochondrial (ME2), nuclear gene encoding mitochondrial protein, transcript variant 1, mRNA [NM_002396]
down	-2.00934	MEGF9	Homo sapiens multiple EGF-like-domains 9 (MEGF9), mRNA [NM_001080497]
up	7.60423	MEI1	Homo sapiens meiosis inhibitor 1 (MEI1), mRNA [NM_152513]
down	-2.20959	MEIS1	Homo sapiens Meis homeobox 1 (MEIS1), mRNA [NM_002398]
down	-2.10955	MET	Homo sapiens met proto-oncogene (hepatocyte growth factor receptor) (MET), transcript variant 2, mRNA [NM_000245]
down	-3.1008	MFAP3L	Homo sapiens microfibrillar-associated protein 3-like (MFAP3L), transcript variant 1, mRNA [NM_021647]
up	3.80588	MFNG	Homo sapiens MFNG O-fucosylpeptide 3-beta-N-acetylglucosaminyltransferase (MFNG), transcript variant 1, mRNA [NM_002405]
up	2.51705	MFSD1	Homo sapiens major facilitator superfamily domain containing 1 (MFSD1), transcript variant 1, mRNA [NM_022736]
up	4.28991	MGAT4A	Homo sapiens mannosyl (alpha-1,3-)-glycoprotein beta-1,4-N-acetylglucosaminyltransferase, isozyme A (MGAT4A), transcript variant 1, mRNA [NM_012214]
down	-3.97597	MGST1	Homo sapiens microsomal glutathione S-transferase 1 (MGST1), transcript variant 1c, mRNA [NM_145791]
up	3.19024	MICAL1	Homo sapiens microtubule associated monoxygenase, calponin and LIM domain containing 1 (MICAL1), transcript variant 1, mRNA [NM_022765]
down	-2.19179	MICALCL	Homo sapiens MICAL C-terminal like (MICALCL), mRNA [NM_032867]
up	3.22549	MLKL	Homo sapiens mixed lineage kinase domain-like (MLKL), transcript variant 1, mRNA [NM_152649]
down	-2.01232	MLLT4	Homo sapiens myeloid/lymphoid or mixed-lineage leukemia (trithorax homolog, Drosophila); translocated to, 4 (MLLT4), transcript variant 1, mRNA [NM_001207008]
up	2.45477	MMP14	Homo sapiens matrix metallopeptidase 14 (membrane-inserted) (MMP14), mRNA [NM_004995]
down	-2.09168	MMP28	Homo sapiens matrix metallopeptidase 28 (MMP28), transcript variant 3, mRNA [NM_001032278]
up	35.296	MMP9	Homo sapiens matrix metallopeptidase 9 (gelatinase B, 92kDa gelatinase, 92kDa type IV collagenase) (MMP9), mRNA [NM_004994]
up	3.45362	MPP1	Homo sapiens membrane protein, palmitoylated 1, 55kDa (MPP1), transcript variant 1, mRNA [NM_002436]
down	-2.44382	MPZL2	Homo sapiens myelin protein zero-like 2 (MPZL2), transcript variant 2, mRNA [NM_144765]
up	2.30213	MR1	Homo sapiens major histocompatibility complex, class I-related (MR1), transcript variant 1, mRNA [NM_001531]
up	2.15212	MT1F	Homo sapiens metallothionein 1F (MT1F), mRNA [NM_005949]
down	-2.09292	MTMR11	Homo sapiens myotubularin related protein 11 (MTMR11), transcript variant 2, mRNA [NM_181873]
down	-2.51665	MVD	Homo sapiens mevalonate (diphospho) decarboxylase (MVD), mRNA [NM_002461]
down	-2.67545	MVK	Homo sapiens mevalonate kinase (MVK), transcript variant 1, mRNA [NM_000431]
up	4.58229	MX1	Homo sapiens myxovirus (influenza virus) resistance 1, interferon-inducible protein p78 (mouse) (MX1), transcript variant 2, mRNA [NM_002462]
up	3.81712	MX2	Homo sapiens myxovirus (influenza virus) resistance 2 (mouse) (MX2), mRNA [NM_002463]
up	2.84866	MYBL1	Homo sapiens v-myb myeloblastosis viral oncogene homolog (avian)-like 1 (MYBL1), transcript variant 1, mRNA [NM_001080416]
up	2.71335	MYD88	Homo sapiens myeloid differentiation primary response gene (88) (MYD88), transcript variant 2, mRNA [NM_002468]
up	2.30292	MYO1F	Homo sapiens myosin IF (MYO1F), mRNA [NM_012335]
up	3.13145	MYO7A	Homo sapiens myosin VIIA (MYO7A), transcript variant 1, mRNA [NM_000260]
up	2.00146	MYO9B	Homo sapiens myosin IXB (MYO9B), transcript variant 1, mRNA [NM_004145]
up	5.97	MZB1	Homo sapiens marginal zone B and B1 cell-specific protein (MZB1), mRNA [NM_016459]
up	2.08125	NAAA	Homo sapiens N-acylethanolamine acid amidase (NAAA), transcript variant 2, mRNA [NM_001042402]
up	2.41801	NADK	Homo sapiens NAD kinase (NADK), transcript variant 1, mRNA [NM_023018]
up	2.98926	NAGA	Homo sapiens N-acetylgalactosaminidase, alpha- (NAGA), mRNA [NM_000262]
up	5.04049	NCEH1	Homo sapiens neutral cholesterol ester hydrolase 1 (NCEH1), transcript variant 2, mRNA [NM_020792]
up	16.0346	NCF1	Homo sapiens neutrophil cytosolic factor 1 (NCF1), mRNA [NM_000265]
down	-2.21684	NCKAP1	Homo sapiens NCK-associated protein 1 (NCKAP1), transcript variant 2, mRNA [NM_205842]
up	2.17841	NDC80	Homo sapiens NDC80 homolog, kinetochore complex component (S. cerevisiae) (NDC80), mRNA [NM_006101]
down	-2.73739	NDFIP2	Homo sapiens Nedd4 family interacting protein 2 (NDFIP2), transcript variant 1, mRNA [NM_019080]
down	-2.49072	NDRG2	Homo sapiens NDRG family member 2 (NDRG2), transcript variant 1, mRNA [NM_201535]
down	-2.1887	NDRG4	Homo sapiens NDRG family member 4 (NDRG4), transcript variant 3, mRNA [NM_022910]
down	-2.1547	NDST1	Homo sapiens N-deacetylase/N-sulfotransferase (heparan glucosaminyl) 1 (NDST1), mRNA [NM_001543]
down	-2.76959	NEBL	Homo sapiens nebulette (NEBL), transcript variant 1, mRNA [NM_006393]
up	3.45871	NEK6	Homo sapiens NIMA (never in mitosis gene a)-related kinase 6 (NEK6), transcript variant 2, mRNA [NM_014397]
up	4.14827	NFKBIE	Homo sapiens nuclear factor of kappa light polypeptide gene enhancer in B-cells inhibitor, epsilon (NFKBIE), mRNA [NM_004556]
down	-3.61339	NGEF	Homo sapiens neuronal guanine nucleotide exchange factor (NGEF), transcript variant 1, mRNA [NM_019850]
down	-2.52891	NIPAL4	Homo sapiens NIPA-like domain containing 4 (NIPAL4), transcript variant 2, mRNA [NM_001172292]
up	13.9788	NLRC3	Homo sapiens NLR family, CARD domain containing 3 (NLRC3), mRNA [NM_178844]
up	2.44094	NLRC5	Homo sapiens NLR family, CARD domain containing 5 (NLRC5), mRNA [NM_032206]
up	5.96901	NLRP3	Homo sapiens NLR family, pyrin domain containing 3 (NLRP3), transcript variant 3, mRNA [NM_001079821]
up	2.84973	NMI	Homo sapiens N-myc (and STAT) interactor (NMI), mRNA [NM_004688]
down	-2.29897	NMNAT3	Homo sapiens nicotinamide nucleotide adenylyltransferase 3 (NMNAT3), transcript variant 1, mRNA [NM_178177]
down	-4.60139	NNAT	Homo sapiens neuronatin (NNAT), transcript variant 1, mRNA [NM_005386]
down	-2.27924	NOL3	Homo sapiens nucleolar protein 3 (apoptosis repressor with CARD domain) (NOL3), transcript variant 2, mRNA [NM_003946]
down	-2.36699	NOV	Homo sapiens nephroblastoma overexpressed gene (NOV), mRNA [NM_002514]
up	2.34076	NPC2	Homo sapiens Niemann-Pick disease, type C2 (NPC2), mRNA [NM_006432]
up	3.35962	NR1H3	Homo sapiens nuclear receptor subfamily 1, group H, member 3 (NR1H3), transcript variant 1, mRNA [NM_005693]
down	-2.16174	NR2F6	Homo sapiens nuclear receptor subfamily 2, group F, member 6 (NR2F6), mRNA [NM_005234]
down	-2.5826	NRARP	Homo sapiens NOTCH-regulated ankyrin repeat protein (NRARP), mRNA [NM_001004354]
down	-2.03036	NSDHL	Homo sapiens NAD(P) dependent steroid dehydrogenase-like (NSDHL), transcript variant 2, mRNA [NM_001129765]
down	-2.01169	NUAK1	Homo sapiens NUAK family, SNF1-like kinase, 1 (NUAK1), mRNA [NM_014840]
down	-2.01925	NUMA1	Homo sapiens nuclear mitotic apparatus protein 1 (NUMA1), mRNA [NM_006185]
up	2.7237	NUP210	Homo sapiens nucleoporin 210kDa (NUP210), mRNA [NM_024923]
down	-2.60939	NXPH4	Homo sapiens neurexophilin 4 (NXPH4), mRNA [NM_007224]
up	4.71422	OAS2	Homo sapiens 2'-5'-oligoadenylate synthetase 2, 69/71kDa (OAS2), transcript variant 3, mRNA [NM_001032731]
up	3.41273	OAS3	Homo sapiens 2'-5'-oligoadenylate synthetase 3, 100kDa (OAS3), mRNA [NM_006187]
up	13.8068	OASL	Homo sapiens 2'-5'-oligoadenylate synthetase-like (OASL), transcript variant 1, mRNA [NM_003733]
up	5.44562	OBFC2A	Homo sapiens oligonucleotide/oligosaccharide-binding fold containing 2A (OBFC2A), transcript variant 1, mRNA [NM_001031716]
down	-2.20707	OBSL1	Homo sapiens obscurin-like 1 (OBSL1), transcript variant 1, mRNA [NM_015311]
up	2.44161	ODF3B	Homo sapiens outer dense fiber of sperm tails 3B (ODF3B), mRNA [NM_001014440]
up	2.15792	ORAI2	Homo sapiens ORAI calcium release-activated calcium modulator 2 (ORAI2), transcript variant 2, mRNA [NM_032831]
up	2.30357	OSBPL7	Homo sapiens oxysterol binding protein-like 7 (OSBPL7), transcript variant 1, mRNA [NM_145798]
up	2.94891	OSCAR	Homo sapiens osteoclast associated, immunoglobulin-like receptor (OSCAR), transcript variant 1, mRNA [NM_206818]
down	-2.47158	OVOL1	Homo sapiens ovo-like 1(Drosophila) (OVOL1), mRNA [NM_004561]
down	-2.58163	OVOL2	Homo sapiens ovo-like 2 (Drosophila) (OVOL2), mRNA [NM_021220]
up	3.94095	P2RX4	Homo sapiens purinergic receptor P2X, ligand-gated ion channel, 4 (P2RX4), mRNA [NM_002560]
down	-2.2814	P2RY2	Homo sapiens purinergic receptor P2Y, G-protein coupled, 2 (P2RY2), transcript variant 1, mRNA [NM_176072]
up	5.81019	P2RY6	Homo sapiens pyrimidinergic receptor P2Y, G-protein coupled, 6 (P2RY6), transcript variant 2, mRNA [NM_176798]
up	12.8965	P2RY8	Homo sapiens purinergic receptor P2Y, G-protein coupled, 8 (P2RY8), mRNA [NM_178129]
up	2.58341	PAG1	Homo sapiens phosphoprotein associated with glycosphingolipid microdomains 1 (PAG1), mRNA [NM_018440]
up	2.21415	PAK1	Homo sapiens p21 protein (Cdc42/Rac)-activated kinase 1 (PAK1), transcript variant 1, mRNA [NM_001128620]
down	-2.24554	PAK6	Homo sapiens p21 protein (Cdc42/Rac)-activated kinase 6 (PAK6), transcript variant 1, mRNA [NM_020168]
down	-2.19899	PALM	Homo sapiens paralemmin (PALM), transcript variant 1, mRNA [NM_002579]
down	-3.13934	PANK1	Homo sapiens pantothenate kinase 1 (PANK1), transcript variant alpha, mRNA [NM_148977]
up	2.11392	PAPSS2	Homo sapiens 3'-phosphoadenosine 5'-phosphosulfate synthase 2 (PAPSS2), transcript variant 2, mRNA [NM_001015880]
down	-2.38622	PAQR6	Homo sapiens progestin and adipoQ receptor family member VI (PAQR6), transcript variant 1, mRNA [NM_024897]
down	-2.4404	PARD6B	Homo sapiens par-6 partitioning defective 6 homolog beta (C. elegans) (PARD6B), mRNA [NM_032521]
up	3.19907	PARP12	Homo sapiens poly (ADP-ribose) polymerase family, member 12 (PARP12), mRNA [NM_022750]
up	8.05582	PARP14	Homo sapiens poly (ADP-ribose) polymerase family, member 14 (PARP14), mRNA [NM_017554]
up	4.05009	PARP8	Homo sapiens poly (ADP-ribose) polymerase family, member 8 (PARP8), transcript variant 2, mRNA [NM_024615]
up	4.24958	PARP9	Homo sapiens poly (ADP-ribose) polymerase family, member 9 (PARP9), transcript variant 1, mRNA [NM_031458]
down	-2.3226	PCDH1	Homo sapiens protocadherin 1 (PCDH1), transcript variant 1, mRNA [NM_002587]
down	-2.07078	PCDHB11	Homo sapiens protocadherin beta 11 (PCDHB11), mRNA [NM_018931]
up	2.37215	PDE4B	Homo sapiens phosphodiesterase 4B, cAMP-specific (PDE4B), transcript variant d, mRNA [NM_001037341]
up	2.41442	PDE4DIP	Homo sapiens phosphodiesterase 4D interacting protein (PDE4DIP), transcript variant 5, mRNA [NM_001002811]
down	-2.17602	PDGFA	Homo sapiens platelet-derived growth factor alpha polypeptide (PDGFA), transcript variant 2, mRNA [NM_033023]
down	-2.23837	PDLIM2	Homo sapiens PDZ and LIM domain 2 (mystique) (PDLIM2), transcript variant 3, mRNA [NM_198042]
down	-2.78823	PDZD2	Homo sapiens PDZ domain containing 2 (PDZD2), mRNA [NM_178140]
down	-3.1437	PECR	Homo sapiens peroxisomal trans-2-enoyl-CoA reductase (PECR), mRNA [NM_018441]
down	-2.48903	PERP	Homo sapiens PERP, TP53 apoptosis effector (PERP), mRNA [NM_022121]
down	-2.68879	PEX11A	Homo sapiens peroxisomal biogenesis factor 11 alpha (PEX11A), mRNA [NM_003847]
down	-2.31609	PGAP1	Homo sapiens post-GPI attachment to proteins 1 (PGAP1), mRNA [NM_024989]
down	-2.10489	PGRMC1	Homo sapiens progesterone receptor membrane component 1 (PGRMC1), mRNA [NM_006667]
down	-2.09098	PGRMC2	Homo sapiens progesterone receptor membrane component 2 (PGRMC2), mRNA [NM_006320]
down	-2.27948	PHGDH	Homo sapiens phosphoglycerate dehydrogenase (PHGDH), mRNA [NM_006623]
down	-2.20034	PHLDA2	Homo sapiens pleckstrin homology-like domain, family A, member 2 (PHLDA2), mRNA [NM_003311]
down	-2.00925	PHLDB3	Homo sapiens pleckstrin homology-like domain, family B, member 3 (PHLDB3), mRNA [NM_198850]
up	3.02757	PHTF1	Homo sapiens putative homeodomain transcription factor 1 (PHTF1), mRNA [NM_006608]
down	-2.10928	PIGZ	Homo sapiens phosphatidylinositol glycan anchor biosynthesis, class Z (PIGZ), mRNA [NM_025163]
down	-2.13437	PIK3C2B	Homo sapiens phosphoinositide-3-kinase, class 2, beta polypeptide (PIK3C2B), mRNA [NM_002646]
up	3.94402	PIK3CD	Homo sapiens phosphoinositide-3-kinase, catalytic, delta polypeptide (PIK3CD), mRNA [NM_005026]
up	6.12357	PIK3CG	Homo sapiens phosphoinositide-3-kinase, catalytic, gamma polypeptide (PIK3CG), mRNA [NM_002649]
up	6.79297	PIM2	Homo sapiens pim-2 oncogene (PIM2), mRNA [NM_006875]
up	2.88154	PIP4K2A	Homo sapiens phosphatidylinositol-5-phosphate 4-kinase, type II, alpha (PIP4K2A), mRNA [NM_005028]
down	-2.76223	PITPNM3	Homo sapiens PITPNM family member 3 (PITPNM3), transcript variant 1, mRNA [NM_031220]
down	-2.97497	PKP3	Homo sapiens plakophilin 3 (PKP3), mRNA [NM_007183]
up	2.29767	PLAU	Homo sapiens plasminogen activator, urokinase (PLAU), transcript variant 2, mRNA [NM_001145031]
up	3.83093	PLAUR	Homo sapiens plasminogen activator, urokinase receptor (PLAUR), transcript variant 3, mRNA [NM_001005377]
up	4.77821	PLCB2	Homo sapiens phospholipase C, beta 2 (PLCB2), mRNA [NM_004573]
up	2.61637	PLCG2	Homo sapiens phospholipase C, gamma 2 (phosphatidylinositol-specific) (PLCG2), mRNA [NM_002661]
up	4.41767	PLCL2	Homo sapiens phospholipase C-like 2 (PLCL2), transcript variant 2, mRNA [NM_015184]
down	-2.00247	PLCXD1	Homo sapiens phosphatidylinositol-specific phospholipase C, X domain containing 1 (PLCXD1), transcript variant 1, mRNA [NM_018390]
up	2.16963	PLEKHA2	Homo sapiens pleckstrin homology domain containing, family A (phosphoinositide binding specific) member 2 (PLEKHA2), mRNA [NM_021623]
up	2.22926	PLEKHG2	Homo sapiens pleckstrin homology domain containing, family G (with RhoGef domain) member 2 (PLEKHG2), mRNA [NM_022835]
down	-2.33257	PLEKHG5	Homo sapiens pleckstrin homology domain containing, family G (with RhoGef domain) member 5 (PLEKHG5), transcript variant 2, mRNA [NM_198681]
down	-2.30592	PLEKHH3	Homo sapiens pleckstrin homology domain containing, family H (with MyTH4 domain) member 3 (PLEKHH3), mRNA [NM_024927]
up	5.22197	PLEKHO1	Homo sapiens pleckstrin homology domain containing, family O member 1 (PLEKHO1), mRNA [NM_016274]
up	3.82159	PLEKHO2	Homo sapiens pleckstrin homology domain containing, family O member 2 (PLEKHO2), transcript variant 1, mRNA [NM_025201]
down	-2.0401	PLS3	Homo sapiens plastin 3 (PLS3), transcript variant 1, mRNA [NM_005032]
down	-2.84738	PLXNB1	Homo sapiens plexin B1 (PLXNB1), transcript variant 1, mRNA [NM_002673]
down	-2.30559	PMVK	Homo sapiens phosphomevalonate kinase (PMVK), mRNA [NM_006556]
down	-2.14354	PNPLA2	Homo sapiens patatin-like phospholipase domain containing 2 (PNPLA2), mRNA [NM_020376]
down	-3.85045	PNPLA3	Homo sapiens patatin-like phospholipase domain containing 3 (PNPLA3), mRNA [NM_025225]
down	-4.0253	PON3	Homo sapiens paraoxonase 3 (PON3), mRNA [NM_000940]
down	-2.69143	POU3F1	Homo sapiens POU class 3 homeobox 1 (POU3F1), mRNA [NM_002699]
down	-2.37482	PPAP2C	Homo sapiens phosphatidic acid phosphatase type 2C (PPAP2C), transcript variant 3, mRNA [NM_177543]
up	2.10738	PPM1M	Homo sapiens protein phosphatase, Mg2+/Mn2+ dependent, 1M (PPM1M), transcript variant 1, mRNA [NM_144641]
down	-2.24655	PPP1R13L	Homo sapiens protein phosphatase 1, regulatory (inhibitor) subunit 13 like (PPP1R13L), transcript variant 2, mRNA [NM_006663]
down	-2.81596	PPP1R14C	Homo sapiens protein phosphatase 1, regulatory (inhibitor) subunit 14C (PPP1R14C), mRNA [NM_030949]
down	-2.07758	PPP1R16A	Homo sapiens protein phosphatase 1, regulatory (inhibitor) subunit 16A (PPP1R16A), mRNA [NM_032902]
up	2.66416	PPP1R16B	Homo sapiens protein phosphatase 1, regulatory (inhibitor) subunit 16B (PPP1R16B), transcript variant 1, mRNA [NM_015568]
down	-2.85936	PPP1R3C	Homo sapiens protein phosphatase 1, regulatory (inhibitor) subunit 3C (PPP1R3C), mRNA [NM_005398]
down	-2.25338	PPP2R3A	Homo sapiens protein phosphatase 2, regulatory subunit B'', alpha (PPP2R3A), transcript variant 1, mRNA [NM_002718]
up	2.06735	PPP2R3C	Homo sapiens protein phosphatase 2, regulatory subunit B'', gamma (PPP2R3C), mRNA [NM_017917]
up	2.70271	PPT1	Homo sapiens palmitoyl-protein thioesterase 1 (PPT1), transcript variant 1, mRNA [NM_000310]
down	-2.02147	PPT2	Homo sapiens palmitoyl-protein thioesterase 2 (PPT2), transcript variant 1, mRNA [NM_005155]
down	-2.54414	PRDX2	Homo sapiens peroxiredoxin 2 (PRDX2), nuclear gene encoding mitochondrial protein, transcript variant 3, mRNA [NM_181738]
up	6.65823	PREX1	Homo sapiens phosphatidylinositol-3,4,5-trisphosphate-dependent Rac exchange factor 1 (PREX1), mRNA [NM_020820]
up	3.87684	PRKACB	Homo sapiens protein kinase, cAMP-dependent, catalytic, beta (PRKACB), transcript variant 2, mRNA [NM_002731]
up	3.48115	PRKCB	Homo sapiens protein kinase C, beta (PRKCB), transcript variant 2, mRNA [NM_002738]
down	-2.67213	PROM2	Homo sapiens prominin 2 (PROM2), transcript variant 1, mRNA [NM_001165978]
down	-3.17516	PRSS8	Homo sapiens protease, serine, 8 (PRSS8), mRNA [NM_002773]
up	3.64756	PSAP	Homo sapiens prosaposin (PSAP), transcript variant 2, mRNA [NM_001042465]
down	-2.54212	PSAT1	Homo sapiens phosphoserine aminotransferase 1 (PSAT1), transcript variant 1, mRNA [NM_058179]
up	5.31728	PSMB10	Homo sapiens proteasome (prosome, macropain) subunit, beta type, 10 (PSMB10), mRNA [NM_002801]
up	2.8779	PSMB8	Homo sapiens proteasome (prosome, macropain) subunit, beta type, 8 (large multifunctional peptidase 7) (PSMB8), transcript variant 1, mRNA [NM_004159]
up	5.82744	PSMB9	Homo sapiens proteasome (prosome, macropain) subunit, beta type, 9 (large multifunctional peptidase 2) (PSMB9), mRNA [NM_002800]
up	2.15117	PSME1	Homo sapiens proteasome (prosome, macropain) activator subunit 1 (PA28 alpha) (PSME1), transcript variant 1, mRNA [NM_006263]
up	3.61324	PSME2	Homo sapiens proteasome (prosome, macropain) activator subunit 2 (PA28 beta) (PSME2), mRNA [NM_002818]
up	3.47921	PTGER2	Homo sapiens prostaglandin E receptor 2 (subtype EP2), 53kDa (PTGER2), mRNA [NM_000956]
up	4.25677	PTGER4	Homo sapiens prostaglandin E receptor 4 (subtype EP4) (PTGER4), mRNA [NM_000958]
down	-2.24191	PTGS1	Homo sapiens prostaglandin-endoperoxide synthase 1 (prostaglandin G/H synthase and cyclooxygenase) (PTGS1), transcript variant 1, mRNA [NM_000962]
down	-2.67708	PTK6	Homo sapiens PTK6 protein tyrosine kinase 6 (PTK6), mRNA [NM_005975]
up	2.18309	PTPLAD2	Homo sapiens protein tyrosine phosphatase-like A domain containing 2 (PTPLAD2), mRNA [NM_001010915]
down	-2.20934	PTPN13	Homo sapiens protein tyrosine phosphatase, non-receptor type 13 (APO-1/CD95 (Fas)-associated phosphatase) (PTPN13), transcript variant 4, mRNA [NM_080685]
up	2.21332	PTPN18	Homo sapiens protein tyrosine phosphatase, non-receptor type 18 (brain-derived) (PTPN18), transcript variant 1, mRNA [NM_014369]
down	-2.96516	PTPN21	Homo sapiens protein tyrosine phosphatase, non-receptor type 21 (PTPN21), mRNA [NM_007039]
down	-2.53084	PTPN3	Homo sapiens protein tyrosine phosphatase, non-receptor type 3 (PTPN3), transcript variant 1, mRNA [NM_002829]
up	3.11375	PTPN6	Homo sapiens protein tyrosine phosphatase, non-receptor type 6 (PTPN6), transcript variant 1, mRNA [NM_002831]
up	9.3664	PTPN7	Homo sapiens protein tyrosine phosphatase, non-receptor type 7 (PTPN7), transcript variant 2, mRNA [NM_080588]
up	12.9214	PTPRC	Homo sapiens protein tyrosine phosphatase, receptor type, C (PTPRC), transcript variant 1, mRNA [NM_002838]
down	-2.91025	PTPRF	Homo sapiens protein tyrosine phosphatase, receptor type, F (PTPRF), transcript variant 1, mRNA [NM_002840]
up	4.69761	PTPRJ	Homo sapiens protein tyrosine phosphatase, receptor type, J (PTPRJ), transcript variant 1, mRNA [NM_002843]
up	2.19381	PTPRN2	Homo sapiens protein tyrosine phosphatase, receptor type, N polypeptide 2 (PTPRN2), transcript variant 1, mRNA [NM_002847]
down	-2.15469	PTPRU	Homo sapiens protein tyrosine phosphatase, receptor type, U (PTPRU), transcript variant 3, mRNA [NM_005704]
up	9.8386	PVRIG	Homo sapiens poliovirus receptor related immunoglobulin domain containing (PVRIG), mRNA [NM_024070]
down	-2.16107	PVRL1	Homo sapiens poliovirus receptor-related 1 (herpesvirus entry mediator C) (PVRL1), transcript variant 3, mRNA [NM_203286]
down	-2.27636	PXMP2	Homo sapiens peroxisomal membrane protein 2, 22kDa (PXMP2), mRNA [NM_018663]
down	-2.78602	PXMP4	Homo sapiens peroxisomal membrane protein 4, 24kDa (PXMP4), transcript variant 1, mRNA [NM_007238]
down	-2.00034	RAB17	Homo sapiens RAB17, member RAS oncogene family (RAB17), transcript variant 1, mRNA [NM_022449]
down	-2.41074	RAB25	Homo sapiens RAB25, member RAS oncogene family (RAB25), mRNA [NM_020387]
up	2.35537	RAB27A	Homo sapiens RAB27A, member RAS oncogene family (RAB27A), transcript variant 1, mRNA [NM_004580]
up	2.70027	RAB31	Homo sapiens RAB31, member RAS oncogene family (RAB31), mRNA [NM_006868]
up	2.30281	RAB32	Homo sapiens RAB32, member RAS oncogene family (RAB32), mRNA [NM_006834]
up	3.16581	RAB33A	Homo sapiens RAB33A, member RAS oncogene family (RAB33A), mRNA [NM_004794]
up	4.68239	RAB37	Homo sapiens RAB37, member RAS oncogene family (RAB37), transcript variant 3, mRNA [NM_175738]
down	-2.2225	RAB38	Homo sapiens RAB38, member RAS oncogene family (RAB38), mRNA [NM_022337]
down	-2.85092	RAB40C	Homo sapiens RAB40C, member RAS oncogene family (RAB40C), transcript variant 2, mRNA [NM_021168]
up	2.26441	RAB7L1	Homo sapiens RAB7, member RAS oncogene family-like 1 (RAB7L1), transcript variant 1, mRNA [NM_003929]
up	2.10949	RAB8B	Homo sapiens RAB8B, member RAS oncogene family (RAB8B), mRNA [NM_016530]
up	2.38942	RABGAP1L	Homo sapiens RAB GTPase activating protein 1-like (RABGAP1L), transcript variant 1, mRNA [NM_014857]
up	8.03164	RAC2	Homo sapiens ras-related C3 botulinum toxin substrate 2 (rho family, small GTP binding protein Rac2) (RAC2), mRNA [NM_002872]
down	-2.54279	RADIL	Homo sapiens Ras association and DIL domains (RADIL), mRNA [NM_018059]
down	-2.12031	RAI2	Homo sapiens retinoic acid induced 2 (RAI2), transcript variant 2, mRNA [NM_021785]
down	-2.33582	RARG	Homo sapiens retinoic acid receptor, gamma (RARG), transcript variant 1, mRNA [NM_000966]
up	6.13651	RARRES3	Homo sapiens retinoic acid receptor responder (tazarotene induced) 3 (RARRES3), mRNA [NM_004585]
down	-2.56961	RASAL1	Homo sapiens RAS protein activator like 1 (GAP1 like) (RASAL1), transcript variant 2, mRNA [NM_004658]
up	9.56506	RASAL3	Homo sapiens RAS protein activator like 3 (RASAL3), mRNA [NM_022904]
up	2.31853	RASGRP1	Homo sapiens RAS guanyl releasing protein 1 (calcium and DAG-regulated) (RASGRP1), transcript variant 1, mRNA [NM_005739]
up	2.72596	RASGRP2	Homo sapiens RAS guanyl releasing protein 2 (calcium and DAG-regulated) (RASGRP2), transcript variant 2, mRNA [NM_153819]
up	2.12179	RASGRP2	Homo sapiens RAS guanyl releasing protein 2 (calcium and DAG-regulated) (RASGRP2), transcript variant 2, mRNA [NM_153819]
up	4.16081	RASGRP3	Homo sapiens RAS guanyl releasing protein 3 (calcium and DAG-regulated) (RASGRP3), transcript variant 2, mRNA [NM_170672]
up	3.90535	RASSF2	Homo sapiens Ras association (RalGDS/AF-6) domain family member 2 (RASSF2), transcript variant 1, mRNA [NM_014737]
up	8.3733	RASSF4	Homo sapiens Ras association (RalGDS/AF-6) domain family member 4 (RASSF4), mRNA [NM_032023]
down	-2.01394	RASSF7	Homo sapiens Ras association (RalGDS/AF-6) domain family (N-terminal) member 7 (RASSF7), transcript variant 1, mRNA [NM_003475]
down	-2.05993	RBP1	Homo sapiens retinol binding protein 1, cellular (RBP1), transcript variant 1, mRNA [NM_002899]
up	6.50841	RCSD1	Homo sapiens RCSD domain containing 1 (RCSD1), mRNA [NM_052862]
down	-2.25776	RDH13	Homo sapiens retinol dehydrogenase 13 (all-trans/9-cis) (RDH13), nuclear gene encoding mitochondrial protein, transcript variant 2, mRNA [NM_138412]
up	2.67586	REC8	Homo sapiens REC8 homolog (yeast) (REC8), transcript variant 2, mRNA [NM_001048205]
up	2.89617	RELB	Homo sapiens v-rel reticuloendotheliosis viral oncogene homolog B (RELB), mRNA [NM_006509]
up	2.8912	RELT	Homo sapiens RELT tumor necrosis factor receptor (RELT), transcript variant 1, mRNA [NM_032871]
down	-2.6209	RETSAT	Homo sapiens retinol saturase (all-trans-retinol 13,14-reductase) (RETSAT), mRNA [NM_017750]
up	2.34277	RFTN1	Homo sapiens raftlin, lipid raft linker 1 (RFTN1), mRNA [NM_015150]
down	-2.17359	RFX2	Homo sapiens regulatory factor X, 2 (influences HLA class II expression) (RFX2), transcript variant 1, mRNA [NM_000635]
up	3.74234	RFX5	Homo sapiens regulatory factor X, 5 (influences HLA class II expression) (RFX5), transcript variant 1, mRNA [NM_000449]
up	2.63164	RGL1	Homo sapiens ral guanine nucleotide dissociation stimulator-like 1 (RGL1), mRNA [NM_015149]
up	2.9977	RGS10	Homo sapiens regulator of G-protein signaling 10 (RGS10), transcript variant 1, mRNA [NM_001005339]
up	3.29795	RGS16	Homo sapiens regulator of G-protein signaling 16 (RGS16), mRNA [NM_002928]
up	2.82611	RGS19	Homo sapiens regulator of G-protein signaling 19 (RGS19), transcript variant 1, mRNA [NM_005873]
down	-2.44176	RHBDL2	Homo sapiens rhomboid, veinlet-like 2 (Drosophila) (RHBDL2), mRNA [NM_017821]
down	-2.83178	RHOD	Homo sapiens ras homolog gene family, member D (RHOD), mRNA [NM_014578]
up	9.68589	RHOH	Homo sapiens ras homolog gene family, member H (RHOH), mRNA [NM_004310]
down	-3.00948	RHOV	Homo sapiens ras homolog gene family, member V (RHOV), mRNA [NM_133639]
up	2.66196	RILPL2	Homo sapiens Rab interacting lysosomal protein-like 2 (RILPL2), mRNA [NM_145058]
up	3.11783	RIMBP3	Homo sapiens RIMS binding protein 3 (RIMBP3), mRNA [NM_015672]
down	-2.27203	RIN1	Homo sapiens Ras and Rab interactor 1 (RIN1), mRNA [NM_004292]
down	-2.78106	RIPK4	Homo sapiens receptor-interacting serine-threonine kinase 4 (RIPK4), mRNA [NM_020639]
up	2.80582	RNASET2	Homo sapiens ribonuclease T2 (RNASET2), mRNA [NM_003730]
up	3.20476	RNF130	Homo sapiens ring finger protein 130 (RNF130), mRNA [NM_018434]
down	-2.00124	RNF141	Homo sapiens ring finger protein 141 (RNF141), mRNA [NM_016422]
up	3.41993	RNF213	Homo sapiens ring finger protein 213 (RNF213), transcript variant 2, mRNA [NM_020954]
down	-2.49729	RNF43	Homo sapiens ring finger protein 43 (RNF43), mRNA [NM_017763]
up	2.06892	RPS6KA1	Homo sapiens ribosomal protein S6 kinase, 90kDa, polypeptide 1 (RPS6KA1), transcript variant 1, mRNA [NM_002953]
up	2.05182	RPS6KA1	Homo sapiens ribosomal protein S6 kinase, 90kDa, polypeptide 1 (RPS6KA1), transcript variant 1, mRNA [NM_002953]
up	3.3079	RTN1	Homo sapiens reticulon 1 (RTN1), transcript variant 1, mRNA [NM_021136]
up	7.05962	RTP4	Homo sapiens receptor (chemosensory) transporter protein 4 (RTP4), mRNA [NM_022147]
up	2.18459	RUNX1	Homo sapiens runt-related transcription factor 1 (RUNX1), transcript variant 2, mRNA [NM_001001890]
up	2.30427	RUNX3	Homo sapiens runt-related transcription factor 3 (RUNX3), transcript variant 1, mRNA [NM_001031680]
up	2.23959	RUNX3	Homo sapiens runt-related transcription factor 3 (RUNX3), transcript variant 1, mRNA [NM_001031680]
down	-2.03819	RUSC1-AS1	Homo sapiens RUSC1 antisense RNA 1 (non-protein coding) (RUSC1-AS1), mRNA [NM_001039517]
down	-2.67281	S100A14	Homo sapiens S100 calcium binding protein A14 (S100A14), mRNA [NM_020672]
up	7.53152	S1PR4	Homo sapiens sphingosine-1-phosphate receptor 4 (S1PR4), mRNA [NM_003775]
up	4.71267	SAMD4A	Homo sapiens sterile alpha motif domain containing 4A (SAMD4A), transcript variant 1, mRNA [NM_015589]
up	9.55599	SAMD9L	Homo sapiens sterile alpha motif domain containing 9-like (SAMD9L), mRNA [NM_152703]
up	2.14257	SAMHD1	Homo sapiens SAM domain and HD domain 1 (SAMHD1), mRNA [NM_015474]
up	2.65424	SARDH	Homo sapiens sarcosine dehydrogenase (SARDH), nuclear gene encoding mitochondrial protein, transcript variant 2, mRNA [NM_001134707]
up	12.8907	SASH3	Homo sapiens SAM and SH3 domain containing 3 (SASH3), mRNA [NM_018990]
up	3.28868	SAT1	Homo sapiens spermidine/spermine N1-acetyltransferase 1 (SAT1), transcript variant 1, mRNA [NM_002970]
up	3.51563	SAT1	Homo sapiens spermidine/spermine N1-acetyltransferase 1 (SAT1), transcript variant 1, mRNA [NM_002970]
down	-3.82983	SC4MOL	Homo sapiens sterol-C4-methyl oxidase-like (SC4MOL), transcript variant 1, mRNA [NM_006745]
up	2.23379	SCAMP5	Homo sapiens secretory carrier membrane protein 5 (SCAMP5), transcript variant 3, mRNA [NM_138967]
down	-2.00781	SCD5	Homo sapiens stearoyl-CoA desaturase 5 (SCD5), transcript variant 1, mRNA [NM_001037582]
down	-2.90275	SCEL	Homo sapiens sciellin (SCEL), transcript variant 1, mRNA [NM_144777]
up	7.69293	SCML4	Homo sapiens sex comb on midleg-like 4 (Drosophila) (SCML4), mRNA [NM_198081]
down	-2.2625	SCNN1A	Homo sapiens sodium channel, nonvoltage-gated 1 alpha (SCNN1A), transcript variant 1, mRNA [NM_001038]
up	2.74128	SCO2	Homo sapiens SCO cytochrome oxidase deficient homolog 2 (yeast) (SCO2), nuclear gene encoding mitochondrial protein, transcript variant 1, mRNA [NM_005138]
up	2.01932	SCPEP1	Homo sapiens serine carboxypeptidase 1 (SCPEP1), mRNA [NM_021626]
down	-2.1593	SDC1	Homo sapiens syndecan 1 (SDC1), transcript variant 1, mRNA [NM_001006946]
up	2.58541	SDCBP	Homo sapiens syndecan binding protein (syntenin) (SDCBP), transcript variant 1, mRNA [NM_005625]
up	3.20842	SDSL	Homo sapiens serine dehydratase-like (SDSL), mRNA [NM_138432]
up	3.82535	SECTM1	Homo sapiens secreted and transmembrane 1 (SECTM1), mRNA [NM_003004]
up	6.12406	SEL1L3	Homo sapiens sel-1 suppressor of lin-12-like 3 (C. elegans) (SEL1L3), mRNA [NM_015187]
up	4.81946	SELL	Homo sapiens selectin L (SELL), transcript variant 1, mRNA [NM_000655]
up	3.65386	SELPLG	Homo sapiens selectin P ligand (SELPLG), transcript variant 2, mRNA [NM_003006]
down	-2.87345	SEMA3F	Homo sapiens sema domain, immunoglobulin domain (Ig), short basic domain, secreted, (semaphorin) 3F (SEMA3F), mRNA [NM_004186]
down	-2.31353	SEMA4C	Homo sapiens sema domain, immunoglobulin domain (Ig), transmembrane domain (TM) and short cytoplasmic domain, (semaphorin) 4C (SEMA4C), mRNA [NM_017789]
up	2.96059	SEPT6	Homo sapiens septin 6 (SEPT6), transcript variant V, mRNA [NM_145802]
up	2.5815	SERPINB1	Homo sapiens serpin peptidase inhibitor, clade B (ovalbumin), member 1 (SERPINB1), mRNA [NM_030666]
down	-2.65631	SERPINB5	Homo sapiens serpin peptidase inhibitor, clade B (ovalbumin), member 5 (SERPINB5), mRNA [NM_002639]
down	-2.63186	SERTAD4	Homo sapiens SERTA domain containing 4 (SERTAD4), mRNA [NM_019605]
up	2.79447	SGK1	Homo sapiens serum/glucocorticoid regulated kinase 1 (SGK1), transcript variant 1, mRNA [NM_005627]
down	-2.22643	SGPP2	Homo sapiens sphingosine-1-phosphate phosphatase 2 (SGPP2), mRNA [NM_152386]
up	2.09398	SGTB	Homo sapiens small glutamine-rich tetratricopeptide repeat (TPR)-containing, beta (SGTB), mRNA [NM_019072]
up	3.94799	SH2B3	Homo sapiens SH2B adaptor protein 3 (SH2B3), mRNA [NM_005475]
up	8.18783	SH2D2A	Homo sapiens SH2 domain containing 2A (SH2D2A), transcript variant 2, mRNA [NM_003975]
down	-2.13593	SH3GLB2	Homo sapiens SH3-domain GRB2-like endophilin B2 (SH3GLB2), mRNA [NM_020145]
up	3.12534	SH3TC1	Homo sapiens SH3 domain and tetratricopeptide repeats 1 (SH3TC1), mRNA [NM_018986]
down	-2.1445	SH3YL1	Homo sapiens SH3 domain containing, Ysc84-like 1 (S. cerevisiae) (SH3YL1), transcript variant 1, mRNA [NM_015677]
down	-2.23694	SHMT1	Homo sapiens serine hydroxymethyltransferase 1 (soluble) (SHMT1), nuclear gene encoding mitochondrial protein, transcript variant 1, mRNA [NM_004169]
up	2.11343	SIGIRR	Homo sapiens single immunoglobulin and toll-interleukin 1 receptor (TIR) domain (SIGIRR), transcript variant 3, mRNA [NM_021805]
up	10.142	SIGLEC15	Homo sapiens sialic acid binding Ig-like lectin 15 (SIGLEC15), mRNA [NM_213602]
up	2.22343	SIPA1	Homo sapiens signal-induced proliferation-associated 1 (SIPA1), transcript variant 1, mRNA [NM_153253]
up	2.12445	SIRPA	Homo sapiens signal-regulatory protein alpha (SIRPA), transcript variant 1, mRNA [NM_001040022]
up	8.24458	SKAP1	Homo sapiens src kinase associated phosphoprotein 1 (SKAP1), transcript variant 1, mRNA [NM_003726]
up	8.50281	SLA	Homo sapiens Src-like-adaptor (SLA), transcript variant 1, mRNA [NM_001045556]
up	32.355	SLAMF7	Homo sapiens SLAM family member 7 (SLAMF7), mRNA [NM_021181]
down	-4.11957	SLC15A1	Homo sapiens solute carrier family 15 (oligopeptide transporter), member 1 (SLC15A1), mRNA [NM_005073]
up	7.55712	SLC15A3	Homo sapiens solute carrier family 15, member 3 (SLC15A3), transcript variant 1, mRNA [NM_016582]
up	4.27424	SLC16A3	Homo sapiens solute carrier family 16, member 3 (monocarboxylic acid transporter 4) (SLC16A3), transcript variant 2, mRNA [NM_001042422]
up	2.81648	SLC17A9	Homo sapiens solute carrier family 17, member 9 (SLC17A9), mRNA [NM_022082]
up	5.76496	SLC1A3	Homo sapiens solute carrier family 1 (glial high affinity glutamate transporter), member 3 (SLC1A3), transcript variant 1, mRNA [NM_004172]
up	4.35767	SLC20A1	Homo sapiens solute carrier family 20 (phosphate transporter), member 1 (SLC20A1), mRNA [NM_005415]
down	-2.11523	SLC24A3	Homo sapiens solute carrier family 24 (sodium/potassium/calcium exchanger), member 3 (SLC24A3), mRNA [NM_020689]
up	2.46622	SLC25A19	Homo sapiens solute carrier family 25 (mitochondrial thiamine pyrophosphate carrier), member 19 (SLC25A19), nuclear gene encoding mitochondrial protein, transcript variant 1, mRNA [NM_001126121]
down	-2.00576	SLC25A23	Homo sapiens solute carrier family 25 (mitochondrial carrier; phosphate carrier), member 23 (SLC25A23), nuclear gene encoding mitochondrial protein, mRNA [NM_024103]
down	-2.06471	SLC27A4	Homo sapiens solute carrier family 27 (fatty acid transporter), member 4 (SLC27A4), mRNA [NM_005094]
up	8.25923	SLC29A3	Homo sapiens solute carrier family 29 (nucleoside transporters), member 3 (SLC29A3), transcript variant 1, mRNA [NM_018344]
down	-2.95819	SLC2A1	Homo sapiens solute carrier family 2 (facilitated glucose transporter), member 1 (SLC2A1), mRNA [NM_006516]
up	4.20466	SLC2A5	Homo sapiens solute carrier family 2 (facilitated glucose/fructose transporter), member 5 (SLC2A5), transcript variant 1, mRNA [NM_003039]
up	6.08978	SLC2A6	Homo sapiens solute carrier family 2 (facilitated glucose transporter), member 6 (SLC2A6), transcript variant 1, mRNA [NM_017585]
up	10.0578	SLC7A7	Homo sapiens solute carrier family 7 (amino acid transporter light chain, y+L system), member 7 (SLC7A7), transcript variant 3, mRNA [NM_001126106]
up	2.839	SLC9A7	Homo sapiens solute carrier family 9 (sodium/hydrogen exchanger), member 7 (SLC9A7), mRNA [NM_032591]
up	3.56984	SLFN11	Homo sapiens schlafen family member 11 (SLFN11), transcript variant 1, mRNA [NM_001104587]
down	-2.20001	SMAGP	Homo sapiens small cell adhesion glycoprotein (SMAGP), transcript variant 1, mRNA [NM_001031628]
up	2.8175	SMAP2	Homo sapiens small ArfGAP2 (SMAP2), transcript variant 1, mRNA [NM_022733]
up	2.02824	SMCHD1	Homo sapiens structural maintenance of chromosomes flexible hinge domain containing 1 (SMCHD1), mRNA [NM_015295]
down	-2.54141	SMPD3	Homo sapiens sphingomyelin phosphodiesterase 3, neutral membrane (neutral sphingomyelinase II) (SMPD3), mRNA [NM_018667]
up	17.0358	SNX10	Homo sapiens sorting nexin 10 (SNX10), transcript variant 2, mRNA [NM_013322]
down	-2.33353	SNX21	Homo sapiens sorting nexin family member 21 (SNX21), transcript variant 4, mRNA [NM_001042633]
up	2.70298	SOCS1	Homo sapiens suppressor of cytokine signaling 1 (SOCS1), mRNA [NM_003745]
up	6.6041	SOD2	Homo sapiens superoxide dismutase 2, mitochondrial (SOD2), nuclear gene encoding mitochondrial protein, transcript variant 2, mRNA [NM_001024465]
up	2.50777	SP100	Homo sapiens SP100 nuclear antigen (SP100), transcript variant 2, mRNA [NM_003113]
up	3.59634	SP110	Homo sapiens SP110 nuclear body protein (SP110), transcript variant b, mRNA [NM_004510]
up	6.64364	SP140	Homo sapiens SP140 nuclear body protein (SP140), transcript variant 1, mRNA [NM_007237]
down	-3.10807	SP6	Homo sapiens Sp6 transcription factor (SP6), mRNA [NM_199262]
up	2.4848	SPATA13	Homo sapiens spermatogenesis associated 13 (SPATA13), transcript variant 1, mRNA [NM_001166271]
up	3.17242	SPECC1	Homo sapiens sperm antigen with calponin homology and coiled-coil domains 1 (SPECC1), transcript variant NSP5beta3alpha, mRNA [NM_152904]
up	3.72849	SPI1	Homo sapiens spleen focus forming virus (SFFV) proviral integration oncogene spi1 (SPI1), transcript variant 1, mRNA [NM_001080547]
up	5.72152	SPIB	Homo sapiens Spi-B transcription factor (Spi-1/PU.1 related) (SPIB), mRNA [NM_003121]
down	-2.15414	SPINT1	Homo sapiens serine peptidase inhibitor, Kunitz type 1 (SPINT1), transcript variant 1, mRNA [NM_181642]
down	-2.22891	SPIRE2	Homo sapiens spire homolog 2 (Drosophila) (SPIRE2), mRNA [NM_032451]
down	-2.09434	SPNS2	Homo sapiens spinster homolog 2 (Drosophila) (SPNS2), mRNA [NM_001124758]
up	2.45585	SPNS3	Homo sapiens spinster homolog 3 (Drosophila) (SPNS3), mRNA [NM_182538]
up	7.03899	SPOCK2	Homo sapiens sparc/osteonectin, cwcv and kazal-like domains proteoglycan (testican) 2 (SPOCK2), transcript variant 2, mRNA [NM_014767]
down	-2.47909	SPRR1A	Homo sapiens small proline-rich protein 1A (SPRR1A), transcript variant 2, mRNA [NM_005987]
down	-2.43989	SPTBN2	Homo sapiens spectrin, beta, non-erythrocytic 2 (SPTBN2), mRNA [NM_006946]
down	-2.48938	SPTLC3	Homo sapiens serine palmitoyltransferase, long chain base subunit 3 (SPTLC3), mRNA [NM_018327]
up	2.22502	SRC	Homo sapiens v-src sarcoma (Schmidt-Ruppin A-2) viral oncogene homolog (avian) (SRC), transcript variant 1, mRNA [NM_005417]
down	-2.7361	SRD5A1	Homo sapiens steroid-5-alpha-reductase, alpha polypeptide 1 (3-oxo-5 alpha-steroid delta 4-dehydrogenase alpha 1) (SRD5A1), mRNA [NM_001047]
up	8.92995	SRGN	Homo sapiens serglycin (SRGN), transcript variant 1, mRNA [NM_002727]
up	2.80118	ST3GAL1	Homo sapiens ST3 beta-galactoside alpha-2,3-sialyltransferase 1 (ST3GAL1), transcript variant 1, mRNA [NM_003033]
up	2.94058	ST6GAL1	Homo sapiens ST6 beta-galactosamide alpha-2,6-sialyltranferase 1 (ST6GAL1), transcript variant 1, mRNA [NM_173216]
up	2.45706	ST8SIA1	Homo sapiens ST8 alpha-N-acetyl-neuraminide alpha-2,8-sialyltransferase 1 (ST8SIA1), mRNA [NM_003034]
up	5.5171	ST8SIA4	Homo sapiens ST8 alpha-N-acetyl-neuraminide alpha-2,8-sialyltransferase 4 (ST8SIA4), transcript variant 1, mRNA [NM_005668]
up	3.25545	STAC3	Homo sapiens SH3 and cysteine rich domain 3 (STAC3), mRNA [NM_145064]
up	4.67804	STAG3	Homo sapiens stromal antigen 3 (STAG3), mRNA [NM_012447]
up	2.76692	STARD3NL	Homo sapiens STARD3 N-terminal like (STARD3NL), mRNA [NM_032016]
up	15.5653	STAT1	Homo sapiens signal transducer and activator of transcription 1, 91kDa (STAT1), transcript variant beta, mRNA [NM_139266]
up	2.20368	STAT2	Homo sapiens signal transducer and activator of transcription 2, 113kDa (STAT2), transcript variant 1, mRNA [NM_005419]
up	2.19556	STEAP3	Homo sapiens STEAP family member 3 (STEAP3), transcript variant 1, mRNA [NM_182915]
up	2.20021	STK10	Homo sapiens serine/threonine kinase 10 (STK10), mRNA [NM_005990]
up	3.06402	STK17B	Homo sapiens serine/threonine kinase 17b (STK17B), mRNA [NM_004226]
down	-2.20286	STOX2	Homo sapiens storkhead box 2 (STOX2), mRNA [NM_020225]
down	-2.39542	STXBP6	Homo sapiens syntaxin binding protein 6 (amisyn) (STXBP6), mRNA [NM_014178]
down	-2.35667	SULT2B1	Homo sapiens sulfotransferase family, cytosolic, 2B, member 1 (SULT2B1), transcript variant 1, mRNA [NM_004605]
up	3.28466	SUSD1	Homo sapiens sushi domain containing 1 (SUSD1), mRNA [NM_022486]
up	3.53227	SUSD3	Homo sapiens sushi domain containing 3 (SUSD3), mRNA [NM_145006]
up	3.05503	SYK	Homo sapiens spleen tyrosine kinase (SYK), transcript variant 1, mRNA [NM_003177]
down	-2.68572	SYNGR1	Homo sapiens synaptogyrin 1 (SYNGR1), transcript variant 1a, mRNA [NM_004711]
up	2.1021	SYNGR3	Homo sapiens synaptogyrin 3 (SYNGR3), mRNA [NM_004209]
down	-2.19104	SYTL1	Homo sapiens synaptotagmin-like 1 (SYTL1), transcript variant 2, mRNA [NM_032872]
up	2.43598	SYTL3	Homo sapiens synaptotagmin-like 3 (SYTL3), transcript variant 3, mRNA [NM_001009991]
down	-2.87178	TACC2	Homo sapiens transforming, acidic coiled-coil containing protein 2 (TACC2), transcript variant 1, mRNA [NM_206862]
up	2.18866	TACC3	Homo sapiens transforming, acidic coiled-coil containing protein 3 (TACC3), mRNA [NM_006342]
down	-2.82587	TACSTD2	Homo sapiens tumor-associated calcium signal transducer 2 (TACSTD2), mRNA [NM_002353]
up	9.54395	TAGAP	Homo sapiens T-cell activation RhoGTPase activating protein (TAGAP), transcript variant 2, mRNA [NM_054114]
down	-2.36072	TANC1	Homo sapiens tetratricopeptide repeat, ankyrin repeat and coiled-coil containing 1 (TANC1), transcript variant 1, mRNA [NM_033394]
up	3.38656	TAP1	Homo sapiens transporter 1, ATP-binding cassette, sub-family B (MDR/TAP) (TAP1), mRNA [NM_000593]
up	4.24745	TAP2	Homo sapiens transporter 2, ATP-binding cassette, sub-family B (MDR/TAP) (TAP2), transcript variant 1, mRNA [NM_000544]
up	2.75111	TAPBP	Homo sapiens TAP binding protein (tapasin) (TAPBP), transcript variant 2, mRNA [NM_172208]
up	2.77305	TARP	Homo sapiens TCR gamma alternate reading frame protein (TARP), nuclear gene encoding mitochondrial protein, transcript variant 1, mRNA [NM_001003799]
up	2.66461	TBC1D1	Homo sapiens TBC1 (tre-2/USP6, BUB2, cdc16) domain family, member 1 (TBC1D1), mRNA [NM_015173]
up	13.2917	TBC1D10C	Homo sapiens TBC1 domain family, member 10C (TBC1D10C), mRNA [NM_198517]
up	2.25537	TBC1D9	Homo sapiens TBC1 domain family, member 9 (with GRAM domain) (TBC1D9), mRNA [NM_015130]
down	-2.01087	TBX1	Homo sapiens T-box 1 (TBX1), transcript variant C, mRNA [NM_080647]
up	5.86442	TBXAS1	Homo sapiens thromboxane A synthase 1 (platelet) (TBXAS1), transcript variant 2, mRNA [NM_030984]
up	3.0389	TCF7	Homo sapiens transcription factor 7 (T-cell specific, HMG-box) (TCF7), transcript variant 1, mRNA [NM_003202]
up	3.40915	TCIRG1	Homo sapiens T-cell, immune regulator 1, ATPase, H+ transporting, lysosomal V0 subunit A3 (TCIRG1), transcript variant 1, mRNA [NM_006019]
up	4.56126	TCL1A	Homo sapiens T-cell leukemia/lymphoma 1A (TCL1A), transcript variant 1, mRNA [NM_021966]
down	-2.04955	TECR	Homo sapiens trans-2,3-enoyl-CoA reductase (TECR), transcript variant 1, mRNA [NM_138501]
up	2.13039	TEP1	Homo sapiens telomerase-associated protein 1 (TEP1), mRNA [NM_007110]
down	-2.89844	TFAP2C	Homo sapiens transcription factor AP-2 gamma (activating enhancer binding protein 2 gamma) (TFAP2C), mRNA [NM_003222]
down	-2.48936	TG	Homo sapiens thyroglobulin (TG), mRNA [NM_003235]
up	2.38201	TGFB1	Homo sapiens transforming growth factor, beta 1 (TGFB1), mRNA [NM_000660]
down	-2.42802	TGM1	Homo sapiens transglutaminase 1 (K polypeptide epidermal type I, protein-glutamine-gamma-glutamyltransferase) (TGM1), mRNA [NM_000359]
up	2.83919	TIMP1	Homo sapiens TIMP metallopeptidase inhibitor 1 (TIMP1), mRNA [NM_003254]
down	-2.36707	TLCD1	Homo sapiens TLC domain containing 1 (TLCD1), transcript variant 1, mRNA [NM_138463]
down	-2.03182	TLE2	Homo sapiens transducin-like enhancer of split 2 (E(sp1) homolog, Drosophila) (TLE2), transcript variant 1, mRNA [NM_003260]
up	3.57071	TLR2	Homo sapiens toll-like receptor 2 (TLR2), mRNA [NM_003264]
up	2.87341	TLR4	Homo sapiens toll-like receptor 4 (TLR4), transcript variant 1, mRNA [NM_138554]
down	-3.47192	TM7SF2	Homo sapiens transmembrane 7 superfamily member 2 (TM7SF2), mRNA [NM_003273]
up	2.45943	TMC6	Homo sapiens transmembrane channel-like 6 (TMC6), transcript variant 2, mRNA [NM_007267]
up	7.16728	TMC8	Homo sapiens transmembrane channel-like 8 (TMC8), mRNA [NM_152468]
down	-2.91907	TMEM125	Homo sapiens transmembrane protein 125 (TMEM125), mRNA [NM_144626]
down	-2.20864	TMEM154	Homo sapiens transmembrane protein 154 (TMEM154), mRNA [NM_152680]
up	2.09795	TMEM173	Homo sapiens transmembrane protein 173 (TMEM173), nuclear gene encoding mitochondrial protein, mRNA [NM_198282]
up	4.07658	TMEM176A	Homo sapiens transmembrane protein 176A (TMEM176A), mRNA [NM_018487]
up	5.55525	TMEM176B	Homo sapiens transmembrane protein 176B (TMEM176B), transcript variant 1, mRNA [NM_014020]
up	2.95847	TMEM206	Homo sapiens transmembrane protein 206 (TMEM206), transcript variant 2, mRNA [NM_018252]
up	2.51734	TMEM229B	Homo sapiens transmembrane protein 229B (TMEM229B), mRNA [NM_182526]
down	-2.6219	TMEM237	Homo sapiens transmembrane protein 237 (TMEM237), transcript variant 1, mRNA [NM_001044385]
down	-2.28813	TMEM30B	Homo sapiens transmembrane protein 30B (TMEM30B), mRNA [NM_001017970]
down	-2.13705	TMEM40	Homo sapiens transmembrane protein 40 (TMEM40), mRNA [NM_018306]
down	-2.10283	TMEM40	Homo sapiens transmembrane protein 40 (TMEM40), mRNA [NM_018306]
down	-2.65674	TMEM45A	Homo sapiens transmembrane protein 45A (TMEM45A), mRNA [NM_018004]
down	-2.06339	TMEM52	Homo sapiens transmembrane protein 52 (TMEM52), mRNA [NM_178545]
down	-2.81289	TMEM61	Homo sapiens transmembrane protein 61 (TMEM61), mRNA [NM_182532]
down	-2.67896	TMEM79	Homo sapiens transmembrane protein 79 (TMEM79), transcript variant 1, mRNA [NM_032323]
down	-3.67916	TMEM91	Homo sapiens transmembrane protein 91 (TMEM91), transcript variant 5, mRNA [NM_001098824]
down	-2.64611	TMEM97	Homo sapiens transmembrane protein 97 (TMEM97), mRNA [NM_014573]
up	3.16048	TMSB10	Homo sapiens thymosin beta 10 (TMSB10), mRNA [NM_021103]
up	4.61045	TNFAIP2	Homo sapiens tumor necrosis factor, alpha-induced protein 2 (TNFAIP2), mRNA [NM_006291]
up	3.21575	TNFAIP3	Homo sapiens tumor necrosis factor, alpha-induced protein 3 (TNFAIP3), mRNA [NM_006290]
up	2.03198	TNFAIP8	Homo sapiens tumor necrosis factor, alpha-induced protein 8 (TNFAIP8), transcript variant 1, mRNA [NM_014350]
up	2.24057	TNFRSF10B	Homo sapiens tumor necrosis factor receptor superfamily, member 10b (TNFRSF10B), transcript variant 1, mRNA [NM_003842]
up	2.66927	TNFRSF14	Homo sapiens tumor necrosis factor receptor superfamily, member 14 (herpesvirus entry mediator) (TNFRSF14), mRNA [NM_003820]
up	2.47506	TNFRSF6B	Homo sapiens tumor necrosis factor receptor superfamily, member 6b, decoy (TNFRSF6B), mRNA [NM_003823]
up	2.02342	TNFSF10	Homo sapiens tumor necrosis factor (ligand) superfamily, member 10 (TNFSF10), transcript variant 1, mRNA [NM_003810]
down	-2.00705	TNKS1BP1	Homo sapiens tankyrase 1 binding protein 1, 182kDa (TNKS1BP1), mRNA [NM_033396]
down	-2.31881	TNNC1	Homo sapiens troponin C type 1 (slow) (TNNC1), mRNA [NM_003280]
down	-2.24285	TNNI2	Homo sapiens troponin I type 2 (skeletal, fast) (TNNI2), transcript variant 1, mRNA [NM_003282]
up	2.42216	TNS3	Homo sapiens tensin 3 (TNS3), mRNA [NM_022748]
down	-2.16778	TOM1L1	Homo sapiens target of myb1 (chicken)-like 1 (TOM1L1), mRNA [NM_005486]
up	2.27895	TOR3A	Homo sapiens torsin family 3, member A (TOR3A), mRNA [NM_022371]
up	3.04434	TOX2	Homo sapiens TOX high mobility group box family member 2 (TOX2), transcript variant 3, mRNA [NM_032883]
up	2.7282	TPK1	Homo sapiens thiamin pyrophosphokinase 1 (TPK1), transcript variant 1, mRNA [NM_022445]
up	2.69344	TPP1	Homo sapiens tripeptidyl peptidase I (TPP1), mRNA [NM_000391]
down	-3.2402	TPPP	Homo sapiens tubulin polymerization promoting protein (TPPP), mRNA [NM_007030]
up	12.3826	TRAF3IP3	Homo sapiens TRAF3 interacting protein 3 (TRAF3IP3), mRNA [NM_025228]
up	2.45826	TRAF5	Homo sapiens TNF receptor-associated factor 5 (TRAF5), transcript variant 1, mRNA [NM_004619]
up	3.63064	TRANK1	Homo sapiens tetratricopeptide repeat and ankyrin repeat containing 1 (TRANK1), mRNA [NM_014831]
up	3.02948	TRIM14	Homo sapiens tripartite motif containing 14 (TRIM14), transcript variant 1, mRNA [NM_014788]
up	3.33884	TRIM14	Homo sapiens tripartite motif containing 14 (TRIM14), transcript variant 1, mRNA [NM_014788]
up	4.95025	TRIM22	Homo sapiens tripartite motif containing 22 (TRIM22), transcript variant 1, mRNA [NM_006074]
down	-2.67928	TRIM45	Homo sapiens tripartite motif containing 45 (TRIM45), transcript variant 1, mRNA [NM_025188]
up	6.12605	TRPM2	Homo sapiens transient receptor potential cation channel, subfamily M, member 2 (TRPM2), transcript variant 1, mRNA [NM_003307]
up	5.1117	TRPV2	Homo sapiens transient receptor potential cation channel, subfamily V, member 2 (TRPV2), mRNA [NM_016113]
up	3.14344	TSPAN33	Homo sapiens tetraspanin 33 (TSPAN33), mRNA [NM_178562]
down	-2.74766	TSPAN6	Homo sapiens tetraspanin 6 (TSPAN6), mRNA [NM_003270]
down	-2.25617	TST	Homo sapiens thiosulfate sulfurtransferase (rhodanese) (TST), nuclear gene encoding mitochondrial protein, mRNA [NM_003312]
down	-2.78913	TTYH1	Homo sapiens tweety homolog 1 (Drosophila) (TTYH1), transcript variant 1, mRNA [NM_020659]
up	2.27795	TTYH3	Homo sapiens tweety homolog 3 (Drosophila) (TTYH3), mRNA [NM_025250]
down	-2.56263	TUBB2A	Homo sapiens tubulin, beta 2A (TUBB2A), mRNA [NM_001069]
down	-2.18023	TUBB2C	Homo sapiens tubulin, beta 2C (TUBB2C), mRNA [NM_006088]
down	-2.19643	TUBB8	Homo sapiens tubulin, beta 8 (TUBB8), transcript variant 1, mRNA [NM_177987]
down	-2.80267	TUFT1	Homo sapiens tuftelin 1 (TUFT1), transcript variant 1, mRNA [NM_020127]
up	2.5233	TXLNB	Homo sapiens taxilin beta (TXLNB), mRNA [NM_153235]
up	4.0708	TXNDC5	Homo sapiens thioredoxin domain containing 5 (endoplasmic reticulum) (TXNDC5), transcript variant 1, mRNA [NM_030810]
up	2.1541	TYMP	Homo sapiens thymidine phosphorylase (TYMP), transcript variant 1, mRNA [NM_001113755]
down	-2.47131	TYRO3	Homo sapiens TYRO3 protein tyrosine kinase (TYRO3), mRNA [NM_006293]
up	2.34005	UBA7	Homo sapiens ubiquitin-like modifier activating enzyme 7 (UBA7), mRNA [NM_003335]
up	56.9772	UBD	Homo sapiens ubiquitin D (UBD), mRNA [NM_006398]
up	2.0934	UBE2D1	Homo sapiens ubiquitin-conjugating enzyme E2D 1 (UBE2D1), transcript variant 1, mRNA [NM_003338]
up	2.00433	UBE2J1	Homo sapiens ubiquitin-conjugating enzyme E2, J1, U (UBE2J1), mRNA [NM_016021]
up	4.37591	UBE2L6	Homo sapiens ubiquitin-conjugating enzyme E2L 6 (UBE2L6), transcript variant 2, mRNA [NM_198183]
down	-2.5543	UCN2	Homo sapiens urocortin 2 (UCN2), mRNA [NM_033199]
up	4.30909	UCP2	Homo sapiens uncoupling protein 2 (mitochondrial, proton carrier) (UCP2), nuclear gene encoding mitochondrial protein, mRNA [NM_003355]
down	-2.69442	ULK4	Homo sapiens unc-51-like kinase 4 (C. elegans) (ULK4), mRNA [NM_017886]
down	-2.7866	UNC5B	Homo sapiens unc-5 homolog B (C. elegans) (UNC5B), mRNA [NM_170744]
up	3.06925	UNC93B1	Homo sapiens unc-93 homolog B1 (C. elegans) (UNC93B1), mRNA [NM_030930]
up	2.2713	UNC93B1	Homo sapiens unc-93 homolog B1 (C. elegans) (UNC93B1), mRNA [NM_030930]
down	-2.04281	UNG	Homo sapiens uracil-DNA glycosylase (UNG), nuclear gene encoding mitochondrial protein, transcript variant 1, mRNA [NM_003362]
down	-2.14348	USP54	Homo sapiens ubiquitin specific peptidase 54 (USP54), mRNA [NM_152586]
up	2.14019	VAC14	Homo sapiens Vac14 homolog (S. cerevisiae) (VAC14), mRNA [NM_018052]
up	2.52368	VAMP5	Homo sapiens vesicle-associated membrane protein 5 (myobrevin) (VAMP5), mRNA [NM_006634]
up	6.82783	VAV1	Homo sapiens vav 1 guanine nucleotide exchange factor (VAV1), mRNA [NM_005428]
up	2.12646	VMA21	Homo sapiens VMA21 vacuolar H+-ATPase homolog (S. cerevisiae) (VMA21), mRNA [NM_001017980]
up	7.41167	VNN2	Homo sapiens vanin 2 (VNN2), transcript variant 1, mRNA [NM_004665]
up	4.43448	VOPP1	Homo sapiens vesicular, overexpressed in cancer, prosurvival protein 1 (VOPP1), mRNA [NM_030796]
down	-2.02964	VSIG10	Homo sapiens V-set and immunoglobulin domain containing 10 (VSIG10), mRNA [NM_019086]
down	-2.24853	VSIG10L	Homo sapiens V-set and immunoglobulin domain containing 10 like (VSIG10L), mRNA [NM_001163922]
up	5.72447	WARS	Homo sapiens tryptophanyl-tRNA synthetase (WARS), transcript variant 1, mRNA [NM_004184]
up	10.0738	WDFY4	Homo sapiens WDFY family member 4 (WDFY4), mRNA [NM_020945]
up	10.792	WDFY4	Homo sapiens WDFY family member 4 (WDFY4), mRNA [NM_020945]
up	2.01869	WDR67	Homo sapiens WD repeat domain 67 (WDR67), transcript variant 1, mRNA [NM_145647]
down	-3.64663	WFDC3	Homo sapiens WAP four-disulfide core domain 3 (WFDC3), mRNA [NM_080614]
up	5.13906	WIPF1	Homo sapiens WAS/WASL interacting protein family, member 1 (WIPF1), transcript variant 2, mRNA [NM_001077269]
down	-2.59178	WNK2	Homo sapiens WNK lysine deficient protein kinase 2 (WNK2), mRNA [NM_006648]
down	-2.10243	WNT11	Homo sapiens wingless-type MMTV integration site family, member 11 (WNT11), mRNA [NM_004626]
down	-2.80544	WNT3	Homo sapiens wingless-type MMTV integration site family, member 3 (WNT3), mRNA [NM_030753]
up	4.87347	XAF1	Homo sapiens XIAP associated factor 1 (XAF1), transcript variant 1, mRNA [NM_017523]
up	2.77113	ZC3HAV1	Homo sapiens zinc finger CCCH-type, antiviral 1 (ZC3HAV1), transcript variant 2, mRNA [NM_024625]
down	-2.25578	ZC3HAV1L	Homo sapiens zinc finger CCCH-type, antiviral 1-like (ZC3HAV1L), mRNA [NM_080660]
down	-3.64866	ZDHHC11	Homo sapiens zinc finger, DHHC-type containing 11 (ZDHHC11), mRNA [NM_024786]
down	-2.28234	ZDHHC9	Homo sapiens zinc finger, DHHC-type containing 9 (ZDHHC9), transcript variant 1, mRNA [NM_016032]
up	2.38489	ZEB2	Homo sapiens zinc finger E-box binding homeobox 2 (ZEB2), transcript variant 1, mRNA [NM_014795]
down	-2.01173	ZFYVE21	Homo sapiens zinc finger, FYVE domain containing 21 (ZFYVE21), transcript variant 2, mRNA [NM_024071]
up	3.26266	ZNF101	Homo sapiens zinc finger protein 101 (ZNF101), mRNA [NM_033204]
down	-2.01709	ZNF185	Homo sapiens zinc finger protein 185 (LIM domain) (ZNF185), transcript variant 1, mRNA [NM_001178106]
down	-2.09126	ZNF219	Homo sapiens zinc finger protein 219 (ZNF219), transcript variant 1, mRNA [NM_016423]
up	2.83338	ZNF267	Homo sapiens zinc finger protein 267 (ZNF267), transcript variant 498723, mRNA [NM_003414]
down	-2.28153	ZNF415	Homo sapiens zinc finger protein 415 (ZNF415), transcript variant 1, mRNA [NM_001136038]
up	2.47842	ZNF671	Homo sapiens zinc finger protein 671 (ZNF671), mRNA [NM_024833]
down	-3.40255	ZNF750	Homo sapiens zinc finger protein 750 (ZNF750), mRNA [NM_024702]
down	-2.08315	ZSCAN18	Homo sapiens zinc finger and SCAN domain containing 18 (ZSCAN18), transcript variant 3, mRNA [NM_023926]
