# Supplementary material for: Genome-Wide Screening of mRNA Expression in Leprosy Patients
Source: Front Genet. 2015 Nov 20;6:334. doi: 10.3389/fgene.2015.00334 (PMC4653304; doi:10.3389/fgene.2015.00334)
Supplement: Supplementary file 10 [file DataSheet4.XLS]

## Sheet: Supplement 5 mRNAs  
Regulation	FC	GeneSymbol	Description
up	9.75329	TMC8	Homo sapiens transmembrane channel-like 8 (TMC8), mRNA [NM_152468]
down	-3.68361	ACOX2	Homo sapiens acyl-CoA oxidase 2, branched chain (ACOX2), mRNA [NM_003500]
up	4.07752		lincRNA:chr7:45983575-46089425 reverse strand
down	-3.15671	EPS8L1	Homo sapiens EPS8-like 1 (EPS8L1), transcript variant 1, mRNA [NM_133180]
down	-2.1051	ASAP3	Homo sapiens ArfGAP with SH3 domain, ankyrin repeat and PH domain 3 (ASAP3), transcript variant 1, mRNA [NM_017707]
up	6.45958	HLA-DRA	Homo sapiens major histocompatibility complex, class II, DR alpha (HLA-DRA), mRNA [NM_019111]
up	3.74661	MX2	Homo sapiens myxovirus (influenza virus) resistance 2 (mouse) (MX2), mRNA [NM_002463]
up	3.36236	PARP12	Homo sapiens poly (ADP-ribose) polymerase family, member 12 (PARP12), mRNA [NM_022750]
down	-2.76891	CYB5A	Homo sapiens cytochrome b5 type A (microsomal) (CYB5A), transcript variant 2, mRNA [NM_001914]
up	3.46267	CCL2	Homo sapiens chemokine (C-C motif) ligand 2 (CCL2), mRNA [NM_002982]
down	-4.01432	TM7SF2	Homo sapiens transmembrane 7 superfamily member 2 (TM7SF2), mRNA [NM_003273]
down	-2.20762	PNPLA2	Homo sapiens patatin-like phospholipase domain containing 2 (PNPLA2), mRNA [NM_020376]
up	14.5245	TRAF3IP3	TRAF3 interacting protein 3 [Source:HGNC Symbol;Acc:30766] [ENST00000476050]
up	7.96706	HLA-DPB1	Homo sapiens major histocompatibility complex, class II, DP beta 1 (HLA-DPB1), mRNA [NM_002121]
up	30.3095	SLAMF7	Homo sapiens SLAM family member 7 (SLAMF7), mRNA [NM_021181]
up	4.71056	KCNMA1	Homo sapiens potassium large conductance calcium-activated channel, subfamily M, alpha member 1 (KCNMA1), transcript variant 2, mRNA [NM_002247]
down	-2.90098	PDZD2	Homo sapiens PDZ domain containing 2 (PDZD2), mRNA [NM_178140]
up	2.65628	EMILIN2	Homo sapiens elastin microfibril interfacer 2 (EMILIN2), mRNA [NM_032048]
up	9.63296	SKAP1	Homo sapiens src kinase associated phosphoprotein 1 (SKAP1), transcript variant 1, mRNA [NM_003726]
up	6.42959	LIPA	Homo sapiens lipase A, lysosomal acid, cholesterol esterase (LIPA), transcript variant 2, mRNA [NM_000235]
up	2.55081	APOBEC3C	Homo sapiens apolipoprotein B mRNA editing enzyme, catalytic polypeptide-like 3C (APOBEC3C), mRNA [NM_014508]
down	-2.59793	EMP2	Homo sapiens epithelial membrane protein 2 (EMP2), mRNA [NM_001424]
down	-2.2066	SEMA4C	Homo sapiens sema domain, immunoglobulin domain (Ig), transmembrane domain (TM) and short cytoplasmic domain, (semaphorin) 4C (SEMA4C), mRNA [NM_017789]
up	2.76808	PLCG2	Homo sapiens phospholipase C, gamma 2 (phosphatidylinositol-specific) (PLCG2), mRNA [NM_002661]
down	-2.68036	MARVELD2	MARVEL domain containing 2 [Source:HGNC Symbol;Acc:26401] [ENST00000454295]
up	3.75703	NEK6	Homo sapiens NIMA (never in mitosis gene a)-related kinase 6 (NEK6), transcript variant 2, mRNA [NM_014397]
down	-2.03454	ETFDH	Homo sapiens electron-transferring-flavoprotein dehydrogenase (ETFDH), nuclear gene encoding mitochondrial protein, mRNA [NM_004453]
up	2.34193	AKR1B1	Homo sapiens aldo-keto reductase family 1, member B1 (aldose reductase) (AKR1B1), mRNA [NM_001628]
up	12.8006	OASL	Homo sapiens 2'-5'-oligoadenylate synthetase-like (OASL), transcript variant 1, mRNA [NM_003733]
down	-4.66095	SH3D21	SH3 domain containing 21 [Source:HGNC Symbol;Acc:26236] [ENST00000480549]
up	2.8906	CAPG	Homo sapiens capping protein (actin filament), gelsolin-like (CAPG), mRNA [NM_001747]
down	-2.81812	JAG2	Homo sapiens jagged 2 (JAG2), transcript variant 1, mRNA [NM_002226]
up	3.81139	SP110	Homo sapiens SP110 nuclear body protein (SP110), transcript variant b, mRNA [NM_004510]
up	4.51772	SLC16A3	Homo sapiens solute carrier family 16, member 3 (monocarboxylic acid transporter 4) (SLC16A3), transcript variant 2, mRNA [NM_001042422]
down	-3.47945	INHBB	Homo sapiens inhibin, beta B (INHBB), mRNA [NM_002193]
up	3.40875	GMIP	Homo sapiens GEM interacting protein (GMIP), mRNA [NM_016573]
up	2.8945	CYP27A1	Homo sapiens cytochrome P450, family 27, subfamily A, polypeptide 1 (CYP27A1), nuclear gene encoding mitochondrial protein, mRNA [NM_000784]
down	-2.01618	DAB2IP	Homo sapiens DAB2 interacting protein (DAB2IP), transcript variant 1, mRNA [NM_032552]
up	7.70877	SH2D2A	Homo sapiens SH2 domain containing 2A (SH2D2A), transcript variant 2, mRNA [NM_003975]
up	5.22273	DOK3	Homo sapiens docking protein 3 (DOK3), transcript variant 2, mRNA [NM_001144875]
down	-3.71924	ACACB	Homo sapiens acetyl-CoA carboxylase beta (ACACB), mRNA [NM_001093]
down	-2.19486	SH3YL1	Homo sapiens SH3 domain containing, Ysc84-like 1 (S. cerevisiae) (SH3YL1), transcript variant 1, mRNA [NM_015677]
up	9.0453	LCP1	Homo sapiens lymphocyte cytosolic protein 1 (L-plastin) (LCP1), mRNA [NM_002298]
down	-2.22921	RNF141	Homo sapiens ring finger protein 141 (RNF141), mRNA [NM_016422]
down	-2.69906	ESRP2	Homo sapiens epithelial splicing regulatory protein 2 (ESRP2), mRNA [NM_024939]
down	-2.72001	MCF2L	Homo sapiens MCF.2 cell line derived transforming sequence-like (MCF2L), transcript variant 2, mRNA [NM_024979]
up	10.2054	IL32	Homo sapiens interleukin 32 (IL32), transcript variant 4, mRNA [NM_001012633]
down	-2.06885	HRAS	Homo sapiens v-Ha-ras Harvey rat sarcoma viral oncogene homolog (HRAS), transcript variant 1, mRNA [NM_005343]
up	9.43582	HLA-DOA	Homo sapiens major histocompatibility complex, class II, DO alpha (HLA-DOA), mRNA [NM_002119]
up	3.09094	CKLF	Homo sapiens chemokine-like factor (CKLF), transcript variant 4, mRNA [NM_181641]
up	4.12828	ATM	Homo sapiens ataxia telangiectasia mutated (ATM), mRNA [NM_000051]
up	12.1284	CTSZ	Homo sapiens cathepsin Z (CTSZ), mRNA [NM_001336]
up	8.91841	LPXN	Homo sapiens leupaxin (LPXN), transcript variant 2, mRNA [NM_004811]
up	15.4201	NCF1	Homo sapiens neutrophil cytosolic factor 1 (NCF1), mRNA [NM_000265]
down	-3.93855	DHCR24	Homo sapiens 24-dehydrocholesterol reductase (DHCR24), mRNA [NM_014762]
down	-2.2954
down	-2.4006	VSIG10L	Homo sapiens V-set and immunoglobulin domain containing 10 like (VSIG10L), mRNA [NM_001163922]
up	2.54443	LOC153684	Homo sapiens hypothetical LOC153684 (LOC153684), non-coding RNA [NR_015447]
down	-2.46289	EGFR	Homo sapiens epidermal growth factor receptor (EGFR), transcript variant 1, mRNA [NM_005228]
down	-3.23879	ANXA3	Homo sapiens annexin A3 (ANXA3), mRNA [NM_005139]
down	-2.62944	TST	Homo sapiens thiosulfate sulfurtransferase (rhodanese) (TST), nuclear gene encoding mitochondrial protein, mRNA [NM_003312]
up	2.1226	GSDMD	Homo sapiens gasdermin D (GSDMD), transcript variant 1, mRNA [NM_024736]
up	2.25723	GNG10	Homo sapiens guanine nucleotide binding protein (G protein), gamma 10 (GNG10), transcript variant 1, mRNA [NM_001017998]
up	3.74191	HLA-C	PREDICTED: Homo sapiens HLA class I histocompatibility antigen, Cw-15 alpha chain-like, transcript variant 2 (LOC100507681), mRNA [XM_003119360]
down	-2.79475	RIPK4	Homo sapiens receptor-interacting serine-threonine kinase 4 (RIPK4), mRNA [NM_020639]
down	-2.07282	ZNF185	Homo sapiens zinc finger protein 185 (LIM domain) (ZNF185), transcript variant 1, mRNA [NM_001178106]
down	-2.23114	APCDD1	Homo sapiens adenomatosis polyposis coli down-regulated 1 (APCDD1), mRNA [NM_153000]
down	-3.03987	SP6	Homo sapiens Sp6 transcription factor (SP6), mRNA [NM_199262]
down	-3.08338	ID4	Homo sapiens inhibitor of DNA binding 4, dominant negative helix-loop-helix protein (ID4), mRNA [NM_001546]
down	-2.05614	ZNF462	Homo sapiens zinc finger protein 462 (ZNF462), mRNA [NM_021224]
down	-3.68964	MFAP3L	Homo sapiens microfibrillar-associated protein 3-like (MFAP3L), transcript variant 1, mRNA [NM_021647]
up	2.18513	XLOC_004803	BROAD lincRNAs version v2 (http://www.broadinstitute.org/genome_bio/human_lincrnas/)
up	3.44958	SPECC1	Homo sapiens sperm antigen with calponin homology and coiled-coil domains 1 (SPECC1), transcript variant NSP5beta3alpha, mRNA [NM_152904]
up	2.31794	ACTB	Homo sapiens actin, beta (ACTB), mRNA [NM_001101]
down	-2.15814	GSTM3	Homo sapiens glutathione S-transferase mu 3 (brain) (GSTM3), transcript variant 1, mRNA [NM_000849]
down	-2.70642	ARHGEF5	Homo sapiens Rho guanine nucleotide exchange factor (GEF) 5 (ARHGEF5), mRNA [NM_005435]
down	-3.76571	PANK1	Homo sapiens pantothenate kinase 1 (PANK1), transcript variant alpha, mRNA [NM_148977]
down	-5.80957	SC4MOL	Homo sapiens sterol-C4-methyl oxidase-like (SC4MOL), transcript variant 1, mRNA [NM_006745]
down	-2.77643	IRX4	Homo sapiens iroquois homeobox 4 (IRX4), mRNA [NM_016358]
up	3.59834
down	-2.06467	IL1RAP	Homo sapiens interleukin 1 receptor accessory protein (IL1RAP), transcript variant 1, mRNA [NM_002182]
up	20.4204	CD3D	Homo sapiens CD3d molecule, delta (CD3-TCR complex) (CD3D), transcript variant 1, mRNA [NM_000732]
up	11.623	PTPRC	Homo sapiens protein tyrosine phosphatase, receptor type, C (PTPRC), transcript variant 1, mRNA [NM_002838]
up	2.1188	TYMP	Homo sapiens thymidine phosphorylase (TYMP), transcript variant 1, mRNA [NM_001113755]
up	5.86228	LY96	Homo sapiens lymphocyte antigen 96 (LY96), transcript variant 1, mRNA [NM_015364]
up	3.17087	SYK	Homo sapiens spleen tyrosine kinase (SYK), transcript variant 1, mRNA [NM_003177]
down	-5.6676	PON3	Homo sapiens paraoxonase 3 (PON3), mRNA [NM_000940]
down	-2.31836	ATP8B1	Homo sapiens ATPase, aminophospholipid transporter, class I, type 8B, member 1 (ATP8B1), mRNA [NM_005603]
up	32.7564	GZMA	Homo sapiens granzyme A (granzyme 1, cytotoxic T-lymphocyte-associated serine esterase 3) (GZMA), mRNA [NM_006144]
down	-2.55409	CYB5R2	Homo sapiens cytochrome b5 reductase 2 (CYB5R2), mRNA [NM_016229]
up	21.8584	FAM26F	Homo sapiens family with sequence similarity 26, member F (FAM26F), mRNA [NM_001010919]
up	6.61279	GMFG	Homo sapiens glia maturation factor, gamma (GMFG), mRNA [NM_004877]
up	11.5038	WDFY4	Homo sapiens WDFY family member 4 (WDFY4), mRNA [NM_020945]
up	2.01211	DAB2	Homo sapiens disabled homolog 2, mitogen-responsive phosphoprotein (Drosophila) (DAB2), mRNA [NM_001343]
down	-2.36494	XLOC_011950	BROAD lincRNAs version v2 (http://www.broadinstitute.org/genome_bio/human_lincrnas/)
up	3.52341	CHN1	Homo sapiens chimerin (chimaerin) 1 (CHN1), transcript variant 1, mRNA [NM_001822]
up	2.90646	NMI	Homo sapiens N-myc (and STAT) interactor (NMI), mRNA [NM_004688]
up	3.56319	HLA-A	Homo sapiens major histocompatibility complex, class I, A (HLA-A), transcript variant 1, mRNA [NM_002116]
up	2.7224	SUSD1	Homo sapiens sushi domain containing 1 (SUSD1), mRNA [NM_022486]
up	33.0794	CD2	Homo sapiens CD2 molecule (CD2), mRNA [NM_001767]
up	2.12133	RAB27A	Homo sapiens RAB27A, member RAS oncogene family (RAB27A), transcript variant 1, mRNA [NM_004580]
down	-2.94711	TFAP2C	Homo sapiens transcription factor AP-2 gamma (activating enhancer binding protein 2 gamma) (TFAP2C), mRNA [NM_003222]
down	-2.23297	LOC340508	Homo sapiens growth arrest-specific 2 like 1 pseudogene (LOC340508), non-coding RNA [NR_002942]
up	4.86545	ADAM19	Homo sapiens ADAM metallopeptidase domain 19 (ADAM19), mRNA [NM_033274]
up	7.94846	GBP4	Homo sapiens guanylate binding protein 4 (GBP4), mRNA [NM_052941]
up	2.86948	MYD88	Homo sapiens myeloid differentiation primary response gene (88) (MYD88), transcript variant 2, mRNA [NM_002468]
down	-2.68814	GJA1	Homo sapiens gap junction protein, alpha 1, 43kDa (GJA1), mRNA [NM_000165]
up	2.26972	SMCHD1	Homo sapiens structural maintenance of chromosomes flexible hinge domain containing 1 (SMCHD1), mRNA [NM_015295]
down	-2.5637
up	2.2563	STAT2	Homo sapiens signal transducer and activator of transcription 2, 113kDa (STAT2), transcript variant 1, mRNA [NM_005419]
up	3.30365	TMSB10	Homo sapiens thymosin beta 10 (TMSB10), mRNA [NM_021103]
up	2.0765	MTHFD2	Homo sapiens methylenetetrahydrofolate dehydrogenase (NADP+ dependent) 2, methenyltetrahydrofolate cyclohydrolase (MTHFD2), nuclear gene encoding mitochondrial protein, transcript variant 1, mRNA [NM_006636]
up	3.05159	SDSL	Homo sapiens serine dehydratase-like (SDSL), mRNA [NM_138432]
down	-3.71221	HOXA9	Homo sapiens homeobox A9 (HOXA9), mRNA [NM_152739]
up	2.48067	RNASET2	Homo sapiens ribonuclease T2 (RNASET2), mRNA [NM_003730]
down	-2.60154	ME1	Homo sapiens malic enzyme 1, NADP(+)-dependent, cytosolic (ME1), mRNA [NM_002395]
up	5.99606	TCF7	Homo sapiens transcription factor 7 (T-cell specific, HMG-box) (TCF7), transcript variant 1, mRNA [NM_003202]
up	8.08308	TCL1A	Homo sapiens T-cell leukemia/lymphoma 1A (TCL1A), transcript variant 1, mRNA [NM_021966]
down	-2.27305	ACACA	Homo sapiens acetyl-CoA carboxylase alpha (ACACA), transcript variant 2, mRNA [NM_198839]
down	-2.62398	TUBB2A	Homo sapiens tubulin, beta 2A (TUBB2A), mRNA [NM_001069]
down	-2.07605	KIAA0284	Homo sapiens KIAA0284 (KIAA0284), transcript variant 2, mRNA [NM_015005]
down	-3.16915	PRSS8	Homo sapiens protease, serine, 8 (PRSS8), mRNA [NM_002773]
up	2.42893	STARD3NL	Homo sapiens STARD3 N-terminal like (STARD3NL), mRNA [NM_032016]
up	14.4623	CD52	Homo sapiens CD52 molecule (CD52), mRNA [NM_001803]
down	-2.49262	C1orf133	Homo sapiens chromosome 1 open reading frame 133 (C1orf133), non-coding RNA [NR_024337]
up	8.99761	PARP14	Homo sapiens poly (ADP-ribose) polymerase family, member 14 (PARP14), mRNA [NM_017554]
up	2.47565	MT1F	Homo sapiens metallothionein 1F (MT1F), mRNA [NM_005949]
up	2.56593	C17orf62	Homo sapiens chromosome 17 open reading frame 62 (C17orf62), transcript variant 2, mRNA [NM_001033046]
up	5.35118	NFKBIE	Homo sapiens nuclear factor of kappa light polypeptide gene enhancer in B-cells inhibitor, epsilon (NFKBIE), mRNA [NM_004556]
down	-2.05011	FHL2	Homo sapiens four and a half LIM domains 2 (FHL2), transcript variant 5, mRNA [NM_001039492]
down	-3.07347	ACSL1	Homo sapiens acyl-CoA synthetase long-chain family member 1 (ACSL1), mRNA [NM_001995]
up	10.5027	PVRIG	Homo sapiens poliovirus receptor related immunoglobulin domain containing (PVRIG), mRNA [NM_024070]
down	-2.85977	PTPRF	Homo sapiens protein tyrosine phosphatase, receptor type, F (PTPRF), transcript variant 1, mRNA [NM_002840]
up	3.30509	PTGER2	Homo sapiens prostaglandin E receptor 2 (subtype EP2), 53kDa (PTGER2), mRNA [NM_000956]
down	-2.27205	ARHGEF16	Homo sapiens Rho guanine nucleotide exchange factor (GEF) 16 (ARHGEF16), mRNA [NM_014448]
up	3.62618	TCIRG1	Homo sapiens T-cell, immune regulator 1, ATPase, H+ transporting, lysosomal V0 subunit A3 (TCIRG1), transcript variant 1, mRNA [NM_006019]
down	-2.04422	PLEKHA1	Homo sapiens pleckstrin homology domain containing, family A (phosphoinositide binding specific) member 1 (PLEKHA1), transcript variant 2, mRNA [NM_001001974]
up	2.23999	C1orf93	Homo sapiens chromosome 1 open reading frame 93 (C1orf93), transcript variant 1, mRNA [NM_001195736]
up	15.0073	P2RY8	Homo sapiens purinergic receptor P2Y, G-protein coupled, 8 (P2RY8), mRNA [NM_178129]
up	5.79125	ACP5	Homo sapiens acid phosphatase 5, tartrate resistant (ACP5), transcript variant 4, mRNA [NM_001611]
up	2.43843	E2F3	Homo sapiens E2F transcription factor 3 (E2F3), mRNA [NM_001949]
up	12.0438	GZMB	Homo sapiens granzyme B (granzyme 2, cytotoxic T-lymphocyte-associated serine esterase 1) (GZMB), mRNA [NM_004131]
up	6.54565	ARHGAP4	Homo sapiens Rho GTPase activating protein 4 (ARHGAP4), transcript variant 1, mRNA [NM_001164741]
down	-2.57883	COL7A1	Homo sapiens collagen, type VII, alpha 1 (COL7A1), mRNA [NM_000094]
up	3.51443	RELB	Homo sapiens v-rel reticuloendotheliosis viral oncogene homolog B (RELB), mRNA [NM_006509]
up	2.78974	RASGRP1	Homo sapiens RAS guanyl releasing protein 1 (calcium and DAG-regulated) (RASGRP1), transcript variant 1, mRNA [NM_005739]
up	2.72323	SP100	Homo sapiens SP100 nuclear antigen (SP100), transcript variant 2, mRNA [NM_003113]
up	2.57595	FUCA1	Homo sapiens fucosidase, alpha-L- 1, tissue (FUCA1), mRNA [NM_000147]
up	2.45842	NAGA	Homo sapiens N-acetylgalactosaminidase, alpha- (NAGA), mRNA [NM_000262]
up	3.27663	HLA-J	Homo sapiens major histocompatibility complex, class I, J (pseudogene) (HLA-J), non-coding RNA [NR_024240]
down	-2.43343	EFNA1	Homo sapiens ephrin-A1 (EFNA1), transcript variant 1, mRNA [NM_004428]
up	2.59732	TGFB1	Homo sapiens transforming growth factor, beta 1 (TGFB1), mRNA [NM_000660]
up	5.09763	ALOX5AP	Homo sapiens arachidonate 5-lipoxygenase-activating protein (ALOX5AP), transcript variant 1, mRNA [NM_001629]
up	15.8497	CXCR4	Homo sapiens chemokine (C-X-C motif) receptor 4 (CXCR4), transcript variant 1, mRNA [NM_001008540]
down	-2.76832	C1orf172	Homo sapiens chromosome 1 open reading frame 172 (C1orf172), mRNA [NM_152365]
up	6.14763	ADAM8	Homo sapiens ADAM metallopeptidase domain 8 (ADAM8), transcript variant 1, mRNA [NM_001109]
down	-3.11268	WNK2	Homo sapiens WNK lysine deficient protein kinase 2 (WNK2), mRNA [NM_006648]
down	-2.48215	EMP2	Homo sapiens epithelial membrane protein 2 (EMP2), mRNA [NM_001424]
down	-2.47559	GPR56	Homo sapiens G protein-coupled receptor 56 (GPR56), transcript variant 3, mRNA [NM_201525]
up	4.55156	HLA-DRB1	Homo sapiens major histocompatibility complex, class II, DR beta 1 (HLA-DRB1), mRNA [NM_002124]
up	20.7587	LCK	Homo sapiens lymphocyte-specific protein tyrosine kinase (LCK), transcript variant 2, mRNA [NM_005356]
up	5.76235	CYFIP2	Homo sapiens cytoplasmic FMR1 interacting protein 2 (CYFIP2), transcript variant 2, mRNA [NM_001037332]
up	5.1203	IFI6	Homo sapiens interferon, alpha-inducible protein 6 (IFI6), transcript variant 3, mRNA [NM_022873]
up	8.09761	CD19	Homo sapiens CD19 molecule (CD19), transcript variant 2, mRNA [NM_001770]
up	2.73657	ELMO1	Homo sapiens engulfment and cell motility 1 (ELMO1), transcript variant 1, mRNA [NM_014800]
up	2.97698	PIP4K2A	Homo sapiens phosphatidylinositol-5-phosphate 4-kinase, type II, alpha (PIP4K2A), mRNA [NM_005028]
down	-2.96787	GPR87	Homo sapiens G protein-coupled receptor 87 (GPR87), mRNA [NM_023915]
up	2.76689	TMC6	Homo sapiens transmembrane channel-like 6 (TMC6), transcript variant 2, mRNA [NM_007267]
up	3.79337	PSME2	Homo sapiens proteasome (prosome, macropain) activator subunit 2 (PA28 beta) (PSME2), mRNA [NM_002818]
up	2.47706	SRC	Homo sapiens v-src sarcoma (Schmidt-Ruppin A-2) viral oncogene homolog (avian) (SRC), transcript variant 1, mRNA [NM_005417]
up	2.71343	SERPINB1	Homo sapiens serpin peptidase inhibitor, clade B (ovalbumin), member 1 (SERPINB1), mRNA [NM_030666]
up	3.00198	GIMAP1	Homo sapiens GTPase, IMAP family member 1 (GIMAP1), mRNA [NM_130759]
up	2.34949	PPT1	Homo sapiens palmitoyl-protein thioesterase 1 (PPT1), transcript variant 1, mRNA [NM_000310]
up	4.34934	MX1	Homo sapiens myxovirus (influenza virus) resistance 1, interferon-inducible protein p78 (mouse) (MX1), transcript variant 2, mRNA [NM_002462]
up	2.31204	C17orf62	Homo sapiens chromosome 17 open reading frame 62 (C17orf62), transcript variant 4, mRNA [NM_001193653]
down	-2.12268	AMOTL1	Homo sapiens angiomotin like 1 (AMOTL1), mRNA [NM_130847]
up	2.01643	LTA4H	Homo sapiens leukotriene A4 hydrolase (LTA4H), mRNA [NM_000895]
down	-3.98001	FAM189A2	Homo sapiens family with sequence similarity 189, member A2 (FAM189A2), transcript variant 1, mRNA [NM_004816]
up	4.21754	ISG20	Homo sapiens interferon stimulated exonuclease gene 20kDa (ISG20), mRNA [NM_002201]
up	3.35253	PTPN6	Homo sapiens protein tyrosine phosphatase, non-receptor type 6 (PTPN6), transcript variant 1, mRNA [NM_002831]
up	6.89832	IFI27	Homo sapiens interferon, alpha-inducible protein 27 (IFI27), transcript variant 2, mRNA [NM_005532]
down	-3.81566	IMPA2	Homo sapiens inositol(myo)-1(or 4)-monophosphatase 2 (IMPA2), mRNA [NM_014214]
up	3.16478	RGS10	Homo sapiens regulator of G-protein signaling 10 (RGS10), transcript variant 1, mRNA [NM_001005339]
up	3.98998	SEPT6	Homo sapiens septin 6 (SEPT6), transcript variant V, mRNA [NM_145802]
up	16.7432	STAT1	Homo sapiens signal transducer and activator of transcription 1, 91kDa (STAT1), transcript variant beta, mRNA [NM_139266]
up	2.47043	HENMT1	Homo sapiens HEN1 methyltransferase homolog 1 (Arabidopsis) (HENMT1), transcript variant 1, mRNA [NM_144584]
up	2.68697	RUNX3	Homo sapiens runt-related transcription factor 3 (RUNX3), transcript variant 1, mRNA [NM_001031680]
up	61.999	UBD	Homo sapiens ubiquitin D (UBD), mRNA [NM_006398]
down	-2.76571	IGSF9	Homo sapiens immunoglobulin superfamily, member 9 (IGSF9), transcript variant 2, mRNA [NM_020789]
up	5.80903	PLEKHO1	Homo sapiens pleckstrin homology domain containing, family O member 1 (PLEKHO1), mRNA [NM_016274]
down	-2.62196	GSTA4	Homo sapiens glutathione S-transferase alpha 4 (GSTA4), mRNA [NM_001512]
up	2.11095		lincRNA:chr9:20285050-20323050 reverse strand
up	2.43788	UBA7	Homo sapiens ubiquitin-like modifier activating enzyme 7 (UBA7), mRNA [NM_003335]
up	43.4177	MMP9	Homo sapiens matrix metallopeptidase 9 (gelatinase B, 92kDa gelatinase, 92kDa type IV collagenase) (MMP9), mRNA [NM_004994]
up	6.15456	ICAM1	Homo sapiens intercellular adhesion molecule 1 (ICAM1), mRNA [NM_000201]
up	2.43122	APOBEC3F	Homo sapiens apolipoprotein B mRNA editing enzyme, catalytic polypeptide-like 3F (APOBEC3F), transcript variant 1, mRNA [NM_145298]
down	-2.18339	ITGB4	Homo sapiens integrin, beta 4 (ITGB4), transcript variant 1, mRNA [NM_000213]
up	2.58017	TNFRSF14	Homo sapiens tumor necrosis factor receptor superfamily, member 14 (herpesvirus entry mediator) (TNFRSF14), mRNA [NM_003820]
down	-3.09299	C1orf106	Homo sapiens chromosome 1 open reading frame 106 (C1orf106), transcript variant 1, mRNA [NM_018265]
down	-3.0077	PPP1R14C	Homo sapiens protein phosphatase 1, regulatory (inhibitor) subunit 14C (PPP1R14C), mRNA [NM_030949]
up	3.68535	CD97	Homo sapiens CD97 molecule (CD97), transcript variant 1, mRNA [NM_078481]
up	2.57264	C1R	Homo sapiens complement component 1, r subcomponent (C1R), mRNA [NM_001733]
down	-3.52973	RHOV	Homo sapiens ras homolog gene family, member V (RHOV), mRNA [NM_133639]
up	2.31888	MTFP1	Homo sapiens mitochondrial fission process 1 (MTFP1), nuclear gene encoding mitochondrial protein, transcript variant 1, mRNA [NM_016498]
up	13.2728	IGLL1	Homo sapiens immunoglobulin lambda-like polypeptide 1 (IGLL1), transcript variant 1, mRNA [NM_020070]
up	2.48937	ACTB	Homo sapiens actin, beta (ACTB), mRNA [NM_001101]
up	7.82979	SLC2A6	Homo sapiens solute carrier family 2 (facilitated glucose transporter), member 6 (SLC2A6), transcript variant 1, mRNA [NM_017585]
up	3.49318	MGAT4A	Homo sapiens mannosyl (alpha-1,3-)-glycoprotein beta-1,4-N-acetylglucosaminyltransferase, isozyme A (MGAT4A), transcript variant 1, mRNA [NM_012214]
up	4.83698	PLCB2	Homo sapiens phospholipase C, beta 2 (PLCB2), mRNA [NM_004573]
up	6.22232	IL10RA	Homo sapiens interleukin 10 receptor, alpha (IL10RA), transcript variant 1, mRNA [NM_001558]
up	3.4101	PLEKHO2	Homo sapiens pleckstrin homology domain containing, family O member 2 (PLEKHO2), transcript variant 1, mRNA [NM_025201]
up	3.4341	STK17B	Homo sapiens serine/threonine kinase 17b (STK17B), mRNA [NM_004226]
up	3.25964	HLA-DRB3	Homo sapiens major histocompatibility complex, class II, DR beta 3 (HLA-DRB3), mRNA [NM_022555]
down	-2.07873	HSPB1	Homo sapiens heat shock 27kDa protein 1 (HSPB1), mRNA [NM_001540]
up	2.22436	SLC25A19	Homo sapiens solute carrier family 25 (mitochondrial thiamine pyrophosphate carrier), member 19 (SLC25A19), nuclear gene encoding mitochondrial protein, transcript variant 1, mRNA [NM_001126121]
up	4.38283	GIMAP4	Homo sapiens GTPase, IMAP family member 4 (GIMAP4), mRNA [NM_018326]
down	-3.24868	MVK	Homo sapiens mevalonate kinase (MVK), transcript variant 1, mRNA [NM_000431]
up	2.93472	TLR2	Homo sapiens toll-like receptor 2 (TLR2), mRNA [NM_003264]
up	2.6662	UNC93B1	Homo sapiens unc-93 homolog B1 (C. elegans) (UNC93B1), mRNA [NM_030930]
down	-2.87935	IRS1	Homo sapiens insulin receptor substrate 1 (IRS1), mRNA [NM_005544]
up	2.29806	FNBP1	Homo sapiens formin binding protein 1 (FNBP1), mRNA [NM_015033]
up	2.57337	TARP	Homo sapiens TCR gamma alternate reading frame protein (TARP), nuclear gene encoding mitochondrial protein, transcript variant 1, mRNA [NM_001003799]
down	-2.23974	CTDSPL	Homo sapiens CTD (carboxy-terminal domain, RNA polymerase II, polypeptide A) small phosphatase-like (CTDSPL), transcript variant 1, mRNA [NM_001008392]
up	2.03728	A1BG	Homo sapiens alpha-1-B glycoprotein (A1BG), mRNA [NM_130786]
up	3.62459	RAB33A	Homo sapiens RAB33A, member RAS oncogene family (RAB33A), mRNA [NM_004794]
up	2.65645	CPPED1	Homo sapiens calcineurin-like phosphoesterase domain containing 1 (CPPED1), transcript variant 1, mRNA [NM_018340]
up	9.7926	TAGAP	Homo sapiens T-cell activation RhoGTPase activating protein (TAGAP), transcript variant 2, mRNA [NM_054114]
up	3.33262	DTX3L	Homo sapiens deltex 3-like (Drosophila) (DTX3L), mRNA [NM_138287]
up	6.31857	CYBA	Homo sapiens cytochrome b-245, alpha polypeptide (CYBA), mRNA [NM_000101]
up	5.44022	GPSM3	Homo sapiens G-protein signaling modulator 3 (GPSM3), mRNA [NM_022107]
up	2.50159	ITGB7	Homo sapiens integrin, beta 7 (ITGB7), mRNA [NM_000889]
up	2.73984	TNFRSF6B	Homo sapiens tumor necrosis factor receptor superfamily, member 6b, decoy (TNFRSF6B), mRNA [NM_003823]
down	-2.33766	F3	Homo sapiens coagulation factor III (thromboplastin, tissue factor) (F3), transcript variant 1, mRNA [NM_001993]
down	-2.35938		lincRNA:chr11:12981074-13008774 reverse strand
up	3.56203	LHFPL2	Homo sapiens lipoma HMGIC fusion partner-like 2 (LHFPL2), mRNA [NM_005779]
up	2.03256	CTSC	Homo sapiens cathepsin C (CTSC), transcript variant 2, mRNA [NM_148170]
up	5.32426	TAP2	Homo sapiens transporter 2, ATP-binding cassette, sub-family B (MDR/TAP) (TAP2), transcript variant 1, mRNA [NM_000544]
down	-3.38504	C20orf3	Homo sapiens chromosome 20 open reading frame 3 (C20orf3), mRNA [NM_020531]
up	6.46736	FCN1	Homo sapiens ficolin (collagen/fibrinogen domain containing) 1 (FCN1), mRNA [NM_002003]
up	5.0688	OBFC2A	Homo sapiens oligonucleotide/oligosaccharide-binding fold containing 2A (OBFC2A), transcript variant 1, mRNA [NM_001031716]
up	3.27183	IL17RA	Homo sapiens interleukin 17 receptor A (IL17RA), mRNA [NM_014339]
down	-2.82984	DDR1	Homo sapiens discoidin domain receptor tyrosine kinase 1 (DDR1), transcript variant 2, mRNA [NM_013993]
up	4.06873	MFNG	Homo sapiens MFNG O-fucosylpeptide 3-beta-N-acetylglucosaminyltransferase (MFNG), transcript variant 1, mRNA [NM_002405]
down	-2.4605	RADIL	Homo sapiens Ras association and DIL domains (RADIL), mRNA [NM_018059]
up	2.42387	IFI16	Homo sapiens interferon, gamma-inducible protein 16 (IFI16), transcript variant 2, mRNA [NM_005531]
up	6.20301	RARRES3	Homo sapiens retinoic acid receptor responder (tazarotene induced) 3 (RARRES3), mRNA [NM_004585]
down	-2.31087	P2RY2	Homo sapiens purinergic receptor P2Y, G-protein coupled, 2 (P2RY2), transcript variant 1, mRNA [NM_176072]
up	11.5792	ITGB2	Homo sapiens integrin, beta 2 (complement component 3 receptor 3 and 4 subunit) (ITGB2), transcript variant 1, mRNA [NM_000211]
up	3.74704	BID	Homo sapiens BH3 interacting domain death agonist (BID), transcript variant 1, mRNA [NM_197966]
up	3.11528	ALOX5	Homo sapiens arachidonate 5-lipoxygenase (ALOX5), mRNA [NM_000698]
up	4.42606	HLA-DPB2	Homo sapiens major histocompatibility complex, class II, DP beta 2 (pseudogene) (HLA-DPB2), non-coding RNA [NR_001435]
up	3.52506	FLI1	Homo sapiens Friend leukemia virus integration 1 (FLI1), transcript variant 1, mRNA [NM_002017]
down	-2.34203	COL9A3	Homo sapiens collagen, type IX, alpha 3 (COL9A3), mRNA [NM_001853]
down	-2.3763	CERS4	Homo sapiens ceramide synthase 4 (CERS4), mRNA [NM_024552]
up	4.25487	CIITA	Homo sapiens class II, major histocompatibility complex, transactivator (CIITA), mRNA [NM_000246]
up	4.41277	PARP8	Homo sapiens poly (ADP-ribose) polymerase family, member 8 (PARP8), transcript variant 2, mRNA [NM_024615]
down	-2.18564	ACAD9	Homo sapiens acyl-CoA dehydrogenase family, member 9 (ACAD9), nuclear gene encoding mitochondrial protein, transcript variant 1, mRNA [NM_014049]
down	-2.2283	ADSSL1	Homo sapiens adenylosuccinate synthase like 1 (ADSSL1), transcript variant 1, mRNA [NM_199165]
up	4.80831	HLA-DQA1	Homo sapiens major histocompatibility complex, class II, DQ alpha 1 (HLA-DQA1), mRNA [NM_002122]
up	5.81093	LYN	Homo sapiens v-yes-1 Yamaguchi sarcoma viral related oncogene homolog (LYN), transcript variant 1, mRNA [NM_002350]
up	3.39526	IGF2BP3	Homo sapiens insulin-like growth factor 2 mRNA binding protein 3 (IGF2BP3), mRNA [NM_006547]
up	2.30912	FAM198B	Homo sapiens family with sequence similarity 198, member B (FAM198B), transcript variant 2, mRNA [NM_016613]
up	2.80076	LOC648987	Homo sapiens hypothetical LOC648987 (LOC648987), transcript variant 1, non-coding RNA [NR_034085]
up	8.07542	FGR	Homo sapiens Gardner-Rasheed feline sarcoma viral (v-fgr) oncogene homolog (FGR), transcript variant 2, mRNA [NM_001042747]
up	2.77845	RFTN1	Homo sapiens raftlin, lipid raft linker 1 (RFTN1), mRNA [NM_015150]
down	-2.21413	C7orf41	Homo sapiens chromosome 7 open reading frame 41 (C7orf41), mRNA [NM_152793]
down	-2.01473	KIAA0664	Homo sapiens KIAA0664 (KIAA0664), mRNA [NM_015229]
down	-2.87106	AIF1L	Homo sapiens allograft inflammatory factor 1-like (AIF1L), transcript variant 3, mRNA [NM_001185095]
down	-2.28443	ASS1	Homo sapiens argininosuccinate synthase 1 (ASS1), transcript variant 1, mRNA [NM_000050]
down	-4.30618	PECR	Homo sapiens peroxisomal trans-2-enoyl-CoA reductase (PECR), mRNA [NM_018441]
up	6.83786	RTP4	Homo sapiens receptor (chemosensory) transporter protein 4 (RTP4), mRNA [NM_022147]
down	-2.17609	TECR	Homo sapiens trans-2,3-enoyl-CoA reductase (TECR), transcript variant 1, mRNA [NM_138501]
up	2.84597	ST3GAL1	Homo sapiens ST3 beta-galactoside alpha-2,3-sialyltransferase 1 (ST3GAL1), transcript variant 1, mRNA [NM_003033]
up	2.59067	GPR68	Homo sapiens G protein-coupled receptor 68 (GPR68), transcript variant 2, mRNA [NM_003485]
down	-2.28018	XLOC_011950	BROAD lincRNAs version v2 (http://www.broadinstitute.org/genome_bio/human_lincrnas/)
down	-2.71248	NDFIP2	Homo sapiens Nedd4 family interacting protein 2 (NDFIP2), transcript variant 1, mRNA [NM_019080]
up	6.27955	IL32	Homo sapiens interleukin 32 (IL32), transcript variant 1, mRNA [NM_001012631]
down	-2.1224	ZSCAN18	Homo sapiens zinc finger and SCAN domain containing 18 (ZSCAN18), transcript variant 3, mRNA [NM_023926]
up	11.2672	SPOCK2	Homo sapiens sparc/osteonectin, cwcv and kazal-like domains proteoglycan (testican) 2 (SPOCK2), transcript variant 2, mRNA [NM_014767]
up	5.91317	VNN2	Homo sapiens vanin 2 (VNN2), transcript variant 1, mRNA [NM_004665]
up	3.70797	FCGR2A	Homo sapiens Fc fragment of IgG, low affinity IIa, receptor (CD32) (FCGR2A), transcript variant 1, mRNA [NM_001136219]
up	2.97796	GBP3	Homo sapiens guanylate binding protein 3 (GBP3), mRNA [NM_018284]
down	-2.46055	COBLL1	Homo sapiens COBL-like 1 (COBLL1), mRNA [NM_014900]
up	2.02174	VPS13C	Homo sapiens vacuolar protein sorting 13 homolog C (S. cerevisiae) (VPS13C), transcript variant 2A, mRNA [NM_020821]
up	2.07457	NAAA	Homo sapiens N-acylethanolamine acid amidase (NAAA), transcript variant 2, mRNA [NM_001042402]
up	2.29586	GSTO1	Homo sapiens glutathione S-transferase omega 1 (GSTO1), transcript variant 1, mRNA [NM_004832]
up	4.94388	SLC20A1	Homo sapiens solute carrier family 20 (phosphate transporter), member 1 (SLC20A1), mRNA [NM_005415]
up	3.35766	CD79A	Homo sapiens CD79a molecule, immunoglobulin-associated alpha (CD79A), transcript variant 1, mRNA [NM_001783]
up	2.69233	JAK2	Homo sapiens Janus kinase 2 (JAK2), mRNA [NM_004972]
down	-2.31362	HMGCR	Homo sapiens 3-hydroxy-3-methylglutaryl-CoA reductase (HMGCR), transcript variant 1, mRNA [NM_000859]
up	5.58429	IGFLR1	Homo sapiens IGF-like family receptor 1 (IGFLR1), mRNA [NM_024660]
down	-2.22734	C17orf107	Homo sapiens chromosome 17 open reading frame 107 (C17orf107), mRNA [NM_001145536]
down	-2.82055	PSAT1	Homo sapiens phosphoserine aminotransferase 1 (PSAT1), transcript variant 1, mRNA [NM_058179]
up	2.79596	IRF9	Homo sapiens interferon regulatory factor 9 (IRF9), mRNA [NM_006084]
up	6.27917	C2orf89	Homo sapiens chromosome 2 open reading frame 89 (C2orf89), mRNA [NM_001080824]
up	2.23951	ZNFX1	Homo sapiens zinc finger, NFX1-type containing 1 (ZNFX1), mRNA [NM_021035]
up	8.25535	COTL1	Homo sapiens coactosin-like 1 (Dictyostelium) (COTL1), mRNA [NM_021149]
up	22.5854	ITGAL	Homo sapiens integrin, alpha L (antigen CD11A (p180), lymphocyte function-associated antigen 1; alpha polypeptide) (ITGAL), transcript variant 1, mRNA [NM_002209]
up	4.68567	UBE2L6	Homo sapiens ubiquitin-conjugating enzyme E2L 6 (UBE2L6), transcript variant 2, mRNA [NM_198183]
up	8.52613	FAM78A	Homo sapiens family with sequence similarity 78, member A (FAM78A), mRNA [NM_033387]
up	14.1949	ITGA4	Homo sapiens integrin, alpha 4 (antigen CD49D, alpha 4 subunit of VLA-4 receptor) (ITGA4), mRNA [NM_000885]
down	-2.34307	SDC1	Homo sapiens syndecan 1 (SDC1), transcript variant 1, mRNA [NM_001006946]
down	-2.7855	HDAC5	Homo sapiens histone deacetylase 5 (HDAC5), transcript variant 3, mRNA [NM_001015053]
up	2.19387	BMP2K	Homo sapiens BMP2 inducible kinase (BMP2K), transcript variant 1, mRNA [NM_198892]
down	-4.92319	SLC15A1	Homo sapiens solute carrier family 15 (oligopeptide transporter), member 1 (SLC15A1), mRNA [NM_005073]
down	-2.099	PHLDA2	Homo sapiens pleckstrin homology-like domain, family A, member 2 (PHLDA2), mRNA [NM_003311]
up	2.18196	IFI35	Homo sapiens interferon-induced protein 35 (IFI35), mRNA [NM_005533]
up	3.40666
up	2.39648	CTSH	Homo sapiens cathepsin H (CTSH), mRNA [NM_004390]
up	6.87556	SELL	Homo sapiens selectin L (SELL), transcript variant 1, mRNA [NM_000655]
up	4.75359	TBXAS1	Homo sapiens thromboxane A synthase 1 (platelet) (TBXAS1), transcript variant 2, mRNA [NM_030984]
up	2.49021	TBC1D1	Homo sapiens TBC1 (tre-2/USP6, BUB2, cdc16) domain family, member 1 (TBC1D1), mRNA [NM_015173]
down	-2.03877	C9orf3	Homo sapiens chromosome 9 open reading frame 3 (C9orf3), transcript variant 2, mRNA [NM_032823]
down	-2.12588	SUSD2	Homo sapiens sushi domain containing 2 (SUSD2), mRNA [NM_019601]
up	8.41297	MEI1	Homo sapiens meiosis inhibitor 1 (MEI1), mRNA [NM_152513]
up	13.1637	IRF8	Homo sapiens interferon regulatory factor 8 (IRF8), mRNA [NM_002163]
up	4.12189	RASGRP2	Homo sapiens RAS guanyl releasing protein 2 (calcium and DAG-regulated) (RASGRP2), transcript variant 2, mRNA [NM_153819]
down	-2.19645	LOC100505806	PREDICTED: Homo sapiens hypothetical LOC100505806 (LOC100505806), partial miscRNA [XR_108562]
up	4.29308	ANKRD58	Homo sapiens ankyrin repeat domain 58 (ANKRD58), mRNA [NM_001105576]
down	-2.21203	PGRMC2	Homo sapiens progesterone receptor membrane component 2 (PGRMC2), mRNA [NM_006320]
up	2.07533
down	-2.33017	SCNN1A	Homo sapiens sodium channel, nonvoltage-gated 1 alpha (SCNN1A), transcript variant 1, mRNA [NM_001038]
down	-2.42218	HADH	Homo sapiens hydroxyacyl-CoA dehydrogenase (HADH), nuclear gene encoding mitochondrial protein, transcript variant 2, mRNA [NM_005327]
up	3.8508	EVL	Homo sapiens Enah/Vasp-like (EVL), mRNA [NM_016337]
down	-2.81228	CASZ1	Homo sapiens castor zinc finger 1 (CASZ1), transcript variant 1, mRNA [NM_001079843]
up	2.12179	MSN	Homo sapiens moesin (MSN), mRNA [NM_002444]
up	3.33953	IFITM1	Homo sapiens interferon induced transmembrane protein 1 (9-27) (IFITM1), mRNA [NM_003641]
up	4.21	HS3ST3B1	heparan sulfate (glucosamine) 3-O-sulfotransferase 3B1 [Source:HGNC Symbol;Acc:5198] [ENST00000360954]
up	2.6305	LOXL3	Homo sapiens lysyl oxidase-like 3 (LOXL3), mRNA [NM_032603]
up	3.08409	PSMB8	Homo sapiens proteasome (prosome, macropain) subunit, beta type, 8 (large multifunctional peptidase 7) (PSMB8), transcript variant 1, mRNA [NM_004159]
up	2.72529	ANGEL1	Homo sapiens angel homolog 1 (Drosophila) (ANGEL1), mRNA [NM_015305]
down	-3.70174	GPC6	Homo sapiens glypican 6 (GPC6), mRNA [NM_005708]
up	9.84685	SLC7A7	Homo sapiens solute carrier family 7 (amino acid transporter light chain, y+L system), member 7 (SLC7A7), transcript variant 3, mRNA [NM_001126106]
down	-2.52735	ERBB2	Homo sapiens v-erb-b2 erythroblastic leukemia viral oncogene homolog 2, neuro/glioblastoma derived oncogene homolog (avian) (ERBB2), transcript variant 2, mRNA [NM_001005862]
up	16.3274		T cell receptor beta constant 2 [Source:HGNC Symbol;Acc:12157] [ENST00000466254]
up	3.30686	CIR1	Homo sapiens corepressor interacting with RBPJ, 1 (CIR1), mRNA [NM_004882]
up	2.30014		lincRNA:chr8:129029971-129031537 forward strand
down	-3.44316	NEBL	Homo sapiens nebulette (NEBL), transcript variant 1, mRNA [NM_006393]
down	-2.86432	TACSTD2	Homo sapiens tumor-associated calcium signal transducer 2 (TACSTD2), mRNA [NM_002353]
up	2.79669	CSK	Homo sapiens c-src tyrosine kinase (CSK), transcript variant 1, mRNA [NM_004383]
down	-2.08788	SDC4	Homo sapiens syndecan 4 (SDC4), mRNA [NM_002999]
up	2.86379	RILPL2	Homo sapiens Rab interacting lysosomal protein-like 2 (RILPL2), mRNA [NM_145058]
down	-2.07918	HOMER1	Homo sapiens homer homolog 1 (Drosophila) (HOMER1), mRNA [NM_004272]
down	-2.27155	LOC339240	Homo sapiens keratin pseudogene (LOC339240), non-coding RNA [NR_001443]
down	-2.44877	AP1M2	Homo sapiens adaptor-related protein complex 1, mu 2 subunit (AP1M2), mRNA [NM_005498]
up	4.61725	TNFAIP2	Homo sapiens tumor necrosis factor, alpha-induced protein 2 (TNFAIP2), mRNA [NM_006291]
down	-2.56644	PGRMC1	Homo sapiens progesterone receptor membrane component 1 (PGRMC1), mRNA [NM_006667]
up	6.83303	RCSD1	Homo sapiens RCSD domain containing 1 (RCSD1), mRNA [NM_052862]
down	-3.46894	GJB2	Homo sapiens gap junction protein, beta 2, 26kDa (GJB2), mRNA [NM_004004]
down	-2.35884	KRT14	Homo sapiens keratin 14 (KRT14), mRNA [NM_000526]
up	3.32277	CD40	Homo sapiens CD40 molecule, TNF receptor superfamily member 5 (CD40), transcript variant 1, mRNA [NM_001250]
up	2.96526	CMTM7	Homo sapiens CKLF-like MARVEL transmembrane domain containing 7 (CMTM7), transcript variant 1, mRNA [NM_138410]
up	4.77926	HLA-DRB4	Homo sapiens major histocompatibility complex, class II, DR beta 4 (HLA-DRB4), mRNA [NM_021983]
up	13.8834	RHOH	Homo sapiens ras homolog gene family, member H (RHOH), mRNA [NM_004310]
down	-2.19713	CAV2	Homo sapiens caveolin 2 (CAV2), transcript variant 1, mRNA [NM_001233]
up	2.31453	FXYD5	Homo sapiens FXYD domain containing ion transport regulator 5 (FXYD5), transcript variant 1, mRNA [NM_144779]
up	4.38311	ICAM3	Homo sapiens intercellular adhesion molecule 3 (ICAM3), mRNA [NM_002162]
up	3.91373	ZNF101	Homo sapiens zinc finger protein 101 (ZNF101), mRNA [NM_033204]
up	9.70271	KLRG1	Homo sapiens killer cell lectin-like receptor subfamily G, member 1 (KLRG1), mRNA [NM_005810]
down	-2.32079	CNKSR1	Homo sapiens connector enhancer of kinase suppressor of Ras 1 (CNKSR1), transcript variant 1, mRNA [NM_006314]
up	2.69546	TMEM206	Homo sapiens transmembrane protein 206 (TMEM206), transcript variant 2, mRNA [NM_018252]
down	-2.25761	CCDC85C	Homo sapiens coiled-coil domain containing 85C (CCDC85C), mRNA [NM_001144995]
down	-2.56294		lincRNA:chr4:128758375-128769050 forward strand
up	2.62538	RUNX3	Homo sapiens runt-related transcription factor 3 (RUNX3), transcript variant 1, mRNA [NM_001031680]
up	3.47424	ISG15	Homo sapiens ISG15 ubiquitin-like modifier (ISG15), mRNA [NM_005101]
down	-5.36497	CIDEC	Homo sapiens cell death-inducing DFFA-like effector c (CIDEC), transcript variant 3, mRNA [NM_022094]
up	2.43608	SPATA13	Homo sapiens spermatogenesis associated 13 (SPATA13), transcript variant 1, mRNA [NM_001166271]
up	2.16182	HEXB	Homo sapiens hexosaminidase B (beta polypeptide) (HEXB), mRNA [NM_000521]
up	4.82849	XAF1	Homo sapiens XIAP associated factor 1 (XAF1), transcript variant 1, mRNA [NM_017523]
down	-2.19342	GAS6	Homo sapiens growth arrest-specific 6 (GAS6), transcript variant 1, mRNA [NM_000820]
up	3.21549	ST6GAL1	Homo sapiens ST6 beta-galactosamide alpha-2,6-sialyltranferase 1 (ST6GAL1), transcript variant 1, mRNA [NM_173216]
up	9.14119	JAK3	Homo sapiens Janus kinase 3 (JAK3), mRNA [NM_000215]
up	8.16523		microRNA 146a (MIR146A), microRNA [Source:RefSeq DNA;Acc:NR_029701] [ENST00000517927]
down	-2.35042	KANK1	Homo sapiens KN motif and ankyrin repeat domains 1 (KANK1), transcript variant 2, mRNA [NM_153186]
down	-2.48514	PALM	Homo sapiens paralemmin (PALM), transcript variant 1, mRNA [NM_002579]
up	16.2235	IGJ	Homo sapiens immunoglobulin J polypeptide, linker protein for immunoglobulin alpha and mu polypeptides (IGJ), mRNA [NM_144646]
down	-2.67062	ZNF415	Homo sapiens zinc finger protein 415 (ZNF415), transcript variant 1, mRNA [NM_001136038]
up	4.37765	FTH1	Homo sapiens ferritin, heavy polypeptide 1 (FTH1), mRNA [NM_002032]
down	-3.40317	C14orf132	Homo sapiens chromosome 14 open reading frame 132 (C14orf132), non-coding RNA [NR_023938]
up	2.43052	NDC80	Homo sapiens NDC80 homolog, kinetochore complex component (S. cerevisiae) (NDC80), mRNA [NM_006101]
up	2.62381	PDE4DIP	Homo sapiens phosphodiesterase 4D interacting protein (PDE4DIP), transcript variant 5, mRNA [NM_001002811]
up	9.10994	APOBEC3G	Homo sapiens apolipoprotein B mRNA editing enzyme, catalytic polypeptide-like 3G (APOBEC3G), mRNA [NM_021822]
up	4.41495	CTSC	Homo sapiens cathepsin C (CTSC), transcript variant 1, mRNA [NM_001814]
down	-2.25413	RIN1	Homo sapiens Ras and Rab interactor 1 (RIN1), mRNA [NM_004292]
down	-2.14257	SPINT1	Homo sapiens serine peptidase inhibitor, Kunitz type 1 (SPINT1), transcript variant 1, mRNA [NM_181642]
up	2.75946	CNTRL	Homo sapiens centriolin (CNTRL), mRNA [NM_007018]
down	-2.1225	NFIB	Homo sapiens nuclear factor I/B (NFIB), transcript variant 3, mRNA [NM_005596]
up	16.4453	TBC1D10C	Homo sapiens TBC1 domain family, member 10C (TBC1D10C), mRNA [NM_198517]
up	2.21402	FAM96A	Homo sapiens family with sequence similarity 96, member A (FAM96A), transcript variant 2, mRNA [NM_001014812]
up	5.79082	MB21D1	Homo sapiens Mab-21 domain containing 1 (MB21D1), mRNA [NM_138441]
down	-2.21968	BTBD3	Homo sapiens BTB (POZ) domain containing 3 (BTBD3), transcript variant 1, mRNA [NM_014962]
up	2.24805	SLC6A6	Homo sapiens solute carrier family 6 (neurotransmitter transporter, taurine), member 6 (SLC6A6), transcript variant 1, mRNA [NM_003043]
up	4.36728	FGD3	Homo sapiens FYVE, RhoGEF and PH domain containing 3 (FGD3), transcript variant 2, mRNA [NM_033086]
up	6.06136	DRAM1	Homo sapiens DNA-damage regulated autophagy modulator 1 (DRAM1), mRNA [NM_018370]
down	-2.45904	ZDHHC9	Homo sapiens zinc finger, DHHC-type containing 9 (ZDHHC9), transcript variant 1, mRNA [NM_016032]
up	2.85137	CKLF	Homo sapiens chemokine-like factor (CKLF), transcript variant 5, mRNA [NM_001040138]
up	3.56245		lincRNA:chr8:32785489-32902343 forward strand
down	-5.35531	FOXC1	Homo sapiens forkhead box C1 (FOXC1), mRNA [NM_001453]
up	3.76152	CTSB	Homo sapiens cathepsin B (CTSB), transcript variant 2, mRNA [NM_147780]
up	4.54662	FAM49A	Homo sapiens family with sequence similarity 49, member A (FAM49A), mRNA [NM_030797]
up	8.78008	S1PR4	Homo sapiens sphingosine-1-phosphate receptor 4 (S1PR4), mRNA [NM_003775]
down	-3.43931	NCRNA00087	Homo sapiens non-protein coding RNA 87 (NCRNA00087), non-coding RNA [NR_024493]
up	2.82805	SLC17A9	Homo sapiens solute carrier family 17, member 9 (SLC17A9), mRNA [NM_022082]
down	-3.08827	GABRE	Homo sapiens gamma-aminobutyric acid (GABA) A receptor, epsilon (GABRE), mRNA [NM_004961]
down	-2.53455	IMPA2	Homo sapiens inositol(myo)-1(or 4)-monophosphatase 2 (IMPA2), mRNA [NM_014214]
up	3.03742	PHTF1	Homo sapiens putative homeodomain transcription factor 1 (PHTF1), mRNA [NM_006608]
up	15.1762	XLOC_014192	BROAD lincRNAs version v2 (http://www.broadinstitute.org/genome_bio/human_lincrnas/)
up	3.13725	AP1S2	Homo sapiens adaptor-related protein complex 1, sigma 2 subunit (AP1S2), mRNA [NM_003916]
up	2.32904	MYO1F	Homo sapiens myosin IF (MYO1F), mRNA [NM_012335]
up	5.41198	LGALS9C	Homo sapiens lectin, galactoside-binding, soluble, 9C (LGALS9C), mRNA [NM_001040078]
up	4.77046	B2M	Homo sapiens beta-2-microglobulin (B2M), mRNA [NM_004048]
up	4.19287	ARHGAP25	Homo sapiens Rho GTPase activating protein 25 (ARHGAP25), transcript variant 1, mRNA [NM_001007231]
up	2.38354	CMTM7	Homo sapiens CKLF-like MARVEL transmembrane domain containing 7 (CMTM7), transcript variant 1, mRNA [NM_138410]
up	5.25332	HCST	Homo sapiens hematopoietic cell signal transducer (HCST), transcript variant 1, mRNA [NM_014266]
down	-2.47199	ATP9A	Homo sapiens ATPase, class II, type 9A (ATP9A), mRNA [NM_006045]
down	-2.41385	CDH1	Homo sapiens cadherin 1, type 1, E-cadherin (epithelial) (CDH1), mRNA [NM_004360]
up	9.90982	HCLS1	Homo sapiens hematopoietic cell-specific Lyn substrate 1 (HCLS1), mRNA [NM_005335]
down	-2.86505	FNBP1L	Homo sapiens formin binding protein 1-like (FNBP1L), transcript variant 1, mRNA [NM_001024948]
up	29.1706	CHIT1	Homo sapiens chitinase 1 (chitotriosidase) (CHIT1), mRNA [NM_003465]
up	2.67092	TXLNB	Homo sapiens taxilin beta (TXLNB), mRNA [NM_153235]
down	-3.28833	EPB41L4B	Homo sapiens erythrocyte membrane protein band 4.1 like 4B (EPB41L4B), transcript variant 1, mRNA [NM_018424]
up	3.68096	NR1H3	Homo sapiens nuclear receptor subfamily 1, group H, member 3 (NR1H3), transcript variant 1, mRNA [NM_005693]
up	3.37222	SCO2	Homo sapiens SCO cytochrome oxidase deficient homolog 2 (yeast) (SCO2), nuclear gene encoding mitochondrial protein, transcript variant 1, mRNA [NM_005138]
down	-3.48627	NGEF	Homo sapiens neuronal guanine nucleotide exchange factor (NGEF), transcript variant 1, mRNA [NM_019850]
up	3.89339	FAM105A	Homo sapiens family with sequence similarity 105, member A (FAM105A), mRNA [NM_019018]
down	-2.27847	ACOT8	acyl-CoA thioesterase 8 [Source:HGNC Symbol;Acc:15919] [ENST00000372531]
down	-2.25512	SH3YL1	Homo sapiens SH3 domain containing, Ysc84-like 1 (S. cerevisiae) (SH3YL1), transcript variant 1, mRNA [NM_015677]
down	-2.16315	FJX1	Homo sapiens four jointed box 1 (Drosophila) (FJX1), mRNA [NM_014344]
up	2.55758	FKBP11	Homo sapiens FK506 binding protein 11, 19 kDa (FKBP11), transcript variant 1, mRNA [NM_016594]
up	4.17106	TRANK1	Homo sapiens tetratricopeptide repeat and ankyrin repeat containing 1 (TRANK1), mRNA [NM_014831]
down	-3.68374	ELOVL4	Homo sapiens ELOVL fatty acid elongase 4 (ELOVL4), mRNA [NM_022726]
down	-2.98086	ADCY6	Homo sapiens adenylate cyclase 6 (ADCY6), transcript variant 1, mRNA [NM_015270]
up	2.71013	KCNE3	Homo sapiens potassium voltage-gated channel, Isk-related family, member 3 (KCNE3), mRNA [NM_005472]
down	-2.4438	GPT2	Homo sapiens glutamic pyruvate transaminase (alanine aminotransferase) 2 (GPT2), transcript variant 1, mRNA [NM_133443]
up	7.11548	VAV1	Homo sapiens vav 1 guanine nucleotide exchange factor (VAV1), mRNA [NM_005428]
up	4.54496	GALM	Homo sapiens galactose mutarotase (aldose 1-epimerase) (GALM), mRNA [NM_138801]
up	3.1772	GIMAP7	Homo sapiens GTPase, IMAP family member 7 (GIMAP7), mRNA [NM_153236]
down	-2.06537	EFNA4	Homo sapiens ephrin-A4 (EFNA4), transcript variant 3, mRNA [NM_182690]
up	3.12115	SARDH	Homo sapiens sarcosine dehydrogenase (SARDH), nuclear gene encoding mitochondrial protein, transcript variant 2, mRNA [NM_001134707]
down	-5.60621	TMEM91	Homo sapiens transmembrane protein 91 (TMEM91), transcript variant 5, mRNA [NM_001098824]
up	3.17191	ZC3HAV1	Homo sapiens zinc finger CCCH-type, antiviral 1 (ZC3HAV1), transcript variant 2, mRNA [NM_024625]
down	-2.11996	PCDHB11	Homo sapiens protocadherin beta 11 (PCDHB11), mRNA [NM_018931]
up	3.97885	GALM	Homo sapiens galactose mutarotase (aldose 1-epimerase) (GALM), mRNA [NM_138801]
up	13.0567		immunoglobulin heavy constant gamma 1 (G1m marker) [Source:HGNC Symbol;Acc:5525] [ENST00000390549]
up	7.81371	IFI30	Homo sapiens interferon, gamma-inducible protein 30 (IFI30), mRNA [NM_006332]
down	-3.4106	AQP3	Homo sapiens aquaporin 3 (Gill blood group) (AQP3), mRNA [NM_004925]
up	2.07851	DENND3	Homo sapiens DENN/MADD domain containing 3 (DENND3), mRNA [NM_014957]
up	26.8677	LTB	Homo sapiens lymphotoxin beta (TNF superfamily, member 3) (LTB), transcript variant 1, mRNA [NM_002341]
up	2.89325	RFX5	Homo sapiens regulatory factor X, 5 (influences HLA class II expression) (RFX5), transcript variant 1, mRNA [NM_000449]
up	3.00233	RGS19	Homo sapiens regulator of G-protein signaling 19 (RGS19), transcript variant 1, mRNA [NM_005873]
down	-2.48846	SPTBN2	Homo sapiens spectrin, beta, non-erythrocytic 2 (SPTBN2), mRNA [NM_006946]
up	2.45038	ORAI2	Homo sapiens ORAI calcium release-activated calcium modulator 2 (ORAI2), transcript variant 2, mRNA [NM_032831]
down	-2.60969	FAM59A	Homo sapiens family with sequence similarity 59, member A (FAM59A), transcript variant 2, mRNA [NM_022751]
up	8.47624	ARHGAP15	Homo sapiens Rho GTPase activating protein 15 (ARHGAP15), mRNA [NM_018460]
down	-2.76127	ABCA12	Homo sapiens ATP-binding cassette, sub-family A (ABC1), member 12 (ABCA12), transcript variant 1, mRNA [NM_173076]
up	25.1631	IL7R	Homo sapiens interleukin 7 receptor (IL7R), mRNA [NM_002185]
down	-2.1814	SPNS2	Homo sapiens spinster homolog 2 (Drosophila) (SPNS2), mRNA [NM_001124758]
down	-2.31092	LPHN2	Homo sapiens latrophilin 2 (LPHN2), mRNA [NM_012302]
up	5.07121	TRPV2	Homo sapiens transient receptor potential cation channel, subfamily V, member 2 (TRPV2), mRNA [NM_016113]
down	-2.6521	KIAA1467	Homo sapiens KIAA1467 (KIAA1467), mRNA [NM_020853]
up	2.3072	LOC388692	Homo sapiens hypothetical LOC388692 (LOC388692), non-coding RNA [NR_027002]
up	2.38392	STEAP3	Homo sapiens STEAP family member 3 (STEAP3), transcript variant 1, mRNA [NM_182915]
up	2.05514	GRK6	Homo sapiens G protein-coupled receptor kinase 6 (GRK6), transcript variant 3, mRNA [NM_001004105]
down	-2.0136	THRA	Homo sapiens thyroid hormone receptor, alpha (THRA), transcript variant 1, mRNA [NM_199334]
up	2.29381	ACSL5	Homo sapiens acyl-CoA synthetase long-chain family member 5 (ACSL5), transcript variant 3, mRNA [NM_203380]
down	-2.74809	KCTD15	Homo sapiens potassium channel tetramerisation domain containing 15 (KCTD15), transcript variant 1, mRNA [NM_024076]
down	-2.23523	BAP1	Homo sapiens BRCA1 associated protein-1 (ubiquitin carboxy-terminal hydrolase) (BAP1), mRNA [NM_004656]
up	2.06603	ALPK1	Homo sapiens alpha-kinase 1 (ALPK1), transcript variant 1, mRNA [NM_025144]
up	11.2128	PTPRC	Homo sapiens protein tyrosine phosphatase, receptor type, C (PTPRC), transcript variant 1, mRNA [NM_002838]
up	8.50709	LOC439949	Homo sapiens hypothetical LOC439949 (LOC439949), transcript variant 1, non-coding RNA [NR_036502]
down	-2.21279	TMEM189	Homo sapiens transmembrane protein 189 (TMEM189), transcript variant 1, mRNA [NM_199129]
up	2.47099	ICAM2	Homo sapiens intercellular adhesion molecule 2 (ICAM2), transcript variant 5, mRNA [NM_000873]
up	4.51149	C1orf54	Homo sapiens chromosome 1 open reading frame 54 (C1orf54), mRNA [NM_024579]
down	-2.07093	MAP3K6	Homo sapiens mitogen-activated protein kinase kinase kinase 6 (MAP3K6), mRNA [NM_004672]
up	3.75151	BST2	bone marrow stromal cell antigen 2 [Source:HGNC Symbol;Acc:1119] [ENST00000252593]
up	2.2422	LITAF	Homo sapiens lipopolysaccharide-induced TNF factor (LITAF), transcript variant 1, mRNA [NM_004862]
up	9.95861	LAPTM5	Homo sapiens lysosomal protein transmembrane 5 (LAPTM5), mRNA [NM_006762]
up	5.57386	PSMB10	Homo sapiens proteasome (prosome, macropain) subunit, beta type, 10 (PSMB10), mRNA [NM_002801]
up	4.04989	PIK3CD	Homo sapiens phosphoinositide-3-kinase, catalytic, delta polypeptide (PIK3CD), mRNA [NM_005026]
down	-3.26553	C5orf4	Homo sapiens chromosome 5 open reading frame 4 (C5orf4), mRNA [NM_032385]
down	-2.2784	FAM84B	Homo sapiens family with sequence similarity 84, member B (FAM84B), mRNA [NM_174911]
down	-2.18879	B3GNT5	Homo sapiens UDP-GlcNAc:betaGal beta-1,3-N-acetylglucosaminyltransferase 5 (B3GNT5), mRNA [NM_032047]
down	-2.86554	PLXNB1	Homo sapiens plexin B1 (PLXNB1), transcript variant 1, mRNA [NM_002673]
up	2.32486	DOK1	Homo sapiens docking protein 1, 62kDa (downstream of tyrosine kinase 1) (DOK1), transcript variant 1, mRNA [NM_001381]
down	-2.34546	NCKAP1	Homo sapiens NCK-associated protein 1 (NCKAP1), transcript variant 2, mRNA [NM_205842]
down	-2.13138	COL4A5	Homo sapiens collagen, type IV, alpha 5 (COL4A5), transcript variant 2, mRNA [NM_033380]
up	2.61716	CBLB	Homo sapiens Cas-Br-M (murine) ecotropic retroviral transforming sequence b (CBLB), mRNA [NM_170662]
up	7.13463	PIM2	Homo sapiens pim-2 oncogene (PIM2), mRNA [NM_006875]
down	-4.00946	DHCR7	Homo sapiens 7-dehydrocholesterol reductase (DHCR7), transcript variant 1, mRNA [NM_001360]
down	-3.22505	EPN3	Homo sapiens epsin 3 (EPN3), mRNA [NM_017957]
up	8.9105	SRGN	Homo sapiens serglycin (SRGN), transcript variant 1, mRNA [NM_002727]
up	2.08116	CHN2	Homo sapiens chimerin (chimaerin) 2 (CHN2), transcript variant 2, mRNA [NM_004067]
up	2.35581		lincRNA:chr13:50664690-50666442 reverse strand
down	-2.09957	MEIS1	Homo sapiens Meis homeobox 1 (MEIS1), mRNA [NM_002398]
up	2.8564	TOX2	Homo sapiens TOX high mobility group box family member 2 (TOX2), transcript variant 3, mRNA [NM_032883]
up	14.2934	CD40LG	Homo sapiens CD40 ligand (CD40LG), mRNA [NM_000074]
down	-3.84586	ULK4	Homo sapiens unc-51-like kinase 4 (C. elegans) (ULK4), mRNA [NM_017886]
up	6.78255	DENND1C	Homo sapiens DENN/MADD domain containing 1C (DENND1C), mRNA [NM_024898]
down	-3.0164	PKP3	Homo sapiens plakophilin 3 (PKP3), mRNA [NM_007183]
down	-2.65579	KIAA1522	Homo sapiens KIAA1522 (KIAA1522), transcript variant 1, mRNA [NM_020888]
up	4.66866	HLA-DMA	Homo sapiens major histocompatibility complex, class II, DM alpha (HLA-DMA), mRNA [NM_006120]
up	4.6434	C3	Homo sapiens complement component 3 (C3), mRNA [NM_000064]
up	2.59679	ZNF671	Homo sapiens zinc finger protein 671 (ZNF671), mRNA [NM_024833]
down	-2.27088	RDH13	Homo sapiens retinol dehydrogenase 13 (all-trans/9-cis) (RDH13), nuclear gene encoding mitochondrial protein, transcript variant 2, mRNA [NM_138412]
down	-3.43674	DLK2	Homo sapiens delta-like 2 homolog (Drosophila) (DLK2), transcript variant 2, mRNA [NM_206539]
down	-2.89656		lincRNA:chr1:214512902-214523621 reverse strand
up	2.68293	FKBP11	Homo sapiens FK506 binding protein 11, 19 kDa (FKBP11), transcript variant 1, mRNA [NM_016594]
down	-2.19159	NUMA1	Homo sapiens nuclear mitotic apparatus protein 1 (NUMA1), mRNA [NM_006185]
up	3.50959	NUP210	Homo sapiens nucleoporin 210kDa (NUP210), mRNA [NM_024923]
down	-2.76174	PITPNM3	Homo sapiens PITPNM family member 3 (PITPNM3), transcript variant 1, mRNA [NM_031220]
up	4.52979	PTPRJ	Homo sapiens protein tyrosine phosphatase, receptor type, J (PTPRJ), transcript variant 1, mRNA [NM_002843]
down	-2.90679	NOV	Homo sapiens nephroblastoma overexpressed gene (NOV), mRNA [NM_002514]
up	2.96714	CORO7	Homo sapiens coronin 7 (CORO7), transcript variant 1, mRNA [NM_024535]
up	6.26748	HLA-DMA	Homo sapiens major histocompatibility complex, class II, DM alpha (HLA-DMA), mRNA [NM_006120]
down	-2.18866	LTB4R	Homo sapiens leukotriene B4 receptor (LTB4R), transcript variant 1, mRNA [NM_181657]
up	14.6446	CD27	Homo sapiens CD27 molecule (CD27), mRNA [NM_001242]
down	-2.68361	HOXA7	Homo sapiens homeobox A7 (HOXA7), mRNA [NM_006896]
up	4.04507	UCP2	Homo sapiens uncoupling protein 2 (mitochondrial, proton carrier) (UCP2), nuclear gene encoding mitochondrial protein, mRNA [NM_003355]
up	2.13947	CCM2	Homo sapiens cerebral cavernous malformation 2 (CCM2), transcript variant 2, mRNA [NM_031443]
up	2.19208	TEP1	Homo sapiens telomerase-associated protein 1 (TEP1), mRNA [NM_007110]
down	-2.90858	TRIM45	Homo sapiens tripartite motif containing 45 (TRIM45), transcript variant 1, mRNA [NM_025188]
up	10.7329	PTPN7	Homo sapiens protein tyrosine phosphatase, non-receptor type 7 (PTPN7), transcript variant 2, mRNA [NM_080588]
up	2.39316	PSME1	Homo sapiens proteasome (prosome, macropain) activator subunit 1 (PA28 alpha) (PSME1), transcript variant 1, mRNA [NM_006263]
up	2.65672	MPP1	Homo sapiens membrane protein, palmitoylated 1, 55kDa (MPP1), transcript variant 1, mRNA [NM_002436]
up	2.41846	SAT1	Homo sapiens spermidine/spermine N1-acetyltransferase 1 (SAT1), transcript variant 1, mRNA [NM_002970]
up	2.09142		lincRNA:chr5:131806278-131808704 forward strand
down	-2.1039	C9orf9	Homo sapiens chromosome 9 open reading frame 9 (C9orf9), mRNA [NM_018956]
up	3.62144	BTN3A2	Homo sapiens butyrophilin, subfamily 3, member A2 (BTN3A2), transcript variant 3, mRNA [NM_001197247]
up	3.21118	LOC646626	PREDICTED: Homo sapiens hypothetical protein LOC646626 (LOC646626), mRNA [XM_942822]
up	2.33148	HLA-B	Homo sapiens major histocompatibility complex, class I, B (HLA-B), mRNA [NM_005514]
up	50.9935		immunoglobulin kappa constant [Source:HGNC Symbol;Acc:5716] [ENST00000390237]
up	3.7046	RFX5	Homo sapiens regulatory factor X, 5 (influences HLA class II expression) (RFX5), transcript variant 1, mRNA [NM_000449]
down	-2.16177	NCRNA00085	Homo sapiens non-protein coding RNA 85 (NCRNA00085), non-coding RNA [NR_024330]
up	2.56633	LPIN2	Homo sapiens lipin 2 (LPIN2), mRNA [NM_014646]
down	-2.85894	KCNMB4	Homo sapiens potassium large conductance calcium-activated channel, subfamily M, beta member 4 (KCNMB4), mRNA [NM_014505]
up	5.10654	INPP5D	Homo sapiens inositol polyphosphate-5-phosphatase, 145kDa (INPP5D), transcript variant 1, mRNA [NM_001017915]
up	3.07479	IFNAR2	Homo sapiens interferon (alpha, beta and omega) receptor 2 (IFNAR2), transcript variant 2, mRNA [NM_000874]
up	2.56487	RABGAP1L	Homo sapiens RAB GTPase activating protein 1-like (RABGAP1L), transcript variant 1, mRNA [NM_014857]
up	8.58842	IRF1	Homo sapiens interferon regulatory factor 1 (IRF1), mRNA [NM_002198]
down	-2.6421	LGR4	Homo sapiens leucine-rich repeat containing G protein-coupled receptor 4 (LGR4), mRNA [NM_018490]
up	6.89033	CD37	Homo sapiens CD37 molecule (CD37), transcript variant 1, mRNA [NM_001774]
down	-2.29714		lincRNA:chr22:46464600-46466898 reverse strand
down	-2.44855	NSDHL	Homo sapiens NAD(P) dependent steroid dehydrogenase-like (NSDHL), transcript variant 2, mRNA [NM_001129765]
up	14.3168	GBP1	Homo sapiens guanylate binding protein 1, interferon-inducible (GBP1), mRNA [NM_002053]
down	-2.04194	TJP1	Homo sapiens tight junction protein 1 (zona occludens 1) (TJP1), transcript variant 1, mRNA [NM_003257]
down	-2.13087	NUAK1	Homo sapiens NUAK family, SNF1-like kinase, 1 (NUAK1), mRNA [NM_014840]
up	2.67435	PSAP	Homo sapiens prosaposin (PSAP), transcript variant 2, mRNA [NM_001042465]
up	11.7256	BIRC3	Homo sapiens baculoviral IAP repeat containing 3 (BIRC3), transcript variant 1, mRNA [NM_001165]
up	2.87534	SPNS3	Homo sapiens spinster homolog 3 (Drosophila) (SPNS3), mRNA [NM_182538]
up	2.01057	PLEKHA2	Homo sapiens pleckstrin homology domain containing, family A (phosphoinositide binding specific) member 2 (PLEKHA2), mRNA [NM_021623]
down	-2.5615	CYB5A	Homo sapiens cytochrome b5 type A (microsomal) (CYB5A), transcript variant 3, mRNA [NM_001190807]
up	20.8783	CD48	Homo sapiens CD48 molecule (CD48), mRNA [NM_001778]
up	3.95111	PTGER4	Homo sapiens prostaglandin E receptor 4 (subtype EP4) (PTGER4), mRNA [NM_000958]
up	2.76887	PDE4B	Homo sapiens phosphodiesterase 4B, cAMP-specific (PDE4B), transcript variant d, mRNA [NM_001037341]
up	2.13629	DENND2D	Homo sapiens DENN/MADD domain containing 2D (DENND2D), mRNA [NM_024901]
down	-2.23154	NPNT	Homo sapiens nephronectin (NPNT), transcript variant 2, mRNA [NM_001033047]
up	2.23504	ALDH3B1	Homo sapiens aldehyde dehydrogenase 3 family, member B1 (ALDH3B1), transcript variant 1, mRNA [NM_000694]
up	2.8025	MYO7A	Homo sapiens myosin VIIA (MYO7A), transcript variant 1, mRNA [NM_000260]
down	-2.86823	JUB	Homo sapiens jub, ajuba homolog (Xenopus laevis) (JUB), transcript variant 1, mRNA [NM_032876]
down	-2.65636		forkhead box O6 [Source:HGNC Symbol;Acc:24814] [ENST00000372591]
down	-2.36906	SHMT1	Homo sapiens serine hydroxymethyltransferase 1 (soluble) (SHMT1), nuclear gene encoding mitochondrial protein, transcript variant 1, mRNA [NM_004169]
down	-2.06024	SLC6A8	Homo sapiens solute carrier family 6 (neurotransmitter transporter, creatine), member 8 (SLC6A8), transcript variant 1, mRNA [NM_005629]
up	2.85535	MMP14	Homo sapiens matrix metallopeptidase 14 (membrane-inserted) (MMP14), mRNA [NM_004995]
down	-2.18892	FZD7	Homo sapiens frizzled family receptor 7 (FZD7), mRNA [NM_003507]
up	2.09501	SDCBP	Homo sapiens syndecan binding protein (syntenin) (SDCBP), transcript variant 1, mRNA [NM_005625]
up	8.00092	SLA	Homo sapiens Src-like-adaptor (SLA), transcript variant 1, mRNA [NM_001045556]
up	2.57709	OSBPL7	Homo sapiens oxysterol binding protein-like 7 (OSBPL7), transcript variant 1, mRNA [NM_145798]
down	-2.59166	KRT17	Homo sapiens keratin 17 (KRT17), mRNA [NM_000422]
up	5.43451	CD74	Homo sapiens CD74 molecule, major histocompatibility complex, class II invariant chain (CD74), transcript variant 3, mRNA [NM_001025158]
up	4.2787	HLA-F	Homo sapiens major histocompatibility complex, class I, F (HLA-F), transcript variant 3, mRNA [NM_001098478]
up	6.24808		immunoglobulin lambda variable 6-57 [Source:HGNC Symbol;Acc:5927] [ENST00000390285]
up	2.39206	PAPSS2	Homo sapiens 3'-phosphoadenosine 5'-phosphosulfate synthase 2 (PAPSS2), transcript variant 2, mRNA [NM_001015880]
down	-2.31577	MIRLET7BHG	Homo sapiens MIRLET7B host gene (non-protein coding) (MIRLET7BHG), non-coding RNA [NR_027033]
up	2.49385	TGFB3	Homo sapiens transforming growth factor, beta 3 (TGFB3), mRNA [NM_003239]
up	4.02328	LAP3	Homo sapiens leucine aminopeptidase 3 (LAP3), mRNA [NM_015907]
up	2.73597	RAB31	Homo sapiens RAB31, member RAS oncogene family (RAB31), mRNA [NM_006868]
up	3.60672	APBB1IP	Homo sapiens amyloid beta (A4) precursor protein-binding, family B, member 1 interacting protein (APBB1IP), mRNA [NM_019043]
up	7.03383	SLC29A3	Homo sapiens solute carrier family 29 (nucleoside transporters), member 3 (SLC29A3), transcript variant 1, mRNA [NM_018344]
down	-3.01647	PMVK	Homo sapiens phosphomevalonate kinase (PMVK), mRNA [NM_006556]
up	2.13358	PTPN18	Homo sapiens protein tyrosine phosphatase, non-receptor type 18 (brain-derived) (PTPN18), transcript variant 1, mRNA [NM_014369]
up	2.43269	BMF	Homo sapiens Bcl2 modifying factor (BMF), transcript variant 1, mRNA [NM_001003940]
up	4.26415	FCGR2A	Homo sapiens Fc fragment of IgG, low affinity IIa, receptor (CD32) (FCGR2A), transcript variant 2, mRNA [NM_021642]
up	2.90221	KIF17	Homo sapiens kinesin family member 17 (KIF17), transcript variant 1, mRNA [NM_020816]
up	17.3313	CXorf65	Homo sapiens chromosome X open reading frame 65 (CXorf65), transcript variant 1, mRNA [NM_001025265]
down	-2.28396	TUBB2C	Homo sapiens tubulin, beta 2C (TUBB2C), mRNA [NM_006088]
down	-2.76191	OVOL2	Homo sapiens ovo-like 2 (Drosophila) (OVOL2), mRNA [NM_021220]
up	2.69888	DISC1	Homo sapiens disrupted in schizophrenia 1 (DISC1), transcript variant L, mRNA [NM_018662]
down	-2.10101	GNG12	Homo sapiens guanine nucleotide binding protein (G protein), gamma 12 (GNG12), mRNA [NM_018841]
up	3.85336	RTN1	Homo sapiens reticulon 1 (RTN1), transcript variant 1, mRNA [NM_021136]
down	-4.58769		zinc finger, DHHC-type containing 11B [Source:HGNC Symbol;Acc:32962] [ENST00000522356]
up	5.5066	CORO1A	Homo sapiens coronin, actin binding protein, 1A (CORO1A), transcript variant 2, mRNA [NM_007074]
down	-3.37969	TSPAN6	Homo sapiens tetraspanin 6 (TSPAN6), mRNA [NM_003270]
up	2.29691	SLC2A14	solute carrier family 2 (facilitated glucose transporter), member 14 [Source:HGNC Symbol;Acc:18301] [ENST00000431042]
down	-2.80008	GSTA4	Homo sapiens glutathione S-transferase alpha 4 (GSTA4), mRNA [NM_001512]
up	4.62138	C5orf39	Homo sapiens chromosome 5 open reading frame 39 (C5orf39), mRNA [NM_001014279]
down	-6.35527	NNAT	Homo sapiens neuronatin (NNAT), transcript variant 1, mRNA [NM_005386]
down	-2.53568	TMEM30B	Homo sapiens transmembrane protein 30B (TMEM30B), mRNA [NM_001017970]
up	4.03653	GALM	Homo sapiens galactose mutarotase (aldose 1-epimerase) (GALM), mRNA [NM_138801]
up	2.05993		RNA polymerase I transcription factor homolog (S. cerevisiae) pseudogene 2 [Source:HGNC Symbol;Acc:37619] [ENST00000551681]
up	3.55576	SH3TC1	Homo sapiens SH3 domain and tetratricopeptide repeats 1 (SH3TC1), mRNA [NM_018986]
up	3.02713	AMICA1	Homo sapiens adhesion molecule, interacts with CXADR antigen 1 (AMICA1), transcript variant 2, mRNA [NM_153206]
up	2.90331		lincRNA:chr5:43016161-43018426 reverse strand
up	4.66516	IFIT3	Homo sapiens interferon-induced protein with tetratricopeptide repeats 3 (IFIT3), transcript variant 1, mRNA [NM_001549]
down	-2.04271	SH3GLB2	Homo sapiens SH3-domain GRB2-like endophilin B2 (SH3GLB2), mRNA [NM_020145]
up	3.79866	IFIH1	Homo sapiens interferon induced with helicase C domain 1 (IFIH1), mRNA [NM_022168]
up	2.39835	FCHSD2	Homo sapiens FCH and double SH3 domains 2 (FCHSD2), mRNA [NM_014824]
up	11.1302	LCK	Homo sapiens lymphocyte-specific protein tyrosine kinase (LCK), transcript variant 2, mRNA [NM_005356]
down	-2.69715	FBXL16	Homo sapiens F-box and leucine-rich repeat protein 16 (FBXL16), mRNA [NM_153350]
up	3.16057	MICAL1	Homo sapiens microtubule associated monoxygenase, calponin and LIM domain containing 1 (MICAL1), transcript variant 1, mRNA [NM_022765]
up	10.3515	CD83	Homo sapiens CD83 molecule (CD83), transcript variant 1, mRNA [NM_004233]
up	2.12117	IFITM4P	Homo sapiens interferon induced transmembrane protein 4 pseudogene (IFITM4P), non-coding RNA [NR_001590]
down	-2.18309	PARD6B	Homo sapiens par-6 partitioning defective 6 homolog beta (C. elegans) (PARD6B), mRNA [NM_032521]
up	4.15812	PRKCB	Homo sapiens protein kinase C, beta (PRKCB), transcript variant 2, mRNA [NM_002738]
down	-2.51318	CMTM4	Homo sapiens CKLF-like MARVEL transmembrane domain containing 4 (CMTM4), transcript variant 2, mRNA [NM_181521]
down	-2.06916	TBX1	Homo sapiens T-box 1 (TBX1), transcript variant C, mRNA [NM_080647]
down	-2.20187	CECR5-AS1	Homo sapiens CECR5 antisense RNA 1 (non-protein coding) (CECR5-AS1), transcript variant 2, non-coding RNA [NR_024482]
up	2.36735	RNASET2	Homo sapiens ribonuclease T2 (RNASET2), mRNA [NM_003730]
up	2.32487	RUNX1	Homo sapiens runt-related transcription factor 1 (RUNX1), transcript variant 2, mRNA [NM_001001890]
up	3.45215	FTH1	Homo sapiens ferritin, heavy polypeptide 1 (FTH1), mRNA [NM_002032]
up	6.26553	HMHA1	Homo sapiens histocompatibility (minor) HA-1 (HMHA1), mRNA [NM_012292]
up	17.4831	CD6	Homo sapiens CD6 molecule (CD6), mRNA [NM_006725]
down	-3.68647	PPP1R3C	Homo sapiens protein phosphatase 1, regulatory (inhibitor) subunit 3C (PPP1R3C), mRNA [NM_005398]
up	2.25679	GM2A	Homo sapiens GM2 ganglioside activator (GM2A), transcript variant 1, mRNA [NM_000405]
up	2.77923	OSCAR	Homo sapiens osteoclast associated, immunoglobulin-like receptor (OSCAR), transcript variant 1, mRNA [NM_206818]
up	12.3427	IL4I1	Homo sapiens interleukin 4 induced 1 (IL4I1), transcript variant 2, mRNA [NM_172374]
up	4.6569		lincRNA:chr2:111965352-112252622 forward strand
down	-3.21803	ERBB3	Homo sapiens v-erb-b2 erythroblastic leukemia viral oncogene homolog 3 (avian) (ERBB3), transcript variant s, mRNA [NM_001005915]
down	-20.1901	FADS2	Homo sapiens fatty acid desaturase 2 (FADS2), mRNA [NM_004265]
up	3.51349	FAM49B	Homo sapiens family with sequence similarity 49, member B (FAM49B), mRNA [NM_016623]
down	-3.01	TACC2	Homo sapiens transforming, acidic coiled-coil containing protein 2 (TACC2), transcript variant 1, mRNA [NM_206862]
up	2.45828	UPP1	uridine phosphorylase 1 [Source:HGNC Symbol;Acc:12576] [ENST00000457596]
up	3.61083	MYBL1	Homo sapiens v-myb myeloblastosis viral oncogene homolog (avian)-like 1 (MYBL1), transcript variant 1, mRNA [NM_001080416]
down	-2.33528
up	9.10738	SAMD9L	Homo sapiens sterile alpha motif domain containing 9-like (SAMD9L), mRNA [NM_152703]
down	-2.88963	CA13	Homo sapiens carbonic anhydrase XIII (CA13), mRNA [NM_198584]
up	7.65457	CD68	Homo sapiens CD68 molecule (CD68), transcript variant 1, mRNA [NM_001251]
down	-4.01048	LOC100127909	PREDICTED: Homo sapiens hypothetical LOC100127909 (LOC100127909), miscRNA [XR_111781]
up	11.2281	RASAL3	Homo sapiens RAS protein activator like 3 (RASAL3), mRNA [NM_022904]
down	-2.88668	FERMT1	Homo sapiens fermitin family member 1 (FERMT1), mRNA [NM_017671]
up	9.70963	CYTIP	Homo sapiens cytohesin 1 interacting protein (CYTIP), mRNA [NM_004288]
up	6.57973	HLA-DMB	Homo sapiens major histocompatibility complex, class II, DM beta (HLA-DMB), mRNA [NM_002118]
down	-3.04656	CTAGE5	Homo sapiens CTAGE family, member 5 (CTAGE5), transcript variant 4, mRNA [NM_203356]
up	2.8746	CDC42SE2	Homo sapiens CDC42 small effector 2 (CDC42SE2), transcript variant 1, mRNA [NM_020240]
down	-2.42332	LOC100506748	PREDICTED: Homo sapiens hypothetical LOC100506748 (LOC100506748), partial miscRNA [XR_109878]
down	-2.23639	DMD	Homo sapiens dystrophin (DMD), transcript variant Dp427p2, mRNA [NM_004010]
up	3.93127	SEPT6	Homo sapiens septin 6 (SEPT6), transcript variant V, mRNA [NM_145802]
down	-2.18662	HOOK2	Homo sapiens hook homolog 2 (Drosophila) (HOOK2), transcript variant 1, mRNA [NM_013312]
down	-2.47353	PCDH1	Homo sapiens protocadherin 1 (PCDH1), transcript variant 1, mRNA [NM_002587]
down	-3.16647	C9orf125	Homo sapiens chromosome 9 open reading frame 125 (C9orf125), mRNA [NM_032342]
down	-4.92785	MAOA	Homo sapiens monoamine oxidase A (MAOA), nuclear gene encoding mitochondrial protein, mRNA [NM_000240]
up	11.8617	IL2RG	Homo sapiens interleukin 2 receptor, gamma (IL2RG), mRNA [NM_000206]
down	-2.09092	PPP1R16A	Homo sapiens protein phosphatase 1, regulatory (inhibitor) subunit 16A (PPP1R16A), mRNA [NM_032902]
down	-2.60634	CARD10	Homo sapiens caspase recruitment domain family, member 10 (CARD10), mRNA [NM_014550]
up	8.15852		immunoglobulin heavy constant mu [Source:HGNC Symbol;Acc:5541] [ENST00000390559]
up	6.72527	WARS	Homo sapiens tryptophanyl-tRNA synthetase (WARS), transcript variant 1, mRNA [NM_004184]
up	4.09594	OAS2	Homo sapiens 2'-5'-oligoadenylate synthetase 2, 69/71kDa (OAS2), transcript variant 3, mRNA [NM_001032731]
up	2.40288	CYB5R4	Homo sapiens cytochrome b5 reductase 4 (CYB5R4), mRNA [NM_016230]
up	2.7869	KLHL5	Homo sapiens kelch-like 5 (Drosophila) (KLHL5), transcript variant 1, mRNA [NM_015990]
down	-2.75488	AIM1L	Homo sapiens absent in melanoma 1-like (AIM1L), mRNA [NM_001039775]
up	5.07519	GIMAP2	Homo sapiens GTPase, IMAP family member 2 (GIMAP2), mRNA [NM_015660]
up	2.25968	VAC14	Human Tax1 binding protein mRNA, partial cds. [U25801]
up	4.48905	LAIR1	Homo sapiens leukocyte-associated immunoglobulin-like receptor 1 (LAIR1), transcript variant a, mRNA [NM_002287]
up	2.44423	CASP1	Homo sapiens caspase 1, apoptosis-related cysteine peptidase (interleukin 1, beta, convertase) (CASP1), transcript variant alpha, mRNA [NM_033292]
up	2.68986	BCL2L11	Homo sapiens BCL2-like 11 (apoptosis facilitator) (BCL2L11), transcript variant 1, mRNA [NM_138621]
up	2.0808	MR1	Homo sapiens major histocompatibility complex, class I-related (MR1), transcript variant 1, mRNA [NM_001531]
down	-2.3835	LOC100507547	Homo sapiens hypothetical LOC100507547 (LOC100507547), transcript variant 1, non-coding RNA [NR_037169]
down	-3.07272	RAB40C	Homo sapiens RAB40C, member RAS oncogene family (RAB40C), transcript variant 2, mRNA [NM_021168]
down	-3.44213	PEX11A	Homo sapiens peroxisomal biogenesis factor 11 alpha (PEX11A), mRNA [NM_003847]
down	-3.30555	C1orf116	Homo sapiens chromosome 1 open reading frame 116 (C1orf116), transcript variant 1, mRNA [NM_023938]
up	2.70461	NCRNA00152	Homo sapiens non-protein coding RNA 152 (NCRNA00152), transcript variant 1, non-coding RNA [NR_024204]
up	6.34469	PIK3CG	Homo sapiens phosphoinositide-3-kinase, catalytic, gamma polypeptide (PIK3CG), mRNA [NM_002649]
down	-2.46347	TLE2	Homo sapiens transducin-like enhancer of split 2 (E(sp1) homolog, Drosophila) (TLE2), transcript variant 1, mRNA [NM_003260]
down	-2.48753	ACSS2	Homo sapiens acyl-CoA synthetase short-chain family member 2 (ACSS2), transcript variant 1, mRNA [NM_018677]
up	4.11531	HLA-DQA1	Homo sapiens major histocompatibility complex, class II, DQ alpha 1 (HLA-DQA1), mRNA [NM_002122]
down	-2.34515	PDLIM2	Homo sapiens PDZ and LIM domain 2 (mystique) (PDLIM2), transcript variant 3, mRNA [NM_198042]
down	-3.77218	BAI1	Homo sapiens brain-specific angiogenesis inhibitor 1 (BAI1), mRNA [NM_001702]
up	3.06469		lincRNA:chr16:80631802-80632239 reverse strand
up	2.30836	CD47	Homo sapiens CD47 molecule (CD47), transcript variant 2, mRNA [NM_198793]
up	3.12045	FCER1G	Homo sapiens Fc fragment of IgE, high affinity I, receptor for; gamma polypeptide (FCER1G), mRNA [NM_004106]
up	2.44063	TACC3	Homo sapiens transforming, acidic coiled-coil containing protein 3 (TACC3), mRNA [NM_006342]
up	4.52557	CTSZ	Homo sapiens cathepsin Z, mRNA (cDNA clone IMAGE:3929674), containing frame-shift errors. [BC025419]
up	2.02272	PPP2R3C	Homo sapiens protein phosphatase 2, regulatory subunit B'', gamma (PPP2R3C), mRNA [NM_017917]
down	-7.42516	FASN	Homo sapiens fatty acid synthase (FASN), mRNA [NM_004104]
down	-2.7903		lincRNA:chr3:37886971-37901969 reverse strand
up	3.63426	GLIPR2	Homo sapiens GLI pathogenesis-related 2 (GLIPR2), mRNA [NM_022343]
up	2.21258	HPS1	Homo sapiens Hermansky-Pudlak syndrome 1 (HPS1), transcript variant 3, mRNA [NM_182639]
up	4.75819	OBFC2A	Homo sapiens oligonucleotide/oligosaccharide-binding fold containing 2A (OBFC2A), transcript variant 1, mRNA [NM_001031716]
up	2.28537	SSH2	slingshot homolog 2 (Drosophila) [Source:HGNC Symbol;Acc:30580] [ENST00000324677]
down	-2.89553	KANK1	Homo sapiens KN motif and ankyrin repeat domains 1 (KANK1), transcript variant 2, mRNA [NM_153186]
up	2.81218	CCDC88A	Homo sapiens coiled-coil domain containing 88A (CCDC88A), transcript variant 2, mRNA [NM_018084]
down	-2.35994		PREDICTED: Homo sapiens hypothetical protein LOC100507169 (LOC100507169), mRNA [XM_003119710]
down	-2.75549	ARHGEF26	Homo sapiens Rho guanine nucleotide exchange factor (GEF) 26 (ARHGEF26), mRNA [NM_015595]
down	-2.33781	CTNND1	Homo sapiens catenin (cadherin-associated protein), delta 1 (CTNND1), transcript variant 3, mRNA [NM_001331]
down	-5.18344	HMGCS1	Homo sapiens 3-hydroxy-3-methylglutaryl-CoA synthase 1 (soluble) (HMGCS1), transcript variant 2, mRNA [NM_002130]
up	16.0079	FYB	Homo sapiens FYN binding protein (FYB), transcript variant 1, mRNA [NM_001465]
up	2.71364	NAGA	Homo sapiens N-acetylgalactosaminidase, alpha- (NAGA), mRNA [NM_000262]
up	4.68722	FMNL1	Homo sapiens formin-like 1 (FMNL1), mRNA [NM_005892]
up	2.32091	RABGAP1L	Homo sapiens RAB GTPase activating protein 1-like (RABGAP1L), transcript variant 1, mRNA [NM_014857]
down	-2.65316	EPHB3	Homo sapiens EPH receptor B3 (EPHB3), mRNA [NM_004443]
down	-2.33975	PLEKHH3	Homo sapiens pleckstrin homology domain containing, family H (with MyTH4 domain) member 3 (PLEKHH3), mRNA [NM_024927]
down	-2.15198	MCF2L	Homo sapiens MCF.2 cell line derived transforming sequence-like (MCF2L), transcript variant 2, mRNA [NM_024979]
up	3.39709	PRKACB	Homo sapiens protein kinase, cAMP-dependent, catalytic, beta (PRKACB), transcript variant 2, mRNA [NM_002731]
up	2.80859	C10orf125	Homo sapiens chromosome 10 open reading frame 125 (C10orf125), transcript variant 2, mRNA [NM_198472]
down	-2.37287	STOX2	Homo sapiens storkhead box 2 (STOX2), mRNA [NM_020225]
up	5.73023	TMEM176B	Homo sapiens transmembrane protein 176B (TMEM176B), transcript variant 1, mRNA [NM_014020]
down	-2.28758	C2CD2	Homo sapiens C2 calcium-dependent domain containing 2 (C2CD2), transcript variant 1, mRNA [NM_015500]
up	4.06851	GIMAP5	Homo sapiens GTPase, IMAP family member 5 (GIMAP5), mRNA [NM_018384]
down	-2.62298	SGPP2	Homo sapiens sphingosine-1-phosphate phosphatase 2 (SGPP2), mRNA [NM_152386]
up	3.48438	LAT	Homo sapiens linker for activation of T cells (LAT), transcript variant 1, mRNA [NM_014387]
down	-2.87481	SEMA3F	Homo sapiens sema domain, immunoglobulin domain (Ig), short basic domain, secreted, (semaphorin) 3F (SEMA3F), mRNA [NM_004186]
up	2.66789	HLA-E	Homo sapiens major histocompatibility complex, class I, E (HLA-E), mRNA [NM_005516]
up	2.09238	EMP3	Homo sapiens epithelial membrane protein 3 (EMP3), mRNA [NM_001425]
up	3.51884	LOC374443	Homo sapiens CLR pseudogene (LOC374443), non-coding RNA [NR_002814]
down	-2.42156	LYPD3	Homo sapiens LY6/PLAUR domain containing 3 (LYPD3), mRNA [NM_014400]
up	5.03001	TRPM2	Homo sapiens transient receptor potential cation channel, subfamily M, member 2 (TRPM2), transcript variant 1, mRNA [NM_003307]
up	3.36824	HLA-C	Homo sapiens major histocompatibility complex, class I, C (HLA-C), transcript variant 2, mRNA [NM_001243042]
up	2.17958	EPB41L3	Homo sapiens erythrocyte membrane protein band 4.1-like 3 (EPB41L3), mRNA [NM_012307]
up	2.92242	LMNB1	Homo sapiens lamin B1 (LMNB1), transcript variant 1, mRNA [NM_005573]
up	2.39746	DPYD	Homo sapiens dihydropyrimidine dehydrogenase (DPYD), transcript variant 1, mRNA [NM_000110]
up	10.6616	NCF1	Homo sapiens neutrophil cytosolic factor 1 (NCF1), mRNA [NM_000265]
up	2.13794	CD4	Homo sapiens CD4 molecule (CD4), transcript variant 1, mRNA [NM_000616]
up	5.41524	HLA-DPA1	Homo sapiens major histocompatibility complex, class II, DP alpha 1 (HLA-DPA1), transcript variant 2, mRNA [NM_001242524]
up	14.6361	SIGLEC15	Homo sapiens sialic acid binding Ig-like lectin 15 (SIGLEC15), mRNA [NM_213602]
down	-2.46567	NOL3	Homo sapiens nucleolar protein 3 (apoptosis repressor with CARD domain) (NOL3), transcript variant 2, mRNA [NM_003946]
up	9.60663	RAC2	Homo sapiens ras-related C3 botulinum toxin substrate 2 (rho family, small GTP binding protein Rac2) (RAC2), mRNA [NM_002872]
down	-2.59901	USP54	Homo sapiens ubiquitin specific peptidase 54 (USP54), mRNA [NM_152586]
up	2.27348	SIPA1	Homo sapiens signal-induced proliferation-associated 1 (SIPA1), transcript variant 1, mRNA [NM_153253]
up	3.2997	TIMP1	Homo sapiens TIMP metallopeptidase inhibitor 1 (TIMP1), mRNA [NM_003254]
up	2.53766	GIT2	Homo sapiens G protein-coupled receptor kinase interacting ArfGAP 2 (GIT2), transcript variant 4, mRNA [NM_139201]
down	-2.17709	DAG1	Homo sapiens dystroglycan 1 (dystrophin-associated glycoprotein 1) (DAG1), transcript variant 2, mRNA [NM_004393]
up	5.80116	LOC606724	Homo sapiens coronin, actin binding protein, 1A pseudogene (LOC606724), non-coding RNA [NR_002454]
up	2.26792	PAK1	Homo sapiens p21 protein (Cdc42/Rac)-activated kinase 1 (PAK1), transcript variant 1, mRNA [NM_001128620]
up	9.75178	BCAT1	Homo sapiens branched chain amino-acid transaminase 1, cytosolic (BCAT1), transcript variant 1, mRNA [NM_005504]
down	-2.0866	DGCR2	Homo sapiens DiGeorge syndrome critical region gene 2 (DGCR2), transcript variant 1, mRNA [NM_005137]
down	-2.34471	CRNDE	Homo sapiens colorectal neoplasia differentially expressed (non-protein coding) (CRNDE), transcript variant 1, non-coding RNA [NR_034105]
down	-2.43301	IRX2	Homo sapiens iroquois homeobox 2 (IRX2), transcript variant 1, mRNA [NM_033267]
up	2.74912	TAPBP	Homo sapiens TAP binding protein (tapasin) (TAPBP), transcript variant 1, mRNA [NM_003190]
down	-2.44243	MAPK13	Homo sapiens mitogen-activated protein kinase 13 (MAPK13), mRNA [NM_002754]
down	-2.04403	FDFT1	Homo sapiens farnesyl-diphosphate farnesyltransferase 1 (FDFT1), mRNA [NM_004462]
down	-2.79128		lincRNA:chr12:110682267-110688892 reverse strand
up	2.6316	FMNL2	formin-like 2 [Source:HGNC Symbol;Acc:18267] [ENST00000421344]
down	-2.63494	CLDN4	Homo sapiens claudin 4 (CLDN4), mRNA [NM_001305]
down	-3.49281		lincRNA:chr14:96548697-96561747 forward strand
up	5.1819	LOC339192	PREDICTED: Homo sapiens hypothetical LOC339192 (LOC339192), partial miscRNA [XR_115108]
down	-2.16421	MEGF9	Homo sapiens multiple EGF-like-domains 9 (MEGF9), mRNA [NM_001080497]
down	-2.80018	CKB	Homo sapiens creatine kinase, brain (CKB), mRNA [NM_001823]
down	-2.05534	SLC25A23	Homo sapiens solute carrier family 25 (mitochondrial carrier; phosphate carrier), member 23 (SLC25A23), nuclear gene encoding mitochondrial protein, mRNA [NM_024103]
up	3.06113	RASGRP2	Homo sapiens RAS guanyl releasing protein 2 (calcium and DAG-regulated) (RASGRP2), transcript variant 2, mRNA [NM_153819]
up	2.24336	VAC14	Homo sapiens Vac14 homolog (S. cerevisiae) (VAC14), mRNA [NM_018052]
down	-2.15805	PRINS	Homo sapiens psoriasis associated RNA induced by stress (non-protein coding) (PRINS), non-coding RNA [NR_023388]
up	2.1519	MANBA	Homo sapiens mannosidase, beta A, lysosomal (MANBA), mRNA [NM_005908]
up	2.08092	STAMBPL1	Homo sapiens STAM binding protein-like 1 (STAMBPL1), mRNA [NM_020799]
up	5.92398	AIF1	Homo sapiens allograft inflammatory factor 1 (AIF1), transcript variant 2, mRNA [NM_004847]
up	3.18543	FTL	Homo sapiens ferritin, light polypeptide (FTL), mRNA [NM_000146]
down	-2.6747	KLK1	Homo sapiens kallikrein 1 (KLK1), mRNA [NM_002257]
down	-2.2762	MMP28	Homo sapiens matrix metallopeptidase 28 (MMP28), transcript variant 3, mRNA [NM_001032278]
up	3.34995	C12orf35	Homo sapiens chromosome 12 open reading frame 35 (C12orf35), mRNA [NM_018169]
down	-2.27016	EFR3B	Homo sapiens EFR3 homolog B (S. cerevisiae) (EFR3B), mRNA [NM_014971]
up	5.40536	WIPF1	Homo sapiens WAS/WASL interacting protein family, member 1 (WIPF1), transcript variant 2, mRNA [NM_001077269]
up	2.37441	ADCY7	Homo sapiens adenylate cyclase 7 (ADCY7), mRNA [NM_001114]
down	-2.13624	BCAT2	Homo sapiens branched chain amino-acid transaminase 2, mitochondrial (BCAT2), nuclear gene encoding mitochondrial protein, transcript variant a, mRNA [NM_001190]
up	2.55604	TRAF5	Homo sapiens TNF receptor-associated factor 5 (TRAF5), transcript variant 1, mRNA [NM_004619]
up	3.82213	SH2B3	Homo sapiens SH2B adaptor protein 3 (SH2B3), mRNA [NM_005475]
down	-7.54214	AADACL3	Homo sapiens arylacetamide deacetylase-like 3 (AADACL3), transcript variant 1, mRNA [NM_001103170]
down	-2.63453	ELOVL1	Homo sapiens ELOVL fatty acid elongase 1 (ELOVL1), mRNA [NM_022821]
down	-2.26818	BOK	Homo sapiens BCL2-related ovarian killer (BOK), mRNA [NM_032515]
up	2.32398	STK10	Homo sapiens serine/threonine kinase 10 (STK10), mRNA [NM_005990]
up	4.05106	FTH1	Homo sapiens ferritin, heavy polypeptide 1 (FTH1), mRNA [NM_002032]
up	5.48332	ARHGDIB	Homo sapiens Rho GDP dissociation inhibitor (GDI) beta (ARHGDIB), mRNA [NM_001175]
up	2.34967	TNFAIP8	Homo sapiens tumor necrosis factor, alpha-induced protein 8 (TNFAIP8), transcript variant 1, mRNA [NM_014350]
up	2.75042	BASP1	Homo sapiens brain abundant, membrane attached signal protein 1 (BASP1), mRNA [NM_006317]
up	4.05502	RIMBP3	Homo sapiens RIMS binding protein 3 (RIMBP3), mRNA [NM_015672]
up	2.08922	ME2	Homo sapiens malic enzyme 2, NAD(+)-dependent, mitochondrial (ME2), nuclear gene encoding mitochondrial protein, transcript variant 1, mRNA [NM_002396]
down	-2.16058	ZC3HAV1L	Homo sapiens zinc finger CCCH-type, antiviral 1-like (ZC3HAV1L), mRNA [NM_080660]
up	2.05075	SYNGR3	Homo sapiens synaptogyrin 3 (SYNGR3), mRNA [NM_004209]
down	-2.22788	YBX2	Homo sapiens Y box binding protein 2 (YBX2), mRNA [NM_015982]
up	5.03137	SLC2A5	Homo sapiens solute carrier family 2 (facilitated glucose/fructose transporter), member 5 (SLC2A5), transcript variant 1, mRNA [NM_003039]
up	9.34388	RASSF4	Homo sapiens Ras association (RalGDS/AF-6) domain family member 4 (RASSF4), mRNA [NM_032023]
down	-2.33579	SMPD3	Homo sapiens sphingomyelin phosphodiesterase 3, neutral membrane (neutral sphingomyelinase II) (SMPD3), mRNA [NM_018667]
up	3.01741	SLFN11	Homo sapiens schlafen family member 11 (SLFN11), transcript variant 1, mRNA [NM_001104587]
up	2.91669	TAPBP	Homo sapiens TAP binding protein (tapasin) (TAPBP), transcript variant 2, mRNA [NM_172208]
down	-4.24575	DGAT2	Homo sapiens diacylglycerol O-acyltransferase 2 (DGAT2), mRNA [NM_032564]
up	2.12999	CNPY3	Homo sapiens canopy 3 homolog (zebrafish) (CNPY3), mRNA [NM_006586]
up	3.05512	LIMK1	Homo sapiens LIM domain kinase 1 (LIMK1), transcript variant 1, mRNA [NM_002314]
up	3.44699	CNTRL	Homo sapiens centriolin (CNTRL), mRNA [NM_007018]
up	2.26447	AGTPBP1	Homo sapiens ATP/GTP binding protein 1 (AGTPBP1), mRNA [NM_015239]
down	-2.71342	TMEM45A	Homo sapiens transmembrane protein 45A (TMEM45A), mRNA [NM_018004]
up	2.72624		lincRNA:chr5:43016161-43018426 reverse strand
up	6.5436	HLA-DPA1	Homo sapiens major histocompatibility complex, class II, DP alpha 1 (HLA-DPA1), transcript variant 1, mRNA [NM_033554]
down	-3.02841		lincRNA:chr2:183773530-183787455 reverse strand
up	3.05682	ST8SIA1	Homo sapiens ST8 alpha-N-acetyl-neuraminide alpha-2,8-sialyltransferase 1 (ST8SIA1), mRNA [NM_003034]
up	2.12368	NECAP2	Homo sapiens NECAP endocytosis associated 2 (NECAP2), transcript variant 1, mRNA [NM_018090]
down	-2.35264	ABTB2	Homo sapiens ankyrin repeat and BTB (POZ) domain containing 2 (ABTB2), mRNA [NM_145804]
up	11.2129	SPIB	Homo sapiens Spi-B transcription factor (Spi-1/PU.1 related) (SPIB), mRNA [NM_003121]
up	69.0559	IGLL5	Homo sapiens immunoglobulin lambda-like polypeptide 5 (IGLL5), transcript variant 1, mRNA [NM_001178126]
down	-2.14716	LMO7	Homo sapiens LIM domain 7 (LMO7), transcript variant 1, mRNA [NM_005358]
up	13.6287	SASH3	Homo sapiens SAM and SH3 domain containing 3 (SASH3), mRNA [NM_018990]
up	4.3091		lincRNA:chr17:78301614-78306077 forward strand
up	3.88143	TAP1	Homo sapiens transporter 1, ATP-binding cassette, sub-family B (MDR/TAP) (TAP1), mRNA [NM_000593]
up	5.59811	HLA-DOB	Homo sapiens major histocompatibility complex, class II, DO beta (HLA-DOB), mRNA [NM_002120]
down	-2.62049	MPZL2	Homo sapiens myelin protein zero-like 2 (MPZL2), transcript variant 2, mRNA [NM_144765]
up	12.5661	CD53	Homo sapiens CD53 molecule (CD53), transcript variant 1, mRNA [NM_001040033]
down	-2.31553	PTPRU	Homo sapiens protein tyrosine phosphatase, receptor type, U (PTPRU), transcript variant 3, mRNA [NM_005704]
down	-2.00886	TNKS1BP1	Homo sapiens tankyrase 1 binding protein 1, 182kDa (TNKS1BP1), mRNA [NM_033396]
down	-2.43228	ACAD9	Homo sapiens acyl-CoA dehydrogenase family, member 9 (ACAD9), nuclear gene encoding mitochondrial protein, transcript variant 1, mRNA [NM_014049]
up	5.90063	RAC2	Homo sapiens ras-related C3 botulinum toxin substrate 2 (rho family, small GTP binding protein Rac2) (RAC2), mRNA [NM_002872]
up	3.7568	SPI1	Homo sapiens spleen focus forming virus (SFFV) proviral integration oncogene spi1 (SPI1), transcript variant 1, mRNA [NM_001080547]
up	11.5046	BATF	Homo sapiens basic leucine zipper transcription factor, ATF-like (BATF), mRNA [NM_006399]
up	2.91304	PAG1	Homo sapiens phosphoprotein associated with glycosphingolipid microdomains 1 (PAG1), mRNA [NM_018440]
up	5.01807	HLA-DPB1	Homo sapiens major histocompatibility complex, class II, DP beta 1 (HLA-DPB1), mRNA [NM_002121]
down	-2.745		lincRNA:chr1:214512902-214523621 reverse strand
down	-2.63165	CCDC3	Homo sapiens coiled-coil domain containing 3 (CCDC3), mRNA [NM_031455]
up	2.22074	GPX1	Homo sapiens glutathione peroxidase 1 (GPX1), transcript variant 2, mRNA [NM_201397]
up	8.99753	SAMD9L	Homo sapiens sterile alpha motif domain containing 9-like (SAMD9L), mRNA [NM_152703]
down	-3.03903	PTK6	Homo sapiens PTK6 protein tyrosine kinase 6 (PTK6), mRNA [NM_005975]
down	-2.66808	WNT3	Homo sapiens wingless-type MMTV integration site family, member 3 (WNT3), mRNA [NM_030753]
down	-2.05008	MIB2	Homo sapiens mindbomb homolog 2 (Drosophila) (MIB2), transcript variant 1, mRNA [NM_080875]
up	2.23935	MAN2B1	Homo sapiens mannosidase, alpha, class 2B, member 1 (MAN2B1), transcript variant 1, mRNA [NM_000528]
down	-2.12128	ENDOD1	Homo sapiens endonuclease domain containing 1 (ENDOD1), mRNA [NM_015036]
up	6.0419	DOCK10	Homo sapiens dedicator of cytokinesis 10 (DOCK10), mRNA [NM_014689]
up	5.54672	LCP2	Homo sapiens lymphocyte cytosolic protein 2 (SH2 domain containing leukocyte protein of 76kDa) (LCP2), mRNA [NM_005565]
down	-2.27881	UNG	Homo sapiens uracil-DNA glycosylase (UNG), nuclear gene encoding mitochondrial protein, transcript variant 1, mRNA [NM_003362]
down	-2.30877	KANK1	KN motif and ankyrin repeat domains 1 [Source:HGNC Symbol;Acc:19309] [ENST00000354485]
down	-2.63715	NDRG2	Homo sapiens NDRG family member 2 (NDRG2), transcript variant 1, mRNA [NM_201535]
down	-2.3243	RUSC1-AS1	Homo sapiens RUSC1 antisense RNA 1 (non-protein coding) (RUSC1-AS1), mRNA [NM_001039517]
up	6.96223	LOC100188949	Homo sapiens hypothetical LOC100188949 (LOC100188949), non-coding RNA [NR_024464]
down	-2.50684	COL4A6	Homo sapiens collagen, type IV, alpha 6 (COL4A6), transcript variant B, mRNA [NM_033641]
up	3.2337		lincRNA:chr17:78296530-78306830 forward strand
up	3.40421	ZNF267	Homo sapiens zinc finger protein 267 (ZNF267), transcript variant 498723, mRNA [NM_003414]
down	-3.31655	TMEM125	Homo sapiens transmembrane protein 125 (TMEM125), mRNA [NM_144626]
down	-2.93683	RETSAT	Homo sapiens retinol saturase (all-trans-retinol 13,14-reductase) (RETSAT), mRNA [NM_017750]
up	3.19297	SOCS1	Homo sapiens suppressor of cytokine signaling 1 (SOCS1), mRNA [NM_003745]
down	-2.38472	FAM131A	Homo sapiens family with sequence similarity 131, member A (FAM131A), transcript variant 1, mRNA [NM_144635]
down	-3.10886	PXMP4	Homo sapiens peroxisomal membrane protein 4, 24kDa (PXMP4), transcript variant 1, mRNA [NM_007238]
up	3.56913	C1S	Homo sapiens complement component 1, s subcomponent (C1S), transcript variant 2, mRNA [NM_001734]
down	-3.06386	TG	Homo sapiens thyroglobulin (TG), mRNA [NM_003235]
down	-2.32151	DNAJB2	Homo sapiens DnaJ (Hsp40) homolog, subfamily B, member 2 (DNAJB2), transcript variant 1, mRNA [NM_001039550]
up	3.7232	FUT4	Homo sapiens fucosyltransferase 4 (alpha (1,3) fucosyltransferase, myeloid-specific) (FUT4), mRNA [NM_002033]
up	3.61516	HLA-F	Homo sapiens major histocompatibility complex, class I, F (HLA-F), transcript variant 2, mRNA [NM_018950]
up	2.50772	RNF130	Homo sapiens ring finger protein 130 (RNF130), mRNA [NM_018434]
down	-3.86861	CNTNAP3B	contactin associated protein-like 3B [Source:HGNC Symbol;Acc:32035] [ENST00000377561]
up	4.08315	HLA-DPB1	Homo sapiens major histocompatibility complex, class II, DP beta 1 (HLA-DPB1), mRNA [NM_002121]
up	2.08604	GCH1	Homo sapiens GTP cyclohydrolase 1 (GCH1), transcript variant 1, mRNA [NM_000161]
up	3.23823	SECTM1	Homo sapiens secreted and transmembrane 1 (SECTM1), mRNA [NM_003004]
up	6.78204	SLC15A3	Homo sapiens solute carrier family 15, member 3 (SLC15A3), transcript variant 1, mRNA [NM_016582]
up	6.50196	NLRP3	Homo sapiens NLR family, pyrin domain containing 3 (NLRP3), transcript variant 3, mRNA [NM_001079821]
down	-2.75933	RHOD	Homo sapiens ras homolog gene family, member D (RHOD), mRNA [NM_014578]
up	2.0149	SNX8	Homo sapiens cDNA, FLJ96764, highly similar to Homo sapiens sorting nexin 8 (SNX8), mRNA. [AK315670]
down	-2.03363	SCRN2	Homo sapiens secernin 2 (SCRN2), transcript variant 1, mRNA [NM_138355]
up	3.29835	CD40	Homo sapiens CD40 molecule, TNF receptor superfamily member 5 (CD40), transcript variant 1, mRNA [NM_001250]
up	2.61089	IRF7	Homo sapiens interferon regulatory factor 7 (IRF7), transcript variant d, mRNA [NM_004031]
up	2.54958	TNFRSF10B	Homo sapiens tumor necrosis factor receptor superfamily, member 10b (TNFRSF10B), transcript variant 1, mRNA [NM_003842]
up	4.48881	IFI44	Homo sapiens interferon-induced protein 44 (IFI44), mRNA [NM_006417]
down	-3.46232	SRD5A1	Homo sapiens steroid-5-alpha-reductase, alpha polypeptide 1 (3-oxo-5 alpha-steroid delta 4-dehydrogenase alpha 1) (SRD5A1), mRNA [NM_001047]
up	3.15171	KIAA1949	Homo sapiens KIAA1949 (KIAA1949), transcript variant 1, mRNA [NM_133471]
up	4.17205	CD33	Homo sapiens CD33 molecule (CD33), transcript variant 1, mRNA [NM_001772]
down	-2.24439	LLGL2	Homo sapiens lethal giant larvae homolog 2 (Drosophila) (LLGL2), transcript variant 3, mRNA [NM_001031803]
up	4.21446	LOC283663	Homo sapiens hypothetical LOC283663 (LOC283663), non-coding RNA [NR_024433]
up	2.25869	INPP4B	Homo sapiens inositol polyphosphate-4-phosphatase, type II, 105kDa (INPP4B), transcript variant 1, mRNA [NM_003866]
down	-2.83121	LMO1	Homo sapiens LIM domain only 1 (rhombotin 1) (LMO1), mRNA [NM_002315]
up	2.12587	PTPLAD2	Homo sapiens protein tyrosine phosphatase-like A domain containing 2 (PTPLAD2), mRNA [NM_001010915]
down	-2.7242	TMEM61	Homo sapiens transmembrane protein 61 (TMEM61), mRNA [NM_182532]
down	-2.48445	FAM174A	Homo sapiens family with sequence similarity 174, member A (FAM174A), mRNA [NM_198507]
down	-2.12178	KCTD15	Homo sapiens potassium channel tetramerisation domain containing 15 (KCTD15), transcript variant 1, mRNA [NM_024076]
up	2.567		lincRNA:chr4:15683284-15688819 forward strand
down	-2.0191	LDOC1	Homo sapiens leucine zipper, down-regulated in cancer 1 (LDOC1), mRNA [NM_012317]
up	7.36433	SOD2	Homo sapiens superoxide dismutase 2, mitochondrial (SOD2), nuclear gene encoding mitochondrial protein, transcript variant 2, mRNA [NM_001024465]
down	-2.5749	GPR125	Homo sapiens G protein-coupled receptor 125 (GPR125), mRNA [NM_145290]
up	5.73496	LGALS9	Homo sapiens lectin, galactoside-binding, soluble, 9 (LGALS9), transcript variant 1, mRNA [NM_009587]
up	5.5077	TRIM22	Homo sapiens tripartite motif containing 22 (TRIM22), transcript variant 1, mRNA [NM_006074]
up	3.93035	SELPLG	Homo sapiens selectin P ligand (SELPLG), transcript variant 2, mRNA [NM_003006]
up	2.43868	ODF3B	Homo sapiens outer dense fiber of sperm tails 3B (ODF3B), mRNA [NM_001014440]
down	-5.95524	CRAT	Homo sapiens carnitine O-acetyltransferase (CRAT), nuclear gene encoding mitochondrial protein, transcript variant 1, mRNA [NM_000755]
down	-3.04904	MVD	Homo sapiens mevalonate (diphospho) decarboxylase (MVD), mRNA [NM_002461]
up	2.80244	NLRC5	Homo sapiens NLR family, CARD domain containing 5 (NLRC5), mRNA [NM_032206]
up	2.10836	CYB5R4	Homo sapiens cytochrome b5 reductase 4 (CYB5R4), mRNA [NM_016230]
up	2.38651	FOXN2	Homo sapiens forkhead box N2 (FOXN2), mRNA [NM_002158]
up	6.02661	IFI44L	Homo sapiens interferon-induced protein 44-like (IFI44L), mRNA [NM_006820]
up	2.20952	CCND3	Homo sapiens cyclin D3 (CCND3), transcript variant 2, mRNA [NM_001760]
up	3.11073	FLJ36031	Homo sapiens hypothetical protein FLJ36031 (FLJ36031), mRNA [NM_175884]
up	5.23636	PLCL2	Homo sapiens phospholipase C-like 2 (PLCL2), transcript variant 2, mRNA [NM_015184]
up	2.73396	ATM	Homo sapiens ataxia telangiectasia mutated (ATM), mRNA [NM_000051]
up	2.30992	TPP1	Homo sapiens tripeptidyl peptidase I (TPP1), mRNA [NM_000391]
up	5.29117	RGS16	Homo sapiens regulator of G-protein signaling 16 (RGS16), mRNA [NM_002928]
up	4.81627	HLA-DRB5	Homo sapiens major histocompatibility complex, class II, DR beta 5 (HLA-DRB5), mRNA [NM_002125]
down	-2.82617	SERPINB5	Homo sapiens serpin peptidase inhibitor, clade B (ovalbumin), member 5 (SERPINB5), mRNA [NM_002639]
down	-2.2196	GYLTL1B	Homo sapiens glycosyltransferase-like 1B (GYLTL1B), mRNA [NM_152312]
up	2.40601	GNS	Homo sapiens glucosamine (N-acetyl)-6-sulfatase (GNS), mRNA [NM_002076]
up	4.25887	BID	Homo sapiens BH3 interacting domain death agonist (BID), transcript variant 1, mRNA [NM_197966]
up	9.12943	SCML4	Homo sapiens sex comb on midleg-like 4 (Drosophila) (SCML4), mRNA [NM_198081]
down	-3.59802	EFNB2	Homo sapiens ephrin-B2 (EFNB2), mRNA [NM_004093]
up	2.3914	SIGIRR	Homo sapiens single immunoglobulin and toll-interleukin 1 receptor (TIR) domain (SIGIRR), transcript variant 3, mRNA [NM_021805]
down	-2.8231	IRX2	Homo sapiens iroquois homeobox 2 (IRX2), transcript variant 1, mRNA [NM_033267]
down	-4.01553	CYP4F8	Homo sapiens cytochrome P450, family 4, subfamily F, polypeptide 8 (CYP4F8), mRNA [NM_007253]
up	2.39367		lincRNA:chr2:37325696-37331035 reverse strand
up	4.8968	CCDC88B	Homo sapiens coiled-coil domain containing 88B (CCDC88B), mRNA [NM_032251]
up	5.60195	DOCK8	Homo sapiens dedicator of cytokinesis 8 (DOCK8), transcript variant 1, mRNA [NM_203447]
up	2.40789	SMCHD1	Homo sapiens structural maintenance of chromosomes flexible hinge domain containing 1 (SMCHD1), mRNA [NM_015295]
down	-2.11093	AMOTL2	Homo sapiens angiomotin like 2 (AMOTL2), mRNA [NM_016201]
down	-2.67408	C10orf57	Homo sapiens chromosome 10 open reading frame 57 (C10orf57), mRNA [NM_025125]
up	2.53317	IFFO1	Homo sapiens intermediate filament family orphan 1 (IFFO1), transcript variant 4, mRNA [NM_001039670]
down	-2.58048	RASAL1	Homo sapiens RAS protein activator like 1 (GAP1 like) (RASAL1), transcript variant 2, mRNA [NM_004658]
up	2.70494	CD14	Homo sapiens CD14 molecule (CD14), transcript variant 3, mRNA [NM_001174104]
up	3.07004	ARRB2	Homo sapiens arrestin, beta 2 (ARRB2), transcript variant 1, mRNA [NM_004313]
down	-2.23944	NR2F6	Homo sapiens nuclear receptor subfamily 2, group F, member 6 (NR2F6), mRNA [NM_005234]
up	2.05218	LTA4H	Homo sapiens leukotriene A4 hydrolase (LTA4H), mRNA [NM_000895]
up	2.19927	XLOC_004803	BROAD lincRNAs version v2 (http://www.broadinstitute.org/genome_bio/human_lincrnas/)
up	24.2683	CD3G	Homo sapiens CD3g molecule, gamma (CD3-TCR complex) (CD3G), mRNA [NM_000073]
down	-2.60833	C14orf128	Homo sapiens chromosome 14 open reading frame 128 (C14orf128), non-coding RNA [NR_027263]
up	2.10308	FOXN2	Homo sapiens forkhead box N2 (FOXN2), mRNA [NM_002158]
up	19.5869	SNX10	Homo sapiens sorting nexin 10 (SNX10), transcript variant 2, mRNA [NM_013322]
up	2.82456
down	-2.4148	RNF43	Homo sapiens ring finger protein 43 (RNF43), mRNA [NM_017763]
up	4.0395	ARID5A	Homo sapiens AT rich interactive domain 5A (MRF1-like) (ARID5A), mRNA [NM_212481]
up	4.92998	STAG3	Homo sapiens stromal antigen 3 (STAG3), mRNA [NM_012447]
up	2.72234	CST3	Homo sapiens cystatin C (CST3), mRNA [NM_000099]
up	4.10632	HLA-A	Homo sapiens major histocompatibility complex, class I, A (HLA-A), transcript variant 1, mRNA [NM_002116]
up	4.59304	PARP9	Homo sapiens poly (ADP-ribose) polymerase family, member 9 (PARP9), transcript variant 1, mRNA [NM_031458]
down	-2.19656	LPIN3	Homo sapiens lipin 3 (LPIN3), mRNA [NM_022896]
up	2.07941	RAB32	Homo sapiens RAB32, member RAS oncogene family (RAB32), mRNA [NM_006834]
up	2.50065	IFITM1	Homo sapiens interferon induced transmembrane protein 1 (9-27) (IFITM1), mRNA [NM_003641]
up	2.37113	CMTM3	Homo sapiens CKLF-like MARVEL transmembrane domain containing 3 (CMTM3), transcript variant 1, mRNA [NM_144601]
down	-7.16577	KLK6	Homo sapiens kallikrein-related peptidase 6 (KLK6), transcript variant B, mRNA [NM_001012964]
up	4.07768	BLM	Homo sapiens Bloom syndrome, RecQ helicase-like (BLM), mRNA [NM_000057]
up	2.23642	FBXO6	Homo sapiens F-box protein 6 (FBXO6), mRNA [NM_018438]
up	2.92592	BTN2A2	Homo sapiens butyrophilin, subfamily 2, member A2 (BTN2A2), transcript variant 2, mRNA [NM_181531]
up	30.9022		immunoglobulin lambda constant 2 (Kern-Oz- marker) [Source:HGNC Symbol;Acc:5856] [ENST00000390323]
up	7.74623	EVI2A	Homo sapiens ecotropic viral integration site 2A (EVI2A), transcript variant 1, mRNA [NM_001003927]
up	2.24285	UBE2D1	Homo sapiens ubiquitin-conjugating enzyme E2D 1 (UBE2D1), transcript variant 1, mRNA [NM_003338]
up	2.31999	TNS3	Homo sapiens tensin 3 (TNS3), mRNA [NM_022748]
down	-2.24912	CDS1	Homo sapiens CDP-diacylglycerol synthase (phosphatidate cytidylyltransferase) 1 (CDS1), mRNA [NM_001263]
down	-3.2542	HOXA3	Homo sapiens homeobox A3 (HOXA3), transcript variant 2, mRNA [NM_153631]
down	-9.04227	LOC728978	Homo sapiens hypothetical LOC728978 (LOC728978), non-coding RNA [NR_038453]
down	-2.08799	CELSR2	Homo sapiens cadherin, EGF LAG seven-pass G-type receptor 2 (flamingo homolog, Drosophila) (CELSR2), mRNA [NM_001408]
down	-2.37006	NDST1	Homo sapiens N-deacetylase/N-sulfotransferase (heparan glucosaminyl) 1 (NDST1), mRNA [NM_001543]
down	-2.48977		lincRNA:chr10:47135046-47136463 reverse strand
up	2.95055	REC8	Homo sapiens REC8 homolog (yeast) (REC8), transcript variant 2, mRNA [NM_001048205]
up	6.63537	PSMB9	Homo sapiens proteasome (prosome, macropain) subunit, beta type, 9 (large multifunctional peptidase 2) (PSMB9), mRNA [NM_002800]
up	3.75935	HLA-B	Homo sapiens major histocompatibility complex, class I, B (HLA-B), mRNA [NM_005514]
up	2.55494	ANKRD32	Homo sapiens ankyrin repeat domain 32 (ANKRD32), mRNA [NM_032290]
up	5.7918	LY86	Homo sapiens lymphocyte antigen 86 (LY86), mRNA [NM_004271]
up	4.03958	SLC1A3	Homo sapiens solute carrier family 1 (glial high affinity glutamate transporter), member 3 (SLC1A3), transcript variant 1, mRNA [NM_004172]
down	-5.83887	PNPLA3	Homo sapiens patatin-like phospholipase domain containing 3 (PNPLA3), mRNA [NM_025225]
up	4.17567	RASSF2	Homo sapiens Ras association (RalGDS/AF-6) domain family member 2 (RASSF2), transcript variant 1, mRNA [NM_014737]
down	-2.64366	RAB17	Homo sapiens RAB17, member RAS oncogene family (RAB17), transcript variant 1, mRNA [NM_022449]
up	2.42629	RAB7L1	Homo sapiens RAB7, member RAS oncogene family-like 1 (RAB7L1), transcript variant 1, mRNA [NM_003929]
down	-2.58316	NDRG4	Homo sapiens NDRG family member 4 (NDRG4), transcript variant 3, mRNA [NM_022910]
down	-2.11617	ZNF793	Homo sapiens zinc finger protein 793 (ZNF793), mRNA [NM_001013659]
down	-2.81813	PRDX2	Homo sapiens peroxiredoxin 2 (PRDX2), nuclear gene encoding mitochondrial protein, transcript variant 3, mRNA [NM_181738]
up	3.71527	HLA-G	Homo sapiens major histocompatibility complex, class I, G (HLA-G), mRNA [NM_002127]
up	3.56005	C22orf34	Homo sapiens chromosome 22 open reading frame 34 (C22orf34), non-coding RNA [NR_026997]
down	-2.98964	CRIP2	Homo sapiens cysteine-rich protein 2 (CRIP2), mRNA [NM_001312]
up	4.24688	TNFAIP3	Homo sapiens tumor necrosis factor, alpha-induced protein 3 (TNFAIP3), mRNA [NM_006290]
down	-2.14625	BCL7A	Homo sapiens B-cell CLL/lymphoma 7A (BCL7A), transcript variant 1, mRNA [NM_020993]
down	-2.70963	SERTAD4	Homo sapiens SERTA domain containing 4 (SERTAD4), mRNA [NM_019605]
up	2.03616	ZMYM6NB	Homo sapiens ZMYM6 neighbor (ZMYM6NB), mRNA [NM_001195156]
up	2.87132	C4orf48	Homo sapiens chromosome 4 open reading frame 48 (C4orf48), transcript variant 2, mRNA [NM_001141936]
up	2.84916	GBP2	Homo sapiens guanylate binding protein 2, interferon-inducible (GBP2), mRNA [NM_004120]
down	-3.21647	ANK3	Homo sapiens ankyrin 3, node of Ranvier (ankyrin G) (ANK3), transcript variant 1, mRNA [NM_020987]
down	-3.21613	TMEM97	Homo sapiens transmembrane protein 97 (TMEM97), mRNA [NM_014573]
down	-2.19889	LEPREL1	Homo sapiens leprecan-like 1 (LEPREL1), transcript variant 1, mRNA [NM_018192]
up	5.80849	MZB1	Homo sapiens marginal zone B and B1 cell-specific protein (MZB1), mRNA [NM_016459]
up	4.01373		lincRNA:chr8:32853730-32902348 forward strand
up	4.71537	CLEC2D	Homo sapiens C-type lectin domain family 2, member D (CLEC2D), transcript variant 1, mRNA [NM_013269]
up	16.1991	CYBB	Homo sapiens cytochrome b-245, beta polypeptide (CYBB), mRNA [NM_000397]
down	-2.42767	B3GNT7	Homo sapiens UDP-GlcNAc:betaGal beta-1,3-N-acetylglucosaminyltransferase 7 (B3GNT7), mRNA [NM_145236]
down	-2.51698	CDH13	Homo sapiens cadherin 13, H-cadherin (heart) (CDH13), transcript variant 1, mRNA [NM_001257]
up	3.35797		lincRNA:chr1:204566252-204573127 forward strand
up	2.90586	ARL4C	Homo sapiens ADP-ribosylation factor-like 4C (ARL4C), mRNA [NM_005737]
down	-3.43264	FAM84A	Homo sapiens family with sequence similarity 84, member A (FAM84A), mRNA [NM_145175]
up	2.7883	FMNL3	Homo sapiens formin-like 3 (FMNL3), transcript variant 1, mRNA [NM_175736]
down	-3.36769	CKMT1A	Homo sapiens creatine kinase, mitochondrial 1A (CKMT1A), nuclear gene encoding mitochondrial protein, mRNA [NM_001015001]
up	2.64532	VAMP5	Homo sapiens vesicle-associated membrane protein 5 (myobrevin) (VAMP5), mRNA [NM_006634]
down	-2.48	RFX2	Homo sapiens regulatory factor X, 2 (influences HLA class II expression) (RFX2), transcript variant 1, mRNA [NM_000635]
up	2.09258	RPS6KA1	Homo sapiens ribosomal protein S6 kinase, 90kDa, polypeptide 1 (RPS6KA1), transcript variant 1, mRNA [NM_002953]
up	2.26973	WDR67	Homo sapiens WD repeat domain 67 (WDR67), transcript variant 1, mRNA [NM_145647]
up	3.25848	STAC3	Homo sapiens SH3 and cysteine rich domain 3 (STAC3), mRNA [NM_145064]
up	7.07603	PREX1	Homo sapiens phosphatidylinositol-3,4,5-trisphosphate-dependent Rac exchange factor 1 (PREX1), mRNA [NM_020820]
up	13.7785	XLOC_014192	BROAD lincRNAs version v2 (http://www.broadinstitute.org/genome_bio/human_lincrnas/)
up	2.80423	PPP1R16B	Homo sapiens protein phosphatase 1, regulatory (inhibitor) subunit 16B (PPP1R16B), transcript variant 1, mRNA [NM_015568]
up	12.4473	NCF1	Homo sapiens neutrophil cytosolic factor 1 (NCF1), mRNA [NM_000265]
down	-2.66805	TYRO3	Homo sapiens TYRO3 protein tyrosine kinase (TYRO3), mRNA [NM_006293]
down	-2.02573	GPRASP2	Homo sapiens G protein-coupled receptor associated sorting protein 2 (GPRASP2), transcript variant 1, mRNA [NM_001004051]
down	-4.68977	C7orf68	Homo sapiens chromosome 7 open reading frame 68 (C7orf68), transcript variant 1, mRNA [NM_013332]
up	2.88505	FLT3LG	Homo sapiens fms-related tyrosine kinase 3 ligand (FLT3LG), transcript variant 3, mRNA [NM_001459]
up	4.32674	BATF3	Homo sapiens basic leucine zipper transcription factor, ATF-like 3 (BATF3), mRNA [NM_018664]
up	4.45337
up	2.12134	HSD17B11	Homo sapiens hydroxysteroid (17-beta) dehydrogenase 11 (HSD17B11), mRNA [NM_016245]
up	2.13694	RPS6KA1	Homo sapiens ribosomal protein S6 kinase, 90kDa, polypeptide 1 (RPS6KA1), transcript variant 1, mRNA [NM_002953]
up	2.86253	C3	Homo sapiens complement component 3 (C3), mRNA [NM_000064]
up	4.41143	HLA-DPB1	Homo sapiens major histocompatibility complex, class II, DP beta 1 (HLA-DPB1), mRNA [NM_002121]
down	-2.24184	TUBB8	Homo sapiens tubulin, beta 8 (TUBB8), transcript variant 1, mRNA [NM_177987]
down	-2.22635	JMJD7	Homo sapiens jumonji domain containing 7 (JMJD7), mRNA [NM_001114632]
up	2.05461	APH1B	Homo sapiens anterior pharynx defective 1 homolog B (C. elegans) (APH1B), transcript variant 1, mRNA [NM_031301]
up	5.14344	P2RY6	Homo sapiens pyrimidinergic receptor P2Y, G-protein coupled, 6 (P2RY6), transcript variant 2, mRNA [NM_176798]
down	-2.1929	ZNF219	Homo sapiens zinc finger protein 219 (ZNF219), transcript variant 1, mRNA [NM_016423]
down	-3.08087	SYNGR1	Homo sapiens synaptogyrin 1 (SYNGR1), transcript variant 1a, mRNA [NM_004711]
down	-2.71189	SHMT1	Homo sapiens serine hydroxymethyltransferase 1 (soluble) (SHMT1), nuclear gene encoding mitochondrial protein, transcript variant 1, mRNA [NM_004169]
up	3.79453		lincRNA:chr1:204566252-204573127 forward strand
down	-2.67213	F2RL1	Homo sapiens coagulation factor II (thrombin) receptor-like 1 (F2RL1), mRNA [NM_005242]
up	3.28637	MLKL	Homo sapiens mixed lineage kinase domain-like (MLKL), transcript variant 1, mRNA [NM_152649]
up	2.14958	CMTM3	Homo sapiens CKLF-like MARVEL transmembrane domain containing 3 (CMTM3), transcript variant 1, mRNA [NM_144601]
up	5.50584	APOL1	Homo sapiens apolipoprotein L, 1 (APOL1), transcript variant 2, mRNA [NM_145343]
up	3.03719	GLIPR2	Homo sapiens GLI pathogenesis-related 2 (GLIPR2), mRNA [NM_022343]
up	2.94612	SMAP2	Homo sapiens small ArfGAP2 (SMAP2), transcript variant 1, mRNA [NM_022733]
up	3.26056	IFIT2	Homo sapiens interferon-induced protein with tetratricopeptide repeats 2 (IFIT2), mRNA [NM_001547]
up	2.57028	TRIM14	Homo sapiens tripartite motif containing 14 (TRIM14), transcript variant 1, mRNA [NM_014788]
up	4.91963	ST8SIA4	Homo sapiens ST8 alpha-N-acetyl-neuraminide alpha-2,8-sialyltransferase 4 (ST8SIA4), transcript variant 1, mRNA [NM_005668]
up	3.00159	RELT	Homo sapiens RELT tumor necrosis factor receptor (RELT), transcript variant 1, mRNA [NM_032871]
down	-2.51613	TLCD1	Homo sapiens TLC domain containing 1 (TLCD1), transcript variant 1, mRNA [NM_138463]
down	-2.21645	FHOD3	Homo sapiens formin homology 2 domain containing 3 (FHOD3), mRNA [NM_025135]
up	2.77058	ACCN4	Homo sapiens amiloride-sensitive cation channel 4, pituitary (ACCN4), transcript variant 1, mRNA [NM_018674]
up	4.18793		major histocompatibility complex, class II, DQ beta 1 [Source:HGNC Symbol;Acc:4944] [ENST00000547498]
up	2.55775	GPX1	Homo sapiens glutathione peroxidase 1 (GPX1), transcript variant 2, mRNA [NM_201397]
up	2.67395	CCDC88C	Homo sapiens coiled-coil domain containing 88C (CCDC88C), mRNA [NM_001080414]
down	-2.51464		lincRNA:chr22:46451236-46516536 forward strand
up	4.09765	APOL6	Homo sapiens apolipoprotein L, 6 (APOL6), mRNA [NM_030641]
down	-2.37918	CD109	Homo sapiens CD109 molecule (CD109), transcript variant 1, mRNA [NM_133493]
up	3.39427	RASGRP3	Homo sapiens RAS guanyl releasing protein 3 (calcium and DAG-regulated) (RASGRP3), transcript variant 2, mRNA [NM_170672]
down	-3.11555	HOXA5	Homo sapiens homeobox A5 (HOXA5), mRNA [NM_019102]
down	-2.90218	PXMP2	Homo sapiens peroxisomal membrane protein 2, 22kDa (PXMP2), mRNA [NM_018663]
up	2.51388	TRIM14	Homo sapiens tripartite motif containing 14 (TRIM14), transcript variant 1, mRNA [NM_014788]
down	-2.39036	MAPK13	Homo sapiens mitogen-activated protein kinase 13 (MAPK13), mRNA [NM_002754]
up	2.14741
down	-2.3049	SMAGP	Homo sapiens small cell adhesion glycoprotein (SMAGP), transcript variant 1, mRNA [NM_001031628]
up	2.40726	ADAP1	Homo sapiens ArfGAP with dual PH domains 1 (ADAP1), mRNA [NM_006869]
down	-2.49258	HOXC6	Homo sapiens homeobox C6 (HOXC6), transcript variant 2, mRNA [NM_153693]
down	-2.10545		lincRNA:chr1:150582126-150591026 reverse strand
up	4.67932	VOPP1	Homo sapiens vesicular, overexpressed in cancer, prosurvival protein 1 (VOPP1), mRNA [NM_030796]
down	-2.33307		lincRNA:chr6:138961057-139020207 reverse strand
down	-2.5132	OPLAH	Homo sapiens 5-oxoprolinase (ATP-hydrolysing) (OPLAH), mRNA [NM_017570]
up	27.3032		immunoglobulin kappa variable 1D-33 [Source:HGNC Symbol;Acc:5753] [ENST00000390265]
down	-2.78023	CCDC64B	Homo sapiens coiled-coil domain containing 64B (CCDC64B), mRNA [NM_001103175]
down	-2.55154	POU3F1	Homo sapiens POU class 3 homeobox 1 (POU3F1), mRNA [NM_002699]
up	2.77046	TPK1	Homo sapiens thiamin pyrophosphokinase 1 (TPK1), transcript variant 1, mRNA [NM_022445]
down	-2.35927	SLC19A2	Homo sapiens solute carrier family 19 (thiamine transporter), member 2 (SLC19A2), mRNA [NM_006996]
up	8.31247	SP140	Homo sapiens SP140 nuclear body protein (SP140), transcript variant 1, mRNA [NM_007237]
up	2.87332	SLC9A7	Homo sapiens solute carrier family 9 (sodium/hydrogen exchanger), member 7 (SLC9A7), mRNA [NM_032591]
down	-5.94823	MGST1	Homo sapiens microsomal glutathione S-transferase 1 (MGST1), transcript variant 1c, mRNA [NM_145791]
up	3.47902	ARHGAP22	Homo sapiens Rho GTPase activating protein 22 (ARHGAP22), mRNA [NM_021226]
up	9.31341	IKZF1	Homo sapiens IKAROS family zinc finger 1 (Ikaros) (IKZF1), transcript variant 1, mRNA [NM_006060]
down	-3.36513	ABHD5	Homo sapiens abhydrolase domain containing 5 (ABHD5), mRNA [NM_016006]
up	2.52229	PLEKHG2	Homo sapiens pleckstrin homology domain containing, family G (with RhoGef domain) member 2 (PLEKHG2), mRNA [NM_022835]
up	3.83601	STK17B	Homo sapiens serine/threonine kinase 17b (STK17B), mRNA [NM_004226]
down	-2.10214	RXRA	Homo sapiens retinoid X receptor, alpha (RXRA), mRNA [NM_002957]
up	3.13051	C21orf96	Homo sapiens chromosome 21 open reading frame 96 (C21orf96), non-coding RNA [NR_026812]
down	-2.1862	CTAGE4	Homo sapiens CTAGE family, member 4 (CTAGE4), mRNA [NM_198495]
up	10.1754	C16orf54	Homo sapiens chromosome 16 open reading frame 54 (C16orf54), mRNA [NM_175900]
down	-2.36705		lincRNA:chr5:9547425-9554550 forward strand
up	2.87353		lincRNA:chr16:10479917-10481598 forward strand
up	2.41835	PCGF5	polycomb group ring finger 5 [Source:HGNC Symbol;Acc:28264] [ENST00000490164]
down	-2.06337	LAMA5	Homo sapiens laminin, alpha 5 (LAMA5), mRNA [NM_005560]
up	3.3779	ARPC1B	Homo sapiens actin related protein 2/3 complex, subunit 1B, 41kDa (ARPC1B), mRNA [NM_005720]
down	-2.76397	TMEM79	Homo sapiens transmembrane protein 79 (TMEM79), transcript variant 1, mRNA [NM_032323]
up	2.12746	RGL1	Homo sapiens ral guanine nucleotide dissociation stimulator-like 1 (RGL1), mRNA [NM_015149]
down	-2.17888	ZFYVE21	Homo sapiens zinc finger, FYVE domain containing 21 (ZFYVE21), transcript variant 2, mRNA [NM_024071]
up	6.48417	CECR1	Homo sapiens cat eye syndrome chromosome region, candidate 1 (CECR1), transcript variant 2, mRNA [NM_177405]
up	3.30582	CBLN3	Homo sapiens cerebellin 3 precursor (CBLN3), mRNA [NM_001039771]
up	4.08675	NCEH1	Homo sapiens neutral cholesterol ester hydrolase 1 (NCEH1), transcript variant 2, mRNA [NM_020792]
down	-2.34399	KRT80	Homo sapiens keratin 80 (KRT80), transcript variant 1, mRNA [NM_182507]
down	-3.1931	BSPRY	Homo sapiens B-box and SPRY domain containing (BSPRY), mRNA [NM_017688]
up	2.83063	LYSMD2	Homo sapiens LysM, putative peptidoglycan-binding, domain containing 2 (LYSMD2), transcript variant 1, mRNA [NM_153374]
down	-2.15122	C12orf29	Homo sapiens chromosome 12 open reading frame 29 (C12orf29), mRNA [NM_001009894]
up	3.01771	FTL	Homo sapiens ferritin, light polypeptide (FTL), mRNA [NM_000146]
up	2.5102	FTHL17	Homo sapiens ferritin, heavy polypeptide-like 17 (FTHL17), mRNA [NM_031894]
down	-17.3106	FA2H	Homo sapiens fatty acid 2-hydroxylase (FA2H), mRNA [NM_024306]
down	-2.4223	LLGL2	Homo sapiens lethal giant larvae homolog 2 (Drosophila) (LLGL2), transcript variant 2, mRNA [NM_001015002]
up	2.1739	SGTB	Homo sapiens small glutamine-rich tetratricopeptide repeat (TPR)-containing, beta (SGTB), mRNA [NM_019072]
down	-2.35572	C10orf58	Homo sapiens chromosome 10 open reading frame 58 (C10orf58), transcript variant 1, mRNA [NM_032333]
up	14.7359	PTPRC	Homo sapiens protein tyrosine phosphatase, receptor type, C (PTPRC), transcript variant 1, mRNA [NM_002838]
up	3.94686	APBB1IP	Homo sapiens amyloid beta (A4) precursor protein-binding, family B, member 1 interacting protein (APBB1IP), mRNA [NM_019043]
up	4.89394	IL27RA	Homo sapiens interleukin 27 receptor, alpha (IL27RA), mRNA [NM_004843]
up	3.81331	KLF12	Kruppel-like factor 12 [Source:HGNC Symbol;Acc:6346] [ENST00000472022]
up	57.083		{pseudogene} Ig V lambda IJ psi C lambda 6=Ig lambda chain surface Ig receptor VJC region {truncated light chain constant region} [human, B lymphoma cell line OCI LY8, mRNA Partial, 623 nt]. [S77011]
up	2.38982	RABGAP1L	Homo sapiens RAB GTPase activating protein 1-like (RABGAP1L), transcript variant 1, mRNA [NM_014857]
down	-3.4852	DEFB1	Homo sapiens defensin, beta 1 (DEFB1), mRNA [NM_005218]
up	3.93857	TMEM176A	Homo sapiens transmembrane protein 176A (TMEM176A), mRNA [NM_018487]
down	-3.31888	AACS	Homo sapiens acetoacetyl-CoA synthetase (AACS), mRNA [NM_023928]
up	2.03748
down	-2.12423	SRRM3	Homo sapiens serine/arginine repetitive matrix 3 (SRRM3), mRNA [NM_001110199]
up	2.84263	C6orf204	Homo sapiens chromosome 6 open reading frame 204 (C6orf204), transcript variant 2, mRNA [NM_206921]
up	16.6047	TRAF3IP3	Homo sapiens TRAF3 interacting protein 3 (TRAF3IP3), mRNA [NM_025228]
up	21.7173		immunoglobulin heavy constant gamma 1 (G1m marker) [Source:HGNC Symbol;Acc:5525] [ENST00000390549]
down	-2.74315	ECHDC3	Homo sapiens enoyl CoA hydratase domain containing 3 (ECHDC3), nuclear gene encoding mitochondrial protein, mRNA [NM_024693]
down	-2.4071	PDGFA	Homo sapiens platelet-derived growth factor alpha polypeptide (PDGFA), transcript variant 2, mRNA [NM_033023]
down	-2.49886	ZNF204P	Homo sapiens zinc finger protein 204, pseudogene (ZNF204P), non-coding RNA [NR_002722]
up	2.28744	CCDC167	Homo sapiens coiled-coil domain containing 167 (CCDC167), mRNA [NM_138493]
up	3.04569		lincRNA:chr17:78302232-78306261 forward strand
up	4.24294	PLAUR	Homo sapiens plasminogen activator, urokinase receptor (PLAUR), transcript variant 3, mRNA [NM_001005377]
up	5.09849	FAM65B	Homo sapiens family with sequence similarity 65, member B (FAM65B), transcript variant 1, mRNA [NM_014722]
down	-2.49839	SNX21	Homo sapiens sorting nexin family member 21 (SNX21), transcript variant 4, mRNA [NM_001042633]
up	2.83762	PPT1	Homo sapiens palmitoyl-protein thioesterase 1 (PPT1), transcript variant 1, mRNA [NM_000310]
up	2.77643	PSAP	Homo sapiens prosaposin (PSAP), transcript variant 2, mRNA [NM_001042465]
up	5.08778	ANKRD44	Homo sapiens ankyrin repeat domain 44 (ANKRD44), transcript variant B, mRNA [NM_153697]
down	-2.2111	ARHGEF19	Homo sapiens Rho guanine nucleotide exchange factor (GEF) 19 (ARHGEF19), mRNA [NM_153213]
up	3.10156	RNF213	Homo sapiens ring finger protein 213 (RNF213), transcript variant 2, mRNA [NM_020954]
down	-2.20219	DNMBP	Homo sapiens dynamin binding protein (DNMBP), mRNA [NM_015221]
down	-5.99194	WFDC3	Homo sapiens WAP four-disulfide core domain 3 (WFDC3), mRNA [NM_080614]
up	2.53558	PAG1	Homo sapiens phosphoprotein associated with glycosphingolipid microdomains 1 (PAG1), mRNA [NM_018440]
up	2.14085	TOR3A	Homo sapiens torsin family 3, member A (TOR3A), mRNA [NM_022371]
down	-2.13524	LOC100130876	PREDICTED: Homo sapiens hypothetical LOC100130876 (LOC100130876), miscRNA [XR_109361]
down	-2.43915	FAM83H	Homo sapiens family with sequence similarity 83, member H (FAM83H), mRNA [NM_198488]
down	-2.85444	NXPH4	Homo sapiens neurexophilin 4 (NXPH4), mRNA [NM_007224]
down	-2.04954	FZD6	Homo sapiens frizzled family receptor 6 (FZD6), transcript variant 1, mRNA [NM_003506]
down	-2.02881	KLHL25	Homo sapiens kelch-like 25 (Drosophila) (KLHL25), mRNA [NM_022480]
up	2.47557
up	17.4054	NLRC3	Homo sapiens NLR family, CARD domain containing 3 (NLRC3), mRNA [NM_178844]
down	-2.73861	NRARP	Homo sapiens NOTCH-regulated ankyrin repeat protein (NRARP), mRNA [NM_001004354]
down	-2.56426	GPM6B	Homo sapiens glycoprotein M6B (GPM6B), transcript variant 1, mRNA [NM_001001995]
up	2.53261	TMEM173	Homo sapiens transmembrane protein 173 (TMEM173), nuclear gene encoding mitochondrial protein, mRNA [NM_198282]
down	-2.47506	MANSC1	Homo sapiens MANSC domain containing 1 (MANSC1), mRNA [NM_018050]
down	-2.12163	RARG	Homo sapiens retinoic acid receptor, gamma (RARG), transcript variant 1, mRNA [NM_000966]
up	3.69122	APOL2	Homo sapiens apolipoprotein L, 2 (APOL2), transcript variant beta, mRNA [NM_145637]
up	13.4706		Homo sapiens T cell receptor beta chain mRNA, complete cds. [EF101778]
down	-2.1216	TCEAL2	Homo sapiens transcription elongation factor A (SII)-like 2 (TCEAL2), mRNA [NM_080390]
down	-2.45879	DHRS11	Homo sapiens dehydrogenase/reductase (SDR family) member 11 (DHRS11), mRNA [NM_024308]
up	3.26407	P2RX4	Homo sapiens purinergic receptor P2X, ligand-gated ion channel, 4 (P2RX4), mRNA [NM_002560]
up	3.05966	ARHGAP30	Homo sapiens Rho GTPase activating protein 30 (ARHGAP30), transcript variant 1, mRNA [NM_001025598]
up	4.36655	FCN1	Homo sapiens ficolin (collagen/fibrinogen domain containing) 1 (FCN1), mRNA [NM_002003]
down	-3.06694	GULP1	Homo sapiens GULP, engulfment adaptor PTB domain containing 1 (GULP1), mRNA [NM_016315]
up	6.05053	SUSD3	Homo sapiens sushi domain containing 3 (SUSD3), mRNA [NM_145006]
up	5.76836	IL15	Homo sapiens interleukin 15 (IL15), transcript variant 2, mRNA [NM_172175]
down	-2.78527	OVOL1	Homo sapiens ovo-like 1(Drosophila) (OVOL1), mRNA [NM_004561]
up	2.43782
down	-3.59197		lincRNA:chr14:96507172-96661947 forward strand
up	5.7296	CMPK2	Homo sapiens cytidine monophosphate (UMP-CMP) kinase 2, mitochondrial (CMPK2), nuclear gene encoding mitochondrial protein, mRNA [NM_207315]
down	-3.62727	TTYH1	Homo sapiens tweety homolog 1 (Drosophila) (TTYH1), transcript variant 1, mRNA [NM_020659]
up	12.0016	WDFY4	Homo sapiens WDFY family member 4 (WDFY4), mRNA [NM_020945]
down	-3.30946		Homo sapiens hypothetical protein LOC151878, mRNA (cDNA clone IMAGE:3844647), partial cds. [BC014063]
down	-2.31281	LRRC1	Homo sapiens leucine rich repeat containing 1 (LRRC1), mRNA [NM_018214]
up	2.17866	CCDC167	Homo sapiens coiled-coil domain containing 167 (CCDC167), mRNA [NM_138493]
up	4.33375	TSPAN33	Homo sapiens tetraspanin 33 (TSPAN33), mRNA [NM_178562]
up	2.90279	APOL6	Homo sapiens apolipoprotein L, 6 (APOL6), mRNA [NM_030641]
down	-2.13993	ACAD8	Homo sapiens acyl-CoA dehydrogenase family, member 8 (ACAD8), nuclear gene encoding mitochondrial protein, mRNA [NM_014384]
up	5.25059	HLA-DQB1	Homo sapiens major histocompatibility complex, class II, DQ beta 1 (HLA-DQB1), mRNA [NM_002123]
down	-2.1064	PLA2G12A	Homo sapiens phospholipase A2, group XIIA (PLA2G12A), mRNA [NM_030821]
down	-3.11744	GRHL1	Homo sapiens grainyhead-like 1 (Drosophila) (GRHL1), mRNA [NM_198182]
up	5.26471	FAM113B	Homo sapiens family with sequence similarity 113, member B (FAM113B), mRNA [NM_138371]
up	11.8491		lincRNA:chr14:23018310-23025460 forward strand
up	3.22439	OAS3	Homo sapiens 2'-5'-oligoadenylate synthetase 3, 100kDa (OAS3), mRNA [NM_006187]
up	3.63158	AP1S2	Homo sapiens adaptor-related protein complex 1, sigma 2 subunit (AP1S2), mRNA [NM_003916]
up	2.56057	TMEM229B	Homo sapiens transmembrane protein 229B (TMEM229B), mRNA [NM_182526]
up	6.04617	SEL1L3	Homo sapiens sel-1 suppressor of lin-12-like 3 (C. elegans) (SEL1L3), mRNA [NM_015187]
up	2.00587	UNC93B1	Homo sapiens unc-93 homolog B1 (C. elegans) (UNC93B1), mRNA [NM_030930]
down	-2.73823	TMEM237	Homo sapiens transmembrane protein 237 (TMEM237), transcript variant 1, mRNA [NM_001044385]
down	-2.09362	TSKU	Homo sapiens tsukushi small leucine rich proteoglycan homolog (Xenopus laevis) (TSKU), mRNA [NM_015516]
up	2.17182	CCDC109B	Homo sapiens coiled-coil domain containing 109B (CCDC109B), mRNA [NM_017918]
down	-2.52287	C10orf58	Homo sapiens chromosome 10 open reading frame 58 (C10orf58), transcript variant 1, mRNA [NM_032333]
down	-2.57847	PROM2	Homo sapiens prominin 2 (PROM2), transcript variant 1, mRNA [NM_001165978]
up	5.11493	RAB37	Homo sapiens RAB37, member RAS oncogene family (RAB37), transcript variant 3, mRNA [NM_175738]
up	2.54677	RNF130	Homo sapiens ring finger protein 130 (RNF130), mRNA [NM_018434]
up	4.05243	CPVL	Homo sapiens carboxypeptidase, vitellogenic-like (CPVL), transcript variant 2, mRNA [NM_019029]
up	2.36437	RAB8B	Homo sapiens RAB8B, member RAS oncogene family (RAB8B), mRNA [NM_016530]
up	4.50976	HAPLN3	Homo sapiens hyaluronan and proteoglycan link protein 3 (HAPLN3), mRNA [NM_178232]
down	-2.36656	CKMT1A	Homo sapiens creatine kinase, mitochondrial 1A (CKMT1A), nuclear gene encoding mitochondrial protein, mRNA [NM_001015001]
up	3.70961	BTN3A2	Homo sapiens butyrophilin, subfamily 3, member A2 (BTN3A2), transcript variant 1, mRNA [NM_007047]
up	3.10256	DDX60L	Homo sapiens DEAD (Asp-Glu-Ala-Asp) box polypeptide 60-like (DDX60L), mRNA [NM_001012967]
down	-3.40726	CRLF1	Homo sapiens cytokine receptor-like factor 1 (CRLF1), mRNA [NM_004750]
down	-2.71926	C9orf24	Homo sapiens chromosome 9 open reading frame 24 (C9orf24), transcript variant 1, mRNA [NM_032596]
down	-2.77388	LRRC8E	Homo sapiens leucine rich repeat containing 8 family, member E (LRRC8E), mRNA [NM_025061]
down	-3.02606	UNC5B	Homo sapiens unc-5 homolog B (C. elegans) (UNC5B), mRNA [NM_170744]
down	-2.96153	SPIRE2	Homo sapiens spire homolog 2 (Drosophila) (SPIRE2), mRNA [NM_032451]
up	2.66903	C9orf167	Homo sapiens chromosome 9 open reading frame 167 (C9orf167), mRNA [NM_017723]
down	-4.33435	ZDHHC11	Homo sapiens zinc finger, DHHC-type containing 11 (ZDHHC11), mRNA [NM_024786]
up	2.106	ARHGAP18	Homo sapiens Rho GTPase activating protein 18 (ARHGAP18), mRNA [NM_033515]
down	-2.33383	EPN2	Homo sapiens epsin 2 (EPN2), transcript variant 2, mRNA [NM_014964]
up	6.937	ARHGAP9	Homo sapiens Rho GTPase activating protein 9 (ARHGAP9), transcript variant 1, mRNA [NM_032496]
up	2.33533	STK4	Homo sapiens serine/threonine kinase 4 (STK4), mRNA [NM_006282]
up	2.4308	CALM3	Homo sapiens calmodulin 3 (phosphorylase kinase, delta) (CALM3), mRNA [NM_005184]
