# Supplementary material for: Genome-Wide Screening of mRNA Expression in Leprosy Patients
Source: Front Genet. 2015 Nov 20;6:334. doi: 10.3389/fgene.2015.00334 (PMC4653304; doi:10.3389/fgene.2015.00334)
Supplement: Supplementary file 13 [file DataSheet7.XLS]

## Sheet: Supplement 8 mRNAs
Regulation	FC	GeneSymbol	Description
up	7.10072	TMC8	Homo sapiens transmembrane channel-like 8 (TMC8), mRNA [NM_152468]
down	-2.37821	STAP2	Homo sapiens signal transducing adaptor family member 2 (STAP2), transcript variant 2, mRNA [NM_001013841]
up	14.5727		lincRNA:chr7:45983575-46089425 reverse strand
down	-3.92598	EPS8L1	Homo sapiens EPS8-like 1 (EPS8L1), transcript variant 1, mRNA [NM_133180]
down	-2.54759	ASAP3	Homo sapiens ArfGAP with SH3 domain, ankyrin repeat and PH domain 3 (ASAP3), transcript variant 1, mRNA [NM_017707]
up	6.8176	HLA-DRA	Homo sapiens major histocompatibility complex, class II, DR alpha (HLA-DRA), mRNA [NM_019111]
up	4.78833	MX2	Homo sapiens myxovirus (influenza virus) resistance 2 (mouse) (MX2), mRNA [NM_002463]
up	3.75105	PARP12	Homo sapiens poly (ADP-ribose) polymerase family, member 12 (PARP12), mRNA [NM_022750]
down	-2.39756	CYB5A	Homo sapiens cytochrome b5 type A (microsomal) (CYB5A), transcript variant 2, mRNA [NM_001914]
up	5.73656	CCL2	Homo sapiens chemokine (C-C motif) ligand 2 (CCL2), mRNA [NM_002982]
down	-4.12221	TM7SF2	Homo sapiens transmembrane 7 superfamily member 2 (TM7SF2), mRNA [NM_003273]
down	-2.1035	PNPLA2	Homo sapiens patatin-like phospholipase domain containing 2 (PNPLA2), mRNA [NM_020376]
up	12.0474	TRAF3IP3	TRAF3 interacting protein 3 [Source:HGNC Symbol;Acc:30766] [ENST00000476050]
down	-3.78609	BMP7	Homo sapiens bone morphogenetic protein 7 (BMP7), mRNA [NM_001719]
up	42.1337	SLAMF7	Homo sapiens SLAM family member 7 (SLAMF7), mRNA [NM_021181]
up	11.0849	KCNMA1	Homo sapiens potassium large conductance calcium-activated channel, subfamily M, alpha member 1 (KCNMA1), transcript variant 2, mRNA [NM_002247]
down	-3.65718	PDZD2	Homo sapiens PDZ domain containing 2 (PDZD2), mRNA [NM_178140]
down	-2.11797	CCDC120	Homo sapiens coiled-coil domain containing 120 (CCDC120), transcript variant 3, mRNA [NM_033626]
down	-3.60037	PTPN3	Homo sapiens protein tyrosine phosphatase, non-receptor type 3 (PTPN3), transcript variant 1, mRNA [NM_002829]
up	4.47132	EMILIN2	Homo sapiens elastin microfibril interfacer 2 (EMILIN2), mRNA [NM_032048]
up	8.47706	SKAP1	Homo sapiens src kinase associated phosphoprotein 1 (SKAP1), transcript variant 1, mRNA [NM_003726]
up	35.4558	LIPA	Homo sapiens lipase A, lysosomal acid, cholesterol esterase (LIPA), transcript variant 2, mRNA [NM_000235]
down	-2.175	TUBA4A	Homo sapiens tubulin, alpha 4a (TUBA4A), mRNA [NM_006000]
up	2.7733	APOBEC3C	Homo sapiens apolipoprotein B mRNA editing enzyme, catalytic polypeptide-like 3C (APOBEC3C), mRNA [NM_014508]
up	3.48223	NPC2	Homo sapiens Niemann-Pick disease, type C2 (NPC2), mRNA [NM_006432]
down	-2.3417	EGFL8	Homo sapiens EGF-like-domain, multiple 8 (EGFL8), transcript variant 1, mRNA [NM_030652]
down	-3.06925	EMP2	Homo sapiens epithelial membrane protein 2 (EMP2), mRNA [NM_001424]
down	-2.77339	IL1RN	Homo sapiens interleukin 1 receptor antagonist (IL1RN), transcript variant 4, mRNA [NM_173843]
down	-2.91941	SEMA4C	Homo sapiens sema domain, immunoglobulin domain (Ig), transmembrane domain (TM) and short cytoplasmic domain, (semaphorin) 4C (SEMA4C), mRNA [NM_017789]
up	2.88274	PLCG2	Homo sapiens phospholipase C, gamma 2 (phosphatidylinositol-specific) (PLCG2), mRNA [NM_002661]
down	-3.16281	MARVELD2	MARVEL domain containing 2 [Source:HGNC Symbol;Acc:26401] [ENST00000454295]
up	3.997	NEK6	Homo sapiens NIMA (never in mitosis gene a)-related kinase 6 (NEK6), transcript variant 2, mRNA [NM_014397]
down	-2.07673	ETFDH	Homo sapiens electron-transferring-flavoprotein dehydrogenase (ETFDH), nuclear gene encoding mitochondrial protein, mRNA [NM_004453]
up	5.09129	AKR1B1	Homo sapiens aldo-keto reductase family 1, member B1 (aldose reductase) (AKR1B1), mRNA [NM_001628]
up	17.1228	OASL	Homo sapiens 2'-5'-oligoadenylate synthetase-like (OASL), transcript variant 1, mRNA [NM_003733]
down	-2.41721	MID2	Homo sapiens midline 2 (MID2), transcript variant 1, mRNA [NM_012216]
down	-3.9881	SH3D21	SH3 domain containing 21 [Source:HGNC Symbol;Acc:26236] [ENST00000480549]
up	4.72407	CAPG	Homo sapiens capping protein (actin filament), gelsolin-like (CAPG), mRNA [NM_001747]
up	3.64111	LOC144571	Homo sapiens hypothetical LOC144571 (LOC144571), non-coding RNA [NR_026971]
down	-3.05511	JAG2	Homo sapiens jagged 2 (JAG2), transcript variant 1, mRNA [NM_002226]
up	4.15523	SP110	Homo sapiens SP110 nuclear body protein (SP110), transcript variant b, mRNA [NM_004510]
up	5.97189	SLC16A3	Homo sapiens solute carrier family 16, member 3 (monocarboxylic acid transporter 4) (SLC16A3), transcript variant 2, mRNA [NM_001042422]
down	-2.74625	GAS1	Homo sapiens growth arrest-specific 1 (GAS1), mRNA [NM_002048]
up	3.75823	GMIP	Homo sapiens GEM interacting protein (GMIP), mRNA [NM_016573]
up	5.5787	CYP27A1	Homo sapiens cytochrome P450, family 27, subfamily A, polypeptide 1 (CYP27A1), nuclear gene encoding mitochondrial protein, mRNA [NM_000784]
up	2.56972	TOR3A	Homo sapiens torsin family 3, member A (TOR3A), mRNA [NM_022371]
down	-2.0108	DAB2IP	Homo sapiens DAB2 interacting protein (DAB2IP), transcript variant 1, mRNA [NM_032552]
up	10.8082	SH2D2A	Homo sapiens SH2 domain containing 2A (SH2D2A), transcript variant 2, mRNA [NM_003975]
down	-2.70861	BAIAP2	Homo sapiens BAI1-associated protein 2 (BAIAP2), transcript variant 2, mRNA [NM_017451]
down	-2.49707	GRB7	Homo sapiens growth factor receptor-bound protein 7 (GRB7), transcript variant 1, mRNA [NM_005310]
up	9.21271	DOK3	Homo sapiens docking protein 3 (DOK3), transcript variant 2, mRNA [NM_001144875]
down	-2.82456	ACACB	Homo sapiens acetyl-CoA carboxylase beta (ACACB), mRNA [NM_001093]
down	-2.35657	SH3YL1	Homo sapiens SH3 domain containing, Ysc84-like 1 (S. cerevisiae) (SH3YL1), transcript variant 1, mRNA [NM_015677]
up	9.08275	LCP1	Homo sapiens lymphocyte cytosolic protein 1 (L-plastin) (LCP1), mRNA [NM_002298]
down	-2.09939	RNF141	Homo sapiens ring finger protein 141 (RNF141), mRNA [NM_016422]
down	-2.27698	IL28RA	Homo sapiens interleukin 28 receptor, alpha (interferon, lambda receptor) (IL28RA), transcript variant 1, mRNA [NM_170743]
up	3.2225	PLAU	Homo sapiens plasminogen activator, urokinase (PLAU), transcript variant 1, mRNA [NM_002658]
down	-3.52586	ESRP2	Homo sapiens epithelial splicing regulatory protein 2 (ESRP2), mRNA [NM_024939]
down	-2.8275	MCF2L	Homo sapiens MCF.2 cell line derived transforming sequence-like (MCF2L), transcript variant 2, mRNA [NM_024979]
up	10.8215	IL32	Homo sapiens interleukin 32 (IL32), transcript variant 4, mRNA [NM_001012633]
down	-2.26436	HRAS	Homo sapiens v-Ha-ras Harvey rat sarcoma viral oncogene homolog (HRAS), transcript variant 1, mRNA [NM_005343]
up	15.1333	HLA-DOA	Homo sapiens major histocompatibility complex, class II, DO alpha (HLA-DOA), mRNA [NM_002119]
up	2.70618	CKLF	Homo sapiens chemokine-like factor (CKLF), transcript variant 4, mRNA [NM_181641]
up	3.86832	ATM	Homo sapiens ataxia telangiectasia mutated (ATM), mRNA [NM_000051]
up	31.1533	CTSZ	Homo sapiens cathepsin Z (CTSZ), mRNA [NM_001336]
up	11.1422	LPXN	Homo sapiens leupaxin (LPXN), transcript variant 2, mRNA [NM_004811]
up	26.0552	NCF1	Homo sapiens neutrophil cytosolic factor 1 (NCF1), mRNA [NM_000265]
down	-3.61492	DHCR24	Homo sapiens 24-dehydrocholesterol reductase (DHCR24), mRNA [NM_014762]
down	-2.96762
down	-2.35106	VSIG10L	Homo sapiens V-set and immunoglobulin domain containing 10 like (VSIG10L), mRNA [NM_001163922]
up	2.7959	LOC153684	Homo sapiens hypothetical LOC153684 (LOC153684), non-coding RNA [NR_015447]
down	-2.878	EGFR	Homo sapiens epidermal growth factor receptor (EGFR), transcript variant 1, mRNA [NM_005228]
down	-2.42005	TST	Homo sapiens thiosulfate sulfurtransferase (rhodanese) (TST), nuclear gene encoding mitochondrial protein, mRNA [NM_003312]
up	2.12596	CELF2	Homo sapiens CUGBP, Elav-like family member 2 (CELF2), transcript variant 1, mRNA [NM_001025076]
up	2.50851	GSDMD	Homo sapiens gasdermin D (GSDMD), transcript variant 1, mRNA [NM_024736]
up	3.11119	GNG10	Homo sapiens guanine nucleotide binding protein (G protein), gamma 10 (GNG10), transcript variant 1, mRNA [NM_001017998]
up	4.87447	HLA-C	PREDICTED: Homo sapiens HLA class I histocompatibility antigen, Cw-15 alpha chain-like, transcript variant 2 (LOC100507681), mRNA [XM_003119360]
down	-3.80055	RIPK4	Homo sapiens receptor-interacting serine-threonine kinase 4 (RIPK4), mRNA [NM_020639]
down	-2.28014	ZNF185	Homo sapiens zinc finger protein 185 (LIM domain) (ZNF185), transcript variant 1, mRNA [NM_001178106]
down	-2.73442	APCDD1	Homo sapiens adenomatosis polyposis coli down-regulated 1 (APCDD1), mRNA [NM_153000]
down	-4.33144	SP6	Homo sapiens Sp6 transcription factor (SP6), mRNA [NM_199262]
down	-3.01532	ID4	Homo sapiens inhibitor of DNA binding 4, dominant negative helix-loop-helix protein (ID4), mRNA [NM_001546]
down	-2.62311	ZNF462	Homo sapiens zinc finger protein 462 (ZNF462), mRNA [NM_021224]
down	-4.0042	MFAP3L	Homo sapiens microfibrillar-associated protein 3-like (MFAP3L), transcript variant 1, mRNA [NM_021647]
down	-2.14676	MMAB	Homo sapiens methylmalonic aciduria (cobalamin deficiency) cblB type (MMAB), nuclear gene encoding mitochondrial protein, transcript variant 1, mRNA [NM_052845]
up	2.29827	XLOC_004803	BROAD lincRNAs version v2 (http://www.broadinstitute.org/genome_bio/human_lincrnas/)
up	3.78077	SPECC1	Homo sapiens sperm antigen with calponin homology and coiled-coil domains 1 (SPECC1), transcript variant NSP5beta3alpha, mRNA [NM_152904]
up	2.11981	ACTB	Homo sapiens actin, beta (ACTB), mRNA [NM_001101]
up	2.09537	KLHL5	Homo sapiens kelch-like 5 (Drosophila) (KLHL5), transcript variant 1, mRNA [NM_015990]
down	-3.15716	ARHGEF5	Homo sapiens Rho guanine nucleotide exchange factor (GEF) 5 (ARHGEF5), mRNA [NM_005435]
down	-3.84757	PANK1	Homo sapiens pantothenate kinase 1 (PANK1), transcript variant alpha, mRNA [NM_148977]
down	-2.33523	CCND1	Homo sapiens cyclin D1 (CCND1), mRNA [NM_053056]
down	-3.83801	SC4MOL	Homo sapiens sterol-C4-methyl oxidase-like (SC4MOL), transcript variant 1, mRNA [NM_006745]
down	-3.28249	IRX4	Homo sapiens iroquois homeobox 4 (IRX4), mRNA [NM_016358]
up	4.72658
down	-2.07991	GTF2IRD1	Homo sapiens GTF2I repeat domain containing 1 (GTF2IRD1), transcript variant 2, mRNA [NM_005685]
down	-2.60003	IL1RAP	Homo sapiens interleukin 1 receptor accessory protein (IL1RAP), transcript variant 1, mRNA [NM_002182]
up	18.4001	CD3D	Homo sapiens CD3d molecule, delta (CD3-TCR complex) (CD3D), transcript variant 1, mRNA [NM_000732]
up	2.29764	NTNG2	Homo sapiens netrin G2 (NTNG2), mRNA [NM_032536]
up	12.7172	PTPRC	Homo sapiens protein tyrosine phosphatase, receptor type, C (PTPRC), transcript variant 1, mRNA [NM_002838]
up	2.76157	TYMP	Homo sapiens thymidine phosphorylase (TYMP), transcript variant 1, mRNA [NM_001113755]
up	14.8225	LY96	Homo sapiens lymphocyte antigen 96 (LY96), transcript variant 1, mRNA [NM_015364]
up	3.85944	SYK	Homo sapiens spleen tyrosine kinase (SYK), transcript variant 1, mRNA [NM_003177]
down	-2.77561	ATP8B1	Homo sapiens ATPase, aminophospholipid transporter, class I, type 8B, member 1 (ATP8B1), mRNA [NM_005603]
up	51.7656	GZMA	Homo sapiens granzyme A (granzyme 1, cytotoxic T-lymphocyte-associated serine esterase 3) (GZMA), mRNA [NM_006144]
down	-3.3921	CYB5R2	Homo sapiens cytochrome b5 reductase 2 (CYB5R2), mRNA [NM_016229]
up	24.116	FAM26F	Homo sapiens family with sequence similarity 26, member F (FAM26F), mRNA [NM_001010919]
up	2.4206	C9orf21	Homo sapiens chromosome 9 open reading frame 21 (C9orf21), mRNA [NM_153698]
up	7.14001	GMFG	Homo sapiens glia maturation factor, gamma (GMFG), mRNA [NM_004877]
up	11.0605	WDFY4	Homo sapiens WDFY family member 4 (WDFY4), mRNA [NM_020945]
up	3.32971	DAB2	Homo sapiens disabled homolog 2, mitogen-responsive phosphoprotein (Drosophila) (DAB2), mRNA [NM_001343]
up	2.45412	CHN1	Homo sapiens chimerin (chimaerin) 1 (CHN1), transcript variant 1, mRNA [NM_001822]
up	3.00555	NMI	Homo sapiens N-myc (and STAT) interactor (NMI), mRNA [NM_004688]
down	-2.78776	MAP3K9	Homo sapiens mitogen-activated protein kinase kinase kinase 9 (MAP3K9), mRNA [NM_033141]
up	4.73773	HLA-A	Homo sapiens major histocompatibility complex, class I, A (HLA-A), transcript variant 1, mRNA [NM_002116]
up	5.51575	SUSD1	Homo sapiens sushi domain containing 1 (SUSD1), mRNA [NM_022486]
up	23.3099	CD2	Homo sapiens CD2 molecule (CD2), mRNA [NM_001767]
up	2.79503	RAB27A	Homo sapiens RAB27A, member RAS oncogene family (RAB27A), transcript variant 1, mRNA [NM_004580]
down	-2.35862	SUN1	Homo sapiens Sad1 and UNC84 domain containing 1 (SUN1), transcript variant 2, mRNA [NM_025154]
down	-3.80588	TFAP2C	Homo sapiens transcription factor AP-2 gamma (activating enhancer binding protein 2 gamma) (TFAP2C), mRNA [NM_003222]
up	7.80791	GBP4	Homo sapiens guanylate binding protein 4 (GBP4), mRNA [NM_052941]
up	3.38657	MYD88	Homo sapiens myeloid differentiation primary response gene (88) (MYD88), transcript variant 2, mRNA [NM_002468]
down	-3.61256	GJA1	Homo sapiens gap junction protein, alpha 1, 43kDa (GJA1), mRNA [NM_000165]
down	-3.31936
up	2.88832	SCAMP5	Homo sapiens secretory carrier membrane protein 5 (SCAMP5), transcript variant 3, mRNA [NM_138967]
down	-2.17191	GPSM1	Homo sapiens G-protein signaling modulator 1 (GPSM1), transcript variant 1, mRNA [NM_001145638]
up	2.36652	STAT2	Homo sapiens signal transducer and activator of transcription 2, 113kDa (STAT2), transcript variant 1, mRNA [NM_005419]
up	3.7295	TMSB10	Homo sapiens thymosin beta 10 (TMSB10), mRNA [NM_021103]
up	2.11281	MTHFD2	Homo sapiens methylenetetrahydrofolate dehydrogenase (NADP+ dependent) 2, methenyltetrahydrofolate cyclohydrolase (MTHFD2), nuclear gene encoding mitochondrial protein, transcript variant 1, mRNA [NM_006636]
up	4.36289	SDSL	Homo sapiens serine dehydratase-like (SDSL), mRNA [NM_138432]
down	-2.74704	GNAI1	Homo sapiens guanine nucleotide binding protein (G protein), alpha inhibiting activity polypeptide 1 (GNAI1), mRNA [NM_002069]
down	-3.69969	HOXA9	Homo sapiens homeobox A9 (HOXA9), mRNA [NM_152739]
down	-2.6384	BMP2	Homo sapiens bone morphogenetic protein 2 (BMP2), mRNA [NM_001200]
up	3.74549	RNASET2	Homo sapiens ribonuclease T2 (RNASET2), mRNA [NM_003730]
down	-2.18421	HR	Homo sapiens hairless homolog (mouse) (HR), transcript variant 1, mRNA [NM_005144]
up	3.53387	TCL1A	Homo sapiens T-cell leukemia/lymphoma 1A (TCL1A), transcript variant 1, mRNA [NM_021966]
down	-2.11839	ACACA	Homo sapiens acetyl-CoA carboxylase alpha (ACACA), transcript variant 2, mRNA [NM_198839]
down	-2.30017		lincRNA:chr22:46464600-46466898 reverse strand
down	-2.7564	TUBB2A	Homo sapiens tubulin, beta 2A (TUBB2A), mRNA [NM_001069]
down	-2.63547	KIAA0284	Homo sapiens KIAA0284 (KIAA0284), transcript variant 2, mRNA [NM_015005]
down	-4.1686	PRSS8	Homo sapiens protease, serine, 8 (PRSS8), mRNA [NM_002773]
up	3.75116	STARD3NL	Homo sapiens STARD3 N-terminal like (STARD3NL), mRNA [NM_032016]
up	12.4596	CD52	Homo sapiens CD52 molecule (CD52), mRNA [NM_001803]
down	-3.59475	LOC100130899	Homo sapiens hypothetical protein LOC100130899 (LOC100130899), non-coding RNA [NR_039988]
up	7.99658	PARP14	Homo sapiens poly (ADP-ribose) polymerase family, member 14 (PARP14), mRNA [NM_017554]
up	2.24629	MT1F	Homo sapiens metallothionein 1F (MT1F), mRNA [NM_005949]
up	2.73949	C17orf62	Homo sapiens chromosome 17 open reading frame 62 (C17orf62), transcript variant 2, mRNA [NM_001033046]
up	4.32371	NFKBIE	Homo sapiens nuclear factor of kappa light polypeptide gene enhancer in B-cells inhibitor, epsilon (NFKBIE), mRNA [NM_004556]
down	-2.87103	TOM1L1	Homo sapiens target of myb1 (chicken)-like 1 (TOM1L1), mRNA [NM_005486]
down	-2.54885	FHL2	Homo sapiens four and a half LIM domains 2 (FHL2), transcript variant 5, mRNA [NM_001039492]
up	11.0813	PVRIG	Homo sapiens poliovirus receptor related immunoglobulin domain containing (PVRIG), mRNA [NM_024070]
down	-4.26665	PTPRF	Homo sapiens protein tyrosine phosphatase, receptor type, F (PTPRF), transcript variant 1, mRNA [NM_002840]
up	4.55988	PTGER2	Homo sapiens prostaglandin E receptor 2 (subtype EP2), 53kDa (PTGER2), mRNA [NM_000956]
down	-2.89816	ARHGEF16	Homo sapiens Rho guanine nucleotide exchange factor (GEF) 16 (ARHGEF16), mRNA [NM_014448]
up	4.28109	TCIRG1	Homo sapiens T-cell, immune regulator 1, ATPase, H+ transporting, lysosomal V0 subunit A3 (TCIRG1), transcript variant 1, mRNA [NM_006019]
down	-2.11273	PLEKHA1	Homo sapiens pleckstrin homology domain containing, family A (phosphoinositide binding specific) member 1 (PLEKHA1), transcript variant 2, mRNA [NM_001001974]
up	2.6336	C1orf93	Homo sapiens chromosome 1 open reading frame 93 (C1orf93), transcript variant 1, mRNA [NM_001195736]
up	15.1053	P2RY8	Homo sapiens purinergic receptor P2Y, G-protein coupled, 8 (P2RY8), mRNA [NM_178129]
up	14.5417	ACP5	Homo sapiens acid phosphatase 5, tartrate resistant (ACP5), transcript variant 4, mRNA [NM_001611]
up	2.93654	E2F3	Homo sapiens E2F transcription factor 3 (E2F3), mRNA [NM_001949]
up	24.3893	GZMB	Homo sapiens granzyme B (granzyme 2, cytotoxic T-lymphocyte-associated serine esterase 1) (GZMB), mRNA [NM_004131]
up	7.00296	ARHGAP4	Homo sapiens Rho GTPase activating protein 4 (ARHGAP4), transcript variant 1, mRNA [NM_001164741]
down	-3.79239	COL7A1	Homo sapiens collagen, type VII, alpha 1 (COL7A1), mRNA [NM_000094]
up	2.88957	RELB	Homo sapiens v-rel reticuloendotheliosis viral oncogene homolog B (RELB), mRNA [NM_006509]
up	2.23711	MAPRE1	Homo sapiens microtubule-associated protein, RP/EB family, member 1 (MAPRE1), mRNA [NM_012325]
up	5.79532	ALDH1A1	Homo sapiens aldehyde dehydrogenase 1 family, member A1 (ALDH1A1), mRNA [NM_000689]
up	2.20025	RASGRP1	Homo sapiens RAS guanyl releasing protein 1 (calcium and DAG-regulated) (RASGRP1), transcript variant 1, mRNA [NM_005739]
up	2.57662	SP100	Homo sapiens SP100 nuclear antigen (SP100), transcript variant 2, mRNA [NM_003113]
up	8.71647	FUCA1	Homo sapiens fucosidase, alpha-L- 1, tissue (FUCA1), mRNA [NM_000147]
up	3.20312	NAGA	Homo sapiens N-acetylgalactosaminidase, alpha- (NAGA), mRNA [NM_000262]
up	4.40912	HLA-J	Homo sapiens major histocompatibility complex, class I, J (pseudogene) (HLA-J), non-coding RNA [NR_024240]
down	-2.2948	LRP11	Homo sapiens low density lipoprotein receptor-related protein 11 (LRP11), mRNA [NM_032832]
up	3.35972	MCTP1	Homo sapiens multiple C2 domains, transmembrane 1 (MCTP1), transcript variant L, mRNA [NM_024717]
up	2.58991	MYO9B	Homo sapiens myosin IXB (MYO9B), transcript variant 1, mRNA [NM_004145]
down	-2.99469	EFNA1	Homo sapiens ephrin-A1 (EFNA1), transcript variant 1, mRNA [NM_004428]
up	2.85421	TGFB1	Homo sapiens transforming growth factor, beta 1 (TGFB1), mRNA [NM_000660]
up	4.54122	ALOX5AP	Homo sapiens arachidonate 5-lipoxygenase-activating protein (ALOX5AP), transcript variant 1, mRNA [NM_001629]
up	16.7187	CXCR4	Homo sapiens chemokine (C-X-C motif) receptor 4 (CXCR4), transcript variant 1, mRNA [NM_001008540]
down	-3.60951	C1orf172	Homo sapiens chromosome 1 open reading frame 172 (C1orf172), mRNA [NM_152365]
up	4.85009	ADAM8	Homo sapiens ADAM metallopeptidase domain 8 (ADAM8), transcript variant 1, mRNA [NM_001109]
down	-3.26522	WNK2	Homo sapiens WNK lysine deficient protein kinase 2 (WNK2), mRNA [NM_006648]
down	-2.87371	EMP2	Homo sapiens epithelial membrane protein 2 (EMP2), mRNA [NM_001424]
down	-2.17557	GPR56	Homo sapiens G protein-coupled receptor 56 (GPR56), transcript variant 3, mRNA [NM_201525]
up	5.29865	HLA-DRB1	Homo sapiens major histocompatibility complex, class II, DR beta 1 (HLA-DRB1), mRNA [NM_002124]
up	17.2452	LCK	Homo sapiens lymphocyte-specific protein tyrosine kinase (LCK), transcript variant 2, mRNA [NM_005356]
up	4.97213	A2M	Homo sapiens alpha-2-macroglobulin (A2M), mRNA [NM_000014]
up	4.22937	CYFIP2	Homo sapiens cytoplasmic FMR1 interacting protein 2 (CYFIP2), transcript variant 2, mRNA [NM_001037332]
up	5.90168	IFI6	Homo sapiens interferon, alpha-inducible protein 6 (IFI6), transcript variant 3, mRNA [NM_022873]
up	3.37315	CD19	Homo sapiens CD19 molecule (CD19), transcript variant 2, mRNA [NM_001770]
down	-2.21457	PLCXD1	Homo sapiens phosphatidylinositol-specific phospholipase C, X domain containing 1 (PLCXD1), transcript variant 1, mRNA [NM_018390]
up	3.0562	ELMO1	Homo sapiens engulfment and cell motility 1 (ELMO1), transcript variant 1, mRNA [NM_014800]
up	3.21386	PIP4K2A	Homo sapiens phosphatidylinositol-5-phosphate 4-kinase, type II, alpha (PIP4K2A), mRNA [NM_005028]
down	-3.74454	GPR87	Homo sapiens G protein-coupled receptor 87 (GPR87), mRNA [NM_023915]
up	2.79481	TMC6	Homo sapiens transmembrane channel-like 6 (TMC6), transcript variant 2, mRNA [NM_007267]
up	3.88764	PSME2	Homo sapiens proteasome (prosome, macropain) activator subunit 2 (PA28 beta) (PSME2), mRNA [NM_002818]
up	2.64824	SRC	Homo sapiens v-src sarcoma (Schmidt-Ruppin A-2) viral oncogene homolog (avian) (SRC), transcript variant 1, mRNA [NM_005417]
down	-2.02318	SLC6A10P	Homo sapiens solute carrier family 6 (neurotransmitter transporter, creatine), member 10, pseudogene (SLC6A10P), non-coding RNA [NR_003083]
up	3.05952	SERPINB1	Homo sapiens serpin peptidase inhibitor, clade B (ovalbumin), member 1 (SERPINB1), mRNA [NM_030666]
up	3.53666	GIMAP1	Homo sapiens GTPase, IMAP family member 1 (GIMAP1), mRNA [NM_130759]
up	3.11311	PPT1	Homo sapiens palmitoyl-protein thioesterase 1 (PPT1), transcript variant 1, mRNA [NM_000310]
up	6.04003	MX1	Homo sapiens myxovirus (influenza virus) resistance 1, interferon-inducible protein p78 (mouse) (MX1), transcript variant 2, mRNA [NM_002462]
up	2.96572	C17orf62	Homo sapiens chromosome 17 open reading frame 62 (C17orf62), transcript variant 4, mRNA [NM_001193653]
up	2.3093	FUCA2	Homo sapiens fucosidase, alpha-L- 2, plasma (FUCA2), mRNA [NM_032020]
down	-2.1795	AMOTL1	Homo sapiens angiomotin like 1 (AMOTL1), mRNA [NM_130847]
down	-3.32191	EPPK1	Homo sapiens epiplakin 1 (EPPK1), mRNA [NM_031308]
up	3.83097	LTA4H	Homo sapiens leukotriene A4 hydrolase (LTA4H), mRNA [NM_000895]
down	-4.19619	FAM189A2	Homo sapiens family with sequence similarity 189, member A2 (FAM189A2), transcript variant 1, mRNA [NM_004816]
up	4.88798	ISG20	Homo sapiens interferon stimulated exonuclease gene 20kDa (ISG20), mRNA [NM_002201]
up	3.77576	PTPN6	Homo sapiens protein tyrosine phosphatase, non-receptor type 6 (PTPN6), transcript variant 1, mRNA [NM_002831]
up	7.90255	IFI27	Homo sapiens interferon, alpha-inducible protein 27 (IFI27), transcript variant 2, mRNA [NM_005532]
down	-4.74912	IMPA2	Homo sapiens inositol(myo)-1(or 4)-monophosphatase 2 (IMPA2), mRNA [NM_014214]
up	3.32352	RGS10	Homo sapiens regulator of G-protein signaling 10 (RGS10), transcript variant 1, mRNA [NM_001005339]
up	2.60935	SEPT6	Homo sapiens septin 6 (SEPT6), transcript variant V, mRNA [NM_145802]
down	-2.85387	PIK3C2B	Homo sapiens phosphoinositide-3-kinase, class 2, beta polypeptide (PIK3C2B), mRNA [NM_002646]
up	17.2598	STAT1	Homo sapiens signal transducer and activator of transcription 1, 91kDa (STAT1), transcript variant beta, mRNA [NM_139266]
up	3.31646	HENMT1	Homo sapiens HEN1 methyltransferase homolog 1 (Arabidopsis) (HENMT1), transcript variant 1, mRNA [NM_144584]
down	-2.69386	PVRL1	Homo sapiens poliovirus receptor-related 1 (herpesvirus entry mediator C) (PVRL1), transcript variant 3, mRNA [NM_203286]
up	2.29501	RUNX3	Homo sapiens runt-related transcription factor 3 (RUNX3), transcript variant 1, mRNA [NM_001031680]
up	54.7198	UBD	Homo sapiens ubiquitin D (UBD), mRNA [NM_006398]
down	-3.50634	IGSF9	Homo sapiens immunoglobulin superfamily, member 9 (IGSF9), transcript variant 2, mRNA [NM_020789]
up	5.69378	PLEKHO1	Homo sapiens pleckstrin homology domain containing, family O member 1 (PLEKHO1), mRNA [NM_016274]
down	-2.67555	GSTA4	Homo sapiens glutathione S-transferase alpha 4 (GSTA4), mRNA [NM_001512]
up	2.27295	ABL2	Homo sapiens v-abl Abelson murine leukemia viral oncogene homolog 2 (ABL2), transcript variant b, mRNA [NM_007314]
up	3.10333		lincRNA:chr9:20285050-20323050 reverse strand
up	2.50375	UBA7	Homo sapiens ubiquitin-like modifier activating enzyme 7 (UBA7), mRNA [NM_003335]
up	6.90182	TXNDC5	Homo sapiens thioredoxin domain containing 5 (endoplasmic reticulum) (TXNDC5), transcript variant 1, mRNA [NM_030810]
down	-2.20596	DVL1	Homo sapiens dishevelled, dsh homolog 1 (Drosophila) (DVL1), mRNA [NM_004421]
up	37.6851	MMP9	Homo sapiens matrix metallopeptidase 9 (gelatinase B, 92kDa gelatinase, 92kDa type IV collagenase) (MMP9), mRNA [NM_004994]
up	7.52731	ICAM1	Homo sapiens intercellular adhesion molecule 1 (ICAM1), mRNA [NM_000201]
up	2.62751	APOBEC3F	Homo sapiens apolipoprotein B mRNA editing enzyme, catalytic polypeptide-like 3F (APOBEC3F), transcript variant 1, mRNA [NM_145298]
down	-2.88958	ITGB4	Homo sapiens integrin, beta 4 (ITGB4), transcript variant 1, mRNA [NM_000213]
up	3.46313	TNFRSF14	Homo sapiens tumor necrosis factor receptor superfamily, member 14 (herpesvirus entry mediator) (TNFRSF14), mRNA [NM_003820]
down	-3.27175	STXBP6	Homo sapiens syntaxin binding protein 6 (amisyn) (STXBP6), mRNA [NM_014178]
down	-4.20381	C1orf106	Homo sapiens chromosome 1 open reading frame 106 (C1orf106), transcript variant 1, mRNA [NM_018265]
down	-3.93956	PPP1R14C	Homo sapiens protein phosphatase 1, regulatory (inhibitor) subunit 14C (PPP1R14C), mRNA [NM_030949]
up	3.85982	CD97	Homo sapiens CD97 molecule (CD97), transcript variant 1, mRNA [NM_078481]
down	-2.6427	FBXO17	Homo sapiens F-box protein 17 (FBXO17), transcript variant 2, mRNA [NM_024907]
down	-4.38682	RHOV	Homo sapiens ras homolog gene family, member V (RHOV), mRNA [NM_133639]
up	2.04851	MTFP1	Homo sapiens mitochondrial fission process 1 (MTFP1), nuclear gene encoding mitochondrial protein, transcript variant 1, mRNA [NM_016498]
up	17.3362	IGLL1	Homo sapiens immunoglobulin lambda-like polypeptide 1 (IGLL1), transcript variant 1, mRNA [NM_020070]
up	3.00928	ACTB	Homo sapiens actin, beta (ACTB), mRNA [NM_001101]
up	6.65186	SLC2A6	Homo sapiens solute carrier family 2 (facilitated glucose transporter), member 6 (SLC2A6), transcript variant 1, mRNA [NM_017585]
up	3.01567	FMNL2	Homo sapiens formin-like 2 (FMNL2), mRNA [NM_052905]
up	6.90563	MGAT4A	Homo sapiens mannosyl (alpha-1,3-)-glycoprotein beta-1,4-N-acetylglucosaminyltransferase, isozyme A (MGAT4A), transcript variant 1, mRNA [NM_012214]
up	5.89496	PLCB2	Homo sapiens phospholipase C, beta 2 (PLCB2), mRNA [NM_004573]
up	7.22348	IL10RA	Homo sapiens interleukin 10 receptor, alpha (IL10RA), transcript variant 1, mRNA [NM_001558]
up	5.30813	PLEKHO2	Homo sapiens pleckstrin homology domain containing, family O member 2 (PLEKHO2), transcript variant 1, mRNA [NM_025201]
up	2.47324	STK17B	Homo sapiens serine/threonine kinase 17b (STK17B), mRNA [NM_004226]
up	4.04037	HLA-DRB3	Homo sapiens major histocompatibility complex, class II, DR beta 3 (HLA-DRB3), mRNA [NM_022555]
up	5.73801	SAT1	Homo sapiens spermidine/spermine N1-acetyltransferase 1 (SAT1), transcript variant 1, mRNA [NM_002970]
up	3.37757	SLC25A19	Homo sapiens solute carrier family 25 (mitochondrial thiamine pyrophosphate carrier), member 19 (SLC25A19), nuclear gene encoding mitochondrial protein, transcript variant 1, mRNA [NM_001126121]
down	-4.12004	ZNF750	Homo sapiens zinc finger protein 750 (ZNF750), mRNA [NM_024702]
down	-3.64371	DLX5	Homo sapiens distal-less homeobox 5 (DLX5), mRNA [NM_005221]
up	5.77353	GIMAP4	Homo sapiens GTPase, IMAP family member 4 (GIMAP4), mRNA [NM_018326]
down	-3.61274	HSPC159	Homo sapiens galectin-related protein (HSPC159), mRNA [NM_014181]
down	-2.47848	BMP4	Homo sapiens bone morphogenetic protein 4 (BMP4), transcript variant 1, mRNA [NM_001202]
down	-2.73792	MVK	Homo sapiens mevalonate kinase (MVK), transcript variant 1, mRNA [NM_000431]
up	5.08504	TLR2	Homo sapiens toll-like receptor 2 (TLR2), mRNA [NM_003264]
up	4.36114	UNC93B1	Homo sapiens unc-93 homolog B1 (C. elegans) (UNC93B1), mRNA [NM_030930]
up	2.8438	GLUL	Homo sapiens glutamate-ammonia ligase (GLUL), transcript variant 1, mRNA [NM_002065]
up	3.48398	TARP	Homo sapiens TCR gamma alternate reading frame protein (TARP), nuclear gene encoding mitochondrial protein, transcript variant 1, mRNA [NM_001003799]
down	-3.09779	KLK5	Homo sapiens kallikrein-related peptidase 5 (KLK5), transcript variant 1, mRNA [NM_012427]
down	-2.01693	CTDSPL	Homo sapiens CTD (carboxy-terminal domain, RNA polymerase II, polypeptide A) small phosphatase-like (CTDSPL), transcript variant 1, mRNA [NM_001008392]
up	2.02636	IL15RA	Homo sapiens interleukin 15 receptor, alpha (IL15RA), transcript variant 2, mRNA [NM_172200]
up	2.41578	A1BG	Homo sapiens alpha-1-B glycoprotein (A1BG), mRNA [NM_130786]
up	3.10886	RAB33A	Homo sapiens RAB33A, member RAS oncogene family (RAB33A), mRNA [NM_004794]
up	3.28096	CPPED1	Homo sapiens calcineurin-like phosphoesterase domain containing 1 (CPPED1), transcript variant 1, mRNA [NM_018340]
down	-2.78072	HSD17B1	Homo sapiens hydroxysteroid (17-beta) dehydrogenase 1 (HSD17B1), mRNA [NM_000413]
up	12.5264	TAGAP	Homo sapiens T-cell activation RhoGTPase activating protein (TAGAP), transcript variant 2, mRNA [NM_054114]
up	3.12099	DTX3L	Homo sapiens deltex 3-like (Drosophila) (DTX3L), mRNA [NM_138287]
up	2.17727	SLC8A1	Homo sapiens solute carrier family 8 (sodium/calcium exchanger), member 1 (SLC8A1), transcript variant A, mRNA [NM_021097]
down	-2.08398	RALGPS1	Homo sapiens Ral GEF with PH domain and SH3 binding motif 1 (RALGPS1), transcript variant 1, mRNA [NM_014636]
up	8.54298	CYBA	Homo sapiens cytochrome b-245, alpha polypeptide (CYBA), mRNA [NM_000101]
down	-2.41519	C1orf21	Homo sapiens chromosome 1 open reading frame 21 (C1orf21), mRNA [NM_030806]
up	6.15053	GPSM3	Homo sapiens G-protein signaling modulator 3 (GPSM3), mRNA [NM_022107]
down	-2.52406	GATA3	Homo sapiens GATA binding protein 3 (GATA3), transcript variant 1, mRNA [NM_001002295]
up	2.20108	ITGB7	Homo sapiens integrin, beta 7 (ITGB7), mRNA [NM_000889]
down	-2.40083	MYO6	Homo sapiens myosin VI (MYO6), mRNA [NM_004999]
up	2.86289	TNFRSF6B	Homo sapiens tumor necrosis factor receptor superfamily, member 6b, decoy (TNFRSF6B), mRNA [NM_003823]
down	-4.04351	TUFT1	Homo sapiens tuftelin 1 (TUFT1), transcript variant 1, mRNA [NM_020127]
down	-2.87504	F3	Homo sapiens coagulation factor III (thromboplastin, tissue factor) (F3), transcript variant 1, mRNA [NM_001993]
up	6.02109	LHFPL2	Homo sapiens lipoma HMGIC fusion partner-like 2 (LHFPL2), mRNA [NM_005779]
up	2.0164	CTSC	Homo sapiens cathepsin C (CTSC), transcript variant 2, mRNA [NM_148170]
down	-2.9193	PPP2R3A	Homo sapiens protein phosphatase 2, regulatory subunit B'', alpha (PPP2R3A), transcript variant 1, mRNA [NM_002718]
up	3.62613	TAP2	Homo sapiens transporter 2, ATP-binding cassette, sub-family B (MDR/TAP) (TAP2), transcript variant 1, mRNA [NM_000544]
up	8.60141	FCN1	Homo sapiens ficolin (collagen/fibrinogen domain containing) 1 (FCN1), mRNA [NM_002003]
up	7.49333	OBFC2A	Homo sapiens oligonucleotide/oligosaccharide-binding fold containing 2A (OBFC2A), transcript variant 1, mRNA [NM_001031716]
down	-2.59072	PKIA	Homo sapiens protein kinase (cAMP-dependent, catalytic) inhibitor alpha (PKIA), transcript variant 1, mRNA [NM_006823]
up	3.25963	IL17RA	Homo sapiens interleukin 17 receptor A (IL17RA), mRNA [NM_014339]
down	-3.64728	DDR1	Homo sapiens discoidin domain receptor tyrosine kinase 1 (DDR1), transcript variant 2, mRNA [NM_013993]
down	-2.97527	BDH1	Homo sapiens 3-hydroxybutyrate dehydrogenase, type 1 (BDH1), nuclear gene encoding mitochondrial protein, transcript variant 3, mRNA [NM_203314]
up	4.42149	MFNG	Homo sapiens MFNG O-fucosylpeptide 3-beta-N-acetylglucosaminyltransferase (MFNG), transcript variant 1, mRNA [NM_002405]
down	-2.78523	RADIL	Homo sapiens Ras association and DIL domains (RADIL), mRNA [NM_018059]
up	2.45509	IFI16	Homo sapiens interferon, gamma-inducible protein 16 (IFI16), transcript variant 2, mRNA [NM_005531]
down	-2.78995	ARHGAP32	Homo sapiens Rho GTPase activating protein 32 (ARHGAP32), transcript variant 2, mRNA [NM_014715]
up	6.53186	RARRES3	Homo sapiens retinoic acid receptor responder (tazarotene induced) 3 (RARRES3), mRNA [NM_004585]
down	-2.34108	P2RY2	Homo sapiens purinergic receptor P2Y, G-protein coupled, 2 (P2RY2), transcript variant 1, mRNA [NM_176072]
up	16.1983	ITGB2	Homo sapiens integrin, beta 2 (complement component 3 receptor 3 and 4 subunit) (ITGB2), transcript variant 1, mRNA [NM_000211]
up	4.44732	BID	Homo sapiens BH3 interacting domain death agonist (BID), transcript variant 1, mRNA [NM_197966]
down	-2.29896	EEF2K	Homo sapiens eukaryotic elongation factor-2 kinase (EEF2K), mRNA [NM_013302]
down	-3.05842	SPTLC3	Homo sapiens serine palmitoyltransferase, long chain base subunit 3 (SPTLC3), mRNA [NM_018327]
up	6.96334	HLA-DPB2	Homo sapiens major histocompatibility complex, class II, DP beta 2 (pseudogene) (HLA-DPB2), non-coding RNA [NR_001435]
up	3.77356	FLI1	Homo sapiens Friend leukemia virus integration 1 (FLI1), transcript variant 1, mRNA [NM_002017]
down	-3.55271	COL9A3	Homo sapiens collagen, type IX, alpha 3 (COL9A3), mRNA [NM_001853]
down	-2.54971	CERS4	Homo sapiens ceramide synthase 4 (CERS4), mRNA [NM_024552]
up	4.72739	CIITA	Homo sapiens class II, major histocompatibility complex, transactivator (CIITA), mRNA [NM_000246]
up	4.41354	PARP8	Homo sapiens poly (ADP-ribose) polymerase family, member 8 (PARP8), transcript variant 2, mRNA [NM_024615]
down	-2.2021	ACAD9	Homo sapiens acyl-CoA dehydrogenase family, member 9 (ACAD9), nuclear gene encoding mitochondrial protein, transcript variant 1, mRNA [NM_014049]
down	-2.22687	ADSSL1	Homo sapiens adenylosuccinate synthase like 1 (ADSSL1), transcript variant 1, mRNA [NM_199165]
up	5.65243	HLA-DQA1	Homo sapiens major histocompatibility complex, class II, DQ alpha 1 (HLA-DQA1), mRNA [NM_002122]
up	8.68218	LYN	Homo sapiens v-yes-1 Yamaguchi sarcoma viral related oncogene homolog (LYN), transcript variant 1, mRNA [NM_002350]
up	3.19352	IGF2BP3	Homo sapiens insulin-like growth factor 2 mRNA binding protein 3 (IGF2BP3), mRNA [NM_006547]
up	2.84763	FAM198B	Homo sapiens family with sequence similarity 198, member B (FAM198B), transcript variant 2, mRNA [NM_016613]
up	2.984	LOC648987	Homo sapiens hypothetical LOC648987 (LOC648987), transcript variant 1, non-coding RNA [NR_034085]
up	13.4899	FGR	Homo sapiens Gardner-Rasheed feline sarcoma viral (v-fgr) oncogene homolog (FGR), transcript variant 2, mRNA [NM_001042747]
up	2.34874	RFTN1	Homo sapiens raftlin, lipid raft linker 1 (RFTN1), mRNA [NM_015150]
down	-2.35289	C7orf41	Homo sapiens chromosome 7 open reading frame 41 (C7orf41), mRNA [NM_152793]
down	-2.54989		keratin 17 pseudogene 1 [Source:HGNC Symbol;Acc:6428] [ENST00000399211]
down	-2.7102	AIF1L	Homo sapiens allograft inflammatory factor 1-like (AIF1L), transcript variant 3, mRNA [NM_001185095]
down	-2.79223	ASS1	Homo sapiens argininosuccinate synthase 1 (ASS1), transcript variant 1, mRNA [NM_000050]
down	-3.28898	PECR	Homo sapiens peroxisomal trans-2-enoyl-CoA reductase (PECR), mRNA [NM_018441]
up	8.05101	RTP4	Homo sapiens receptor (chemosensory) transporter protein 4 (RTP4), mRNA [NM_022147]
down	-2.22497	TECR	Homo sapiens trans-2,3-enoyl-CoA reductase (TECR), transcript variant 1, mRNA [NM_138501]
down	-2.67346	HIP1R	Homo sapiens huntingtin interacting protein 1 related (HIP1R), mRNA [NM_003959]
up	3.39018	ST3GAL1	Homo sapiens ST3 beta-galactoside alpha-2,3-sialyltransferase 1 (ST3GAL1), transcript variant 1, mRNA [NM_003033]
down	-3.08243	DENND2C	DENN/MADD domain containing 2C [Source:HGNC Symbol;Acc:24748] [ENST00000369540]
up	2.5771	GPR68	Homo sapiens G protein-coupled receptor 68 (GPR68), transcript variant 2, mRNA [NM_003485]
down	-3.52369	NDFIP2	Homo sapiens Nedd4 family interacting protein 2 (NDFIP2), transcript variant 1, mRNA [NM_019080]
up	6.39956	IL32	Homo sapiens interleukin 32 (IL32), transcript variant 1, mRNA [NM_001012631]
down	-2.23099	ZSCAN18	Homo sapiens zinc finger and SCAN domain containing 18 (ZSCAN18), transcript variant 3, mRNA [NM_023926]
up	5.92591	SPOCK2	Homo sapiens sparc/osteonectin, cwcv and kazal-like domains proteoglycan (testican) 2 (SPOCK2), transcript variant 2, mRNA [NM_014767]
up	11.3173	VNN2	Homo sapiens vanin 2 (VNN2), transcript variant 1, mRNA [NM_004665]
up	7.65276	FCGR2A	Homo sapiens Fc fragment of IgG, low affinity IIa, receptor (CD32) (FCGR2A), transcript variant 1, mRNA [NM_001136219]
up	3.05651	GBP3	Homo sapiens guanylate binding protein 3 (GBP3), mRNA [NM_018284]
down	-2.65288	COBLL1	Homo sapiens COBL-like 1 (COBLL1), mRNA [NM_014900]
down	-2.3506	SEPW1	Homo sapiens selenoprotein W, 1 (SEPW1), mRNA [NM_003009]
up	2.13641	VPS13C	Homo sapiens vacuolar protein sorting 13 homolog C (S. cerevisiae) (VPS13C), transcript variant 2A, mRNA [NM_020821]
up	2.37349	NAAA	Homo sapiens N-acylethanolamine acid amidase (NAAA), transcript variant 2, mRNA [NM_001042402]
down	-3.4823	EXPH5	Homo sapiens exophilin 5 (EXPH5), mRNA [NM_015065]
up	3.54931	MFSD1	Homo sapiens major facilitator superfamily domain containing 1 (MFSD1), transcript variant 1, mRNA [NM_022736]
down	-2.35563	CTTN	Homo sapiens cortactin (CTTN), transcript variant 1, mRNA [NM_005231]
down	-2.65539	EPB49	Homo sapiens erythrocyte membrane protein band 4.9 (dematin) (EPB49), transcript variant 1, mRNA [NM_001978]
down	-2.12234	AHDC1	Homo sapiens AT hook, DNA binding motif, containing 1 (AHDC1), mRNA [NM_001029882]
up	3.35238	GSTO1	Homo sapiens glutathione S-transferase omega 1 (GSTO1), transcript variant 1, mRNA [NM_004832]
up	4.54608	SLC20A1	Homo sapiens solute carrier family 20 (phosphate transporter), member 1 (SLC20A1), mRNA [NM_005415]
up	2.68309	JAK2	Homo sapiens Janus kinase 2 (JAK2), mRNA [NM_004972]
down	-2.51168	OBSL1	Homo sapiens obscurin-like 1 (OBSL1), transcript variant 1, mRNA [NM_015311]
down	-2.1612	HMGCR	Homo sapiens 3-hydroxy-3-methylglutaryl-CoA reductase (HMGCR), transcript variant 1, mRNA [NM_000859]
up	8.05133	IGFLR1	Homo sapiens IGF-like family receptor 1 (IGFLR1), mRNA [NM_024660]
down	-2.09973	LAMB2P1	Homo sapiens laminin, beta 2 pseudogene 1 (LAMB2P1), non-coding RNA [NR_004405]
down	-3.15236	PSAT1	Homo sapiens phosphoserine aminotransferase 1 (PSAT1), transcript variant 1, mRNA [NM_058179]
up	2.74783	CHN2	Homo sapiens chimerin (chimaerin) 2 (CHN2), transcript variant 2, mRNA [NM_004067]
up	2.91043	IRF9	Homo sapiens interferon regulatory factor 9 (IRF9), mRNA [NM_006084]
up	2.99009	C2orf89	Homo sapiens chromosome 2 open reading frame 89 (C2orf89), mRNA [NM_001080824]
up	2.07095	ZNFX1	Homo sapiens zinc finger, NFX1-type containing 1 (ZNFX1), mRNA [NM_021035]
up	6.89174	COTL1	Homo sapiens coactosin-like 1 (Dictyostelium) (COTL1), mRNA [NM_021149]
up	23.9487	ITGAL	Homo sapiens integrin, alpha L (antigen CD11A (p180), lymphocyte function-associated antigen 1; alpha polypeptide) (ITGAL), transcript variant 1, mRNA [NM_002209]
up	4.6057	UBE2L6	Homo sapiens ubiquitin-conjugating enzyme E2L 6 (UBE2L6), transcript variant 2, mRNA [NM_198183]
up	10.6129	FAM78A	Homo sapiens family with sequence similarity 78, member A (FAM78A), mRNA [NM_033387]
up	11.372	ITGA4	Homo sapiens integrin, alpha 4 (antigen CD49D, alpha 4 subunit of VLA-4 receptor) (ITGA4), mRNA [NM_000885]
down	-2.63583	SDC1	Homo sapiens syndecan 1 (SDC1), transcript variant 1, mRNA [NM_001006946]
down	-2.81004	HDAC5	Homo sapiens histone deacetylase 5 (HDAC5), transcript variant 3, mRNA [NM_001015053]
up	2.79606	BMP2K	Homo sapiens BMP2 inducible kinase (BMP2K), transcript variant 1, mRNA [NM_198892]
down	-5.00359	SLC15A1	Homo sapiens solute carrier family 15 (oligopeptide transporter), member 1 (SLC15A1), mRNA [NM_005073]
down	-2.65051	PHLDA2	Homo sapiens pleckstrin homology-like domain, family A, member 2 (PHLDA2), mRNA [NM_003311]
up	2.66372	IFI35	Homo sapiens interferon-induced protein 35 (IFI35), mRNA [NM_005533]
down	-2.54894	SLC35F2	Homo sapiens solute carrier family 35, member F2 (SLC35F2), mRNA [NM_017515]
up	6.57025
up	3.53634	BST2	Homo sapiens bone marrow stromal cell antigen 2 (BST2), mRNA [NM_004335]
down	-4.14051	CGN	Homo sapiens cingulin (CGN), mRNA [NM_020770]
up	2.62794	CTSH	Homo sapiens cathepsin H (CTSH), mRNA [NM_004390]
up	4.28137	SELL	Homo sapiens selectin L (SELL), transcript variant 1, mRNA [NM_000655]
up	10.6372	TBXAS1	Homo sapiens thromboxane A synthase 1 (platelet) (TBXAS1), transcript variant 2, mRNA [NM_030984]
up	3.58104	TBC1D1	Homo sapiens TBC1 (tre-2/USP6, BUB2, cdc16) domain family, member 1 (TBC1D1), mRNA [NM_015173]
down	-2.02111	LOC286161	Homo sapiens cDNA FLJ34353 fis, clone FEBRA2011665. [AK091672]
down	-2.39195	C9orf3	Homo sapiens chromosome 9 open reading frame 3 (C9orf3), transcript variant 2, mRNA [NM_032823]
up	2.6024	UBE2J1	Homo sapiens ubiquitin-conjugating enzyme E2, J1, U (UBE2J1), mRNA [NM_016021]
down	-2.09613	SUSD2	Homo sapiens sushi domain containing 2 (SUSD2), mRNA [NM_019601]
up	8.78388	MEI1	Homo sapiens meiosis inhibitor 1 (MEI1), mRNA [NM_152513]
up	13.4016	IRF8	Homo sapiens interferon regulatory factor 8 (IRF8), mRNA [NM_002163]
up	2.22496	RASGRP2	Homo sapiens RAS guanyl releasing protein 2 (calcium and DAG-regulated) (RASGRP2), transcript variant 2, mRNA [NM_153819]
up	10.1271	ANKRD58	Homo sapiens ankyrin repeat domain 58 (ANKRD58), mRNA [NM_001105576]
down	-2.29193	LANCL1	Homo sapiens LanC lantibiotic synthetase component C-like 1 (bacterial) (LANCL1), transcript variant 1, mRNA [NM_006055]
down	-2.40368	PGRMC2	Homo sapiens progesterone receptor membrane component 2 (PGRMC2), mRNA [NM_006320]
up	3.52264
down	-2.70605	SCNN1A	Homo sapiens sodium channel, nonvoltage-gated 1 alpha (SCNN1A), transcript variant 1, mRNA [NM_001038]
up	3.52553	KCNQ1	Homo sapiens potassium voltage-gated channel, KQT-like subfamily, member 1 (KCNQ1), transcript variant 1, mRNA [NM_000218]
up	3.32459	EVL	Homo sapiens Enah/Vasp-like (EVL), mRNA [NM_016337]
down	-3.3893	CASZ1	Homo sapiens castor zinc finger 1 (CASZ1), transcript variant 1, mRNA [NM_001079843]
up	2.15099	MSN	Homo sapiens moesin (MSN), mRNA [NM_002444]
up	2.39442	ADAM10	Homo sapiens ADAM metallopeptidase domain 10 (ADAM10), mRNA [NM_001110]
up	3.15122	IFITM1	Homo sapiens interferon induced transmembrane protein 1 (9-27) (IFITM1), mRNA [NM_003641]
up	2.52413	HS3ST3B1	heparan sulfate (glucosamine) 3-O-sulfotransferase 3B1 [Source:HGNC Symbol;Acc:5198] [ENST00000360954]
up	4.14693	LOXL3	Homo sapiens lysyl oxidase-like 3 (LOXL3), mRNA [NM_032603]
up	2.84538	PSMB8	Homo sapiens proteasome (prosome, macropain) subunit, beta type, 8 (large multifunctional peptidase 7) (PSMB8), transcript variant 1, mRNA [NM_004159]
up	4.05891	ANGEL1	Homo sapiens angel homolog 1 (Drosophila) (ANGEL1), mRNA [NM_015305]
down	-2.34673		lincRNA:chr7:115939389-115975339 reverse strand
up	14.852	SLC7A7	Homo sapiens solute carrier family 7 (amino acid transporter light chain, y+L system), member 7 (SLC7A7), transcript variant 3, mRNA [NM_001126106]
down	-3.49944	ERBB2	Homo sapiens v-erb-b2 erythroblastic leukemia viral oncogene homolog 2, neuro/glioblastoma derived oncogene homolog (avian) (ERBB2), transcript variant 2, mRNA [NM_001005862]
up	14.4333		T cell receptor beta constant 2 [Source:HGNC Symbol;Acc:12157] [ENST00000466254]
up	2.3296	CIR1	Homo sapiens corepressor interacting with RBPJ, 1 (CIR1), mRNA [NM_004882]
down	-3.84066	TACSTD2	Homo sapiens tumor-associated calcium signal transducer 2 (TACSTD2), mRNA [NM_002353]
up	2.73745	CSK	Homo sapiens c-src tyrosine kinase (CSK), transcript variant 1, mRNA [NM_004383]
down	-2.02363	SDC4	Homo sapiens syndecan 4 (SDC4), mRNA [NM_002999]
up	3.23037	RILPL2	Homo sapiens Rab interacting lysosomal protein-like 2 (RILPL2), mRNA [NM_145058]
down	-2.33441	HOMER1	Homo sapiens homer homolog 1 (Drosophila) (HOMER1), mRNA [NM_004272]
down	-2.29665	LOC339240	Homo sapiens keratin pseudogene (LOC339240), non-coding RNA [NR_001443]
down	-2.95899	AP1M2	Homo sapiens adaptor-related protein complex 1, mu 2 subunit (AP1M2), mRNA [NM_005498]
up	6.388	TNFAIP2	Homo sapiens tumor necrosis factor, alpha-induced protein 2 (TNFAIP2), mRNA [NM_006291]
down	-2.19029	PGRMC1	Homo sapiens progesterone receptor membrane component 1 (PGRMC1), mRNA [NM_006667]
up	7.40656	RCSD1	Homo sapiens RCSD domain containing 1 (RCSD1), mRNA [NM_052862]
down	-3.8604	GJB2	Homo sapiens gap junction protein, beta 2, 26kDa (GJB2), mRNA [NM_004004]
down	-2.77459	DEGS1	Homo sapiens degenerative spermatocyte homolog 1, lipid desaturase (Drosophila) (DEGS1), mRNA [NM_003676]
down	-3.21087	KRT14	Homo sapiens keratin 14 (KRT14), mRNA [NM_000526]
down	-2.56658	LAMC2	Homo sapiens laminin, gamma 2 (LAMC2), transcript variant 1, mRNA [NM_005562]
up	3.13807	CD40	Homo sapiens CD40 molecule, TNF receptor superfamily member 5 (CD40), transcript variant 1, mRNA [NM_001250]
up	2.60136		lincRNA:chr3:136738660-136787685 reverse strand
down	-2.87242	MALL	Homo sapiens mal, T-cell differentiation protein-like (MALL), mRNA [NM_005434]
up	3.84043	CMTM7	Homo sapiens CKLF-like MARVEL transmembrane domain containing 7 (CMTM7), transcript variant 1, mRNA [NM_138410]
up	2.24353	IFIT5	Homo sapiens interferon-induced protein with tetratricopeptide repeats 5 (IFIT5), mRNA [NM_012420]
up	5.46895	HLA-DRB4	Homo sapiens major histocompatibility complex, class II, DR beta 4 (HLA-DRB4), mRNA [NM_021983]
up	8.6619	RHOH	Homo sapiens ras homolog gene family, member H (RHOH), mRNA [NM_004310]
down	-2.46609	CAV2	Homo sapiens caveolin 2 (CAV2), transcript variant 1, mRNA [NM_001233]
up	2.88088	FXYD5	Homo sapiens FXYD domain containing ion transport regulator 5 (FXYD5), transcript variant 1, mRNA [NM_144779]
up	3.45528	ICAM3	Homo sapiens intercellular adhesion molecule 3 (ICAM3), mRNA [NM_002162]
down	-2.4422	TMEM237	Homo sapiens transmembrane protein 237 (TMEM237), transcript variant 1, mRNA [NM_001044385]
up	3.33048	ZNF101	Homo sapiens zinc finger protein 101 (ZNF101), mRNA [NM_033204]
up	13.3755	KLRG1	Homo sapiens killer cell lectin-like receptor subfamily G, member 1 (KLRG1), mRNA [NM_005810]
down	-2.53596	CNKSR1	Homo sapiens connector enhancer of kinase suppressor of Ras 1 (CNKSR1), transcript variant 1, mRNA [NM_006314]
down	-2.57272	HIST1H2AC	histone cluster 1, H2ac [Source:HGNC Symbol;Acc:4733] [ENST00000314088]
up	2.2377	CAP1	Homo sapiens CAP, adenylate cyclase-associated protein 1 (yeast) (CAP1), transcript variant 1, mRNA [NM_006367]
up	3.81572	TMEM206	Homo sapiens transmembrane protein 206 (TMEM206), transcript variant 2, mRNA [NM_018252]
down	-2.77484	CCDC85C	Homo sapiens coiled-coil domain containing 85C (CCDC85C), mRNA [NM_001144995]
down	-2.41948	ENSA	Homo sapiens endosulfine alpha (ENSA), transcript variant 1, mRNA [NM_207042]
down	-3.20804		lincRNA:chr4:128758375-128769050 forward strand
down	-2.35491	PHLDB3	Homo sapiens pleckstrin homology-like domain, family B, member 3 (PHLDB3), mRNA [NM_198850]
up	2.20498	RUNX3	Homo sapiens runt-related transcription factor 3 (RUNX3), transcript variant 1, mRNA [NM_001031680]
down	-2.55885	PLS3	Homo sapiens plastin 3 (PLS3), transcript variant 1, mRNA [NM_005032]
up	4.21532	ISG15	Homo sapiens ISG15 ubiquitin-like modifier (ISG15), mRNA [NM_005101]
up	2.71451	SPATA13	Homo sapiens spermatogenesis associated 13 (SPATA13), transcript variant 1, mRNA [NM_001166271]
up	3.21633	HEXB	Homo sapiens hexosaminidase B (beta polypeptide) (HEXB), mRNA [NM_000521]
up	5.15767	XAF1	Homo sapiens XIAP associated factor 1 (XAF1), transcript variant 1, mRNA [NM_017523]
up	3.20066	ST6GAL1	Homo sapiens ST6 beta-galactosamide alpha-2,6-sialyltranferase 1 (ST6GAL1), transcript variant 1, mRNA [NM_173216]
up	8.49421	JAK3	Homo sapiens Janus kinase 3 (JAK3), mRNA [NM_000215]
up	11.6146		microRNA 146a (MIR146A), microRNA [Source:RefSeq DNA;Acc:NR_029701] [ENST00000517927]
down	-2.89287	KANK1	Homo sapiens KN motif and ankyrin repeat domains 1 (KANK1), transcript variant 2, mRNA [NM_153186]
up	27.6062	IGJ	Homo sapiens immunoglobulin J polypeptide, linker protein for immunoglobulin alpha and mu polypeptides (IGJ), mRNA [NM_144646]
up	10.0748	FTH1	Homo sapiens ferritin, heavy polypeptide 1 (FTH1), mRNA [NM_002032]
down	-3.52175	C14orf132	Homo sapiens chromosome 14 open reading frame 132 (C14orf132), non-coding RNA [NR_023938]
up	2.16587	NDC80	Homo sapiens NDC80 homolog, kinetochore complex component (S. cerevisiae) (NDC80), mRNA [NM_006101]
up	2.8294	PDE4DIP	Homo sapiens phosphodiesterase 4D interacting protein (PDE4DIP), transcript variant 5, mRNA [NM_001002811]
up	12.1421	APOBEC3G	Homo sapiens apolipoprotein B mRNA editing enzyme, catalytic polypeptide-like 3G (APOBEC3G), mRNA [NM_021822]
up	4.94538	CTSC	Homo sapiens cathepsin C (CTSC), transcript variant 1, mRNA [NM_001814]
down	-2.85227	RIN1	Homo sapiens Ras and Rab interactor 1 (RIN1), mRNA [NM_004292]
down	-2.66021	SPINT1	Homo sapiens serine peptidase inhibitor, Kunitz type 1 (SPINT1), transcript variant 1, mRNA [NM_181642]
up	2.60476	CNTRL	Homo sapiens centriolin (CNTRL), mRNA [NM_007018]
down	-2.28637	ELOVL6	Homo sapiens ELOVL fatty acid elongase 6 (ELOVL6), transcript variant 1, mRNA [NM_024090]
up	2.14451	MVP	Homo sapiens major vault protein (MVP), transcript variant 1, mRNA [NM_017458]
up	12.8436	TBC1D10C	Homo sapiens TBC1 domain family, member 10C (TBC1D10C), mRNA [NM_198517]
up	2.84095	FAM96A	Homo sapiens family with sequence similarity 96, member A (FAM96A), transcript variant 2, mRNA [NM_001014812]
up	5.24995	MB21D1	Homo sapiens Mab-21 domain containing 1 (MB21D1), mRNA [NM_138441]
down	-2.75638	BTBD3	Homo sapiens BTB (POZ) domain containing 3 (BTBD3), transcript variant 1, mRNA [NM_014962]
up	2.34606	SLC6A6	Homo sapiens solute carrier family 6 (neurotransmitter transporter, taurine), member 6 (SLC6A6), transcript variant 1, mRNA [NM_003043]
up	3.9932	FGD3	Homo sapiens FYVE, RhoGEF and PH domain containing 3 (FGD3), transcript variant 2, mRNA [NM_033086]
up	10.0917	DRAM1	Homo sapiens DNA-damage regulated autophagy modulator 1 (DRAM1), mRNA [NM_018370]
down	-2.04149	MACROD1	Homo sapiens MACRO domain containing 1 (MACROD1), mRNA [NM_014067]
down	-2.35988	ATL1	Homo sapiens atlastin GTPase 1 (ATL1), transcript variant 2, mRNA [NM_181598]
down	-2.50297	ZDHHC9	Homo sapiens zinc finger, DHHC-type containing 9 (ZDHHC9), transcript variant 1, mRNA [NM_016032]
down	-3.0344	KLC3	Homo sapiens kinesin light chain 3 (KLC3), mRNA [NM_177417]
up	2.64666	CKLF	Homo sapiens chemokine-like factor (CKLF), transcript variant 5, mRNA [NM_001040138]
up	3.93885		lincRNA:chr8:32785489-32902343 forward strand
down	-4.20404	FOXC1	Homo sapiens forkhead box C1 (FOXC1), mRNA [NM_001453]
up	10.8857	CTSB	Homo sapiens cathepsin B (CTSB), transcript variant 2, mRNA [NM_147780]
up	5.75413	FAM49A	Homo sapiens family with sequence similarity 49, member A (FAM49A), mRNA [NM_030797]
up	7.29634	S1PR4	Homo sapiens sphingosine-1-phosphate receptor 4 (S1PR4), mRNA [NM_003775]
down	-3.49285	NCRNA00087	Homo sapiens non-protein coding RNA 87 (NCRNA00087), non-coding RNA [NR_024493]
up	4.17212	SLC17A9	Homo sapiens solute carrier family 17, member 9 (SLC17A9), mRNA [NM_022082]
down	-2.10671	TMEM134	Homo sapiens transmembrane protein 134 (TMEM134), transcript variant 1, mRNA [NM_025124]
down	-2.57235	PTGS1	Homo sapiens prostaglandin-endoperoxide synthase 1 (prostaglandin G/H synthase and cyclooxygenase) (PTGS1), transcript variant 1, mRNA [NM_000962]
down	-3.78174	GABRE	Homo sapiens gamma-aminobutyric acid (GABA) A receptor, epsilon (GABRE), mRNA [NM_004961]
down	-3.50603	IMPA2	Homo sapiens inositol(myo)-1(or 4)-monophosphatase 2 (IMPA2), mRNA [NM_014214]
up	3.39992	PHTF1	Homo sapiens putative homeodomain transcription factor 1 (PHTF1), mRNA [NM_006608]
up	14.652	XLOC_014192	BROAD lincRNAs version v2 (http://www.broadinstitute.org/genome_bio/human_lincrnas/)
down	-2.89377		lincRNA:chr11:2016408-2017024 reverse strand
down	-2.25987	SYNGR1	Homo sapiens synaptogyrin 1 (SYNGR1), transcript variant 1b, mRNA [NM_145731]
up	5.18057	AP1S2	Homo sapiens adaptor-related protein complex 1, sigma 2 subunit (AP1S2), mRNA [NM_003916]
up	2.51803	MYO1F	Homo sapiens myosin IF (MYO1F), mRNA [NM_012335]
up	6.52753	LGALS9C	Homo sapiens lectin, galactoside-binding, soluble, 9C (LGALS9C), mRNA [NM_001040078]
up	7.27587	B2M	Homo sapiens beta-2-microglobulin (B2M), mRNA [NM_004048]
up	5.04281	ARHGAP25	Homo sapiens Rho GTPase activating protein 25 (ARHGAP25), transcript variant 1, mRNA [NM_001007231]
up	3.19397	CMTM7	Homo sapiens CKLF-like MARVEL transmembrane domain containing 7 (CMTM7), transcript variant 1, mRNA [NM_138410]
down	-2.22994	ZNF770	Homo sapiens zinc finger protein 770 (ZNF770), mRNA [NM_014106]
up	6.14008	HCST	Homo sapiens hematopoietic cell signal transducer (HCST), transcript variant 1, mRNA [NM_014266]
down	-2.35057	ATP9A	Homo sapiens ATPase, class II, type 9A (ATP9A), mRNA [NM_006045]
down	-2.80334	CDH1	Homo sapiens cadherin 1, type 1, E-cadherin (epithelial) (CDH1), mRNA [NM_004360]
up	11.0644	HCLS1	Homo sapiens hematopoietic cell-specific Lyn substrate 1 (HCLS1), mRNA [NM_005335]
down	-2.72222	FNBP1L	Homo sapiens formin binding protein 1-like (FNBP1L), transcript variant 1, mRNA [NM_001024948]
down	-2.35471	ARHGAP5	Homo sapiens Rho GTPase activating protein 5 (ARHGAP5), transcript variant 1, mRNA [NM_001030055]
up	34.4297	CHIT1	Homo sapiens chitinase 1 (chitotriosidase) (CHIT1), mRNA [NM_003465]
up	2.4845	TXLNB	Homo sapiens taxilin beta (TXLNB), mRNA [NM_153235]
up	4.02414	NR1H3	Homo sapiens nuclear receptor subfamily 1, group H, member 3 (NR1H3), transcript variant 1, mRNA [NM_005693]
down	-2.33569	PPL	Homo sapiens periplakin (PPL), mRNA [NM_002705]
up	2.66916	SCO2	Homo sapiens SCO cytochrome oxidase deficient homolog 2 (yeast) (SCO2), nuclear gene encoding mitochondrial protein, transcript variant 1, mRNA [NM_005138]
up	2.17933	CYB561D2	Homo sapiens cytochrome b-561 domain containing 2 (CYB561D2), mRNA [NM_007022]
down	-4.15459	NGEF	Homo sapiens neuronal guanine nucleotide exchange factor (NGEF), transcript variant 1, mRNA [NM_019850]
up	4.51562	FAM105A	Homo sapiens family with sequence similarity 105, member A (FAM105A), mRNA [NM_019018]
down	-2.07225	ACOT8	acyl-CoA thioesterase 8 [Source:HGNC Symbol;Acc:15919] [ENST00000372531]
down	-2.59904	SH3YL1	Homo sapiens SH3 domain containing, Ysc84-like 1 (S. cerevisiae) (SH3YL1), transcript variant 1, mRNA [NM_015677]
down	-2.88708	FJX1	Homo sapiens four jointed box 1 (Drosophila) (FJX1), mRNA [NM_014344]
up	2.48555	FKBP11	Homo sapiens FK506 binding protein 11, 19 kDa (FKBP11), transcript variant 1, mRNA [NM_016594]
up	3.86555	TRANK1	Homo sapiens tetratricopeptide repeat and ankyrin repeat containing 1 (TRANK1), mRNA [NM_014831]
down	-4.52844	ELOVL4	Homo sapiens ELOVL fatty acid elongase 4 (ELOVL4), mRNA [NM_022726]
down	-3.04878	ADCY6	Homo sapiens adenylate cyclase 6 (ADCY6), transcript variant 1, mRNA [NM_015270]
up	5.48616	KCNE3	Homo sapiens potassium voltage-gated channel, Isk-related family, member 3 (KCNE3), mRNA [NM_005472]
up	8.86003	VAV1	Homo sapiens vav 1 guanine nucleotide exchange factor (VAV1), mRNA [NM_005428]
up	6.86909	GALM	Homo sapiens galactose mutarotase (aldose 1-epimerase) (GALM), mRNA [NM_138801]
up	3.38963	ANXA6	Homo sapiens annexin A6 (ANXA6), transcript variant 1, mRNA [NM_001155]
down	-2.64376	DUSP14	Homo sapiens dual specificity phosphatase 14 (DUSP14), mRNA [NM_007026]
up	3.17985	GIMAP7	Homo sapiens GTPase, IMAP family member 7 (GIMAP7), mRNA [NM_153236]
down	-2.7414	EFNA4	Homo sapiens ephrin-A4 (EFNA4), transcript variant 3, mRNA [NM_182690]
up	3.144	SARDH	Homo sapiens sarcosine dehydrogenase (SARDH), nuclear gene encoding mitochondrial protein, transcript variant 2, mRNA [NM_001134707]
down	-2.26056		Homo sapiens full length insert cDNA YH73H08. [AF074986]
down	-2.23617	ATL2	Homo sapiens atlastin GTPase 2 (ATL2), transcript variant 1, mRNA [NM_022374]
up	2.94959	ZC3HAV1	Homo sapiens zinc finger CCCH-type, antiviral 1 (ZC3HAV1), transcript variant 2, mRNA [NM_024625]
down	-2.54995	PCDHB11	Homo sapiens protocadherin beta 11 (PCDHB11), mRNA [NM_018931]
down	-2.38176	L2HGDH	Homo sapiens L-2-hydroxyglutarate dehydrogenase (L2HGDH), nuclear gene encoding mitochondrial protein, mRNA [NM_024884]
up	5.38476	GALM	Homo sapiens galactose mutarotase (aldose 1-epimerase) (GALM), mRNA [NM_138801]
up	23.7453		immunoglobulin heavy constant gamma 1 (G1m marker) [Source:HGNC Symbol;Acc:5525] [ENST00000390549]
up	15.1987	IFI30	Homo sapiens interferon, gamma-inducible protein 30 (IFI30), mRNA [NM_006332]
down	-4.58472	AQP3	Homo sapiens aquaporin 3 (Gill blood group) (AQP3), mRNA [NM_004925]
up	2.51486	DENND3	Homo sapiens DENN/MADD domain containing 3 (DENND3), mRNA [NM_014957]
up	2.31138	CTSO	Homo sapiens cathepsin O (CTSO), mRNA [NM_001334]
up	7.84067	LTB	Homo sapiens lymphotoxin beta (TNF superfamily, member 3) (LTB), transcript variant 1, mRNA [NM_002341]
up	2.97108	GCNT1	Homo sapiens glucosaminyl (N-acetyl) transferase 1, core 2 (GCNT1), transcript variant 1, mRNA [NM_001097634]
up	3.0668	RFX5	Homo sapiens regulatory factor X, 5 (influences HLA class II expression) (RFX5), transcript variant 1, mRNA [NM_000449]
up	3.40808	RGS19	Homo sapiens regulator of G-protein signaling 19 (RGS19), transcript variant 1, mRNA [NM_005873]
down	-2.76056	SPTBN2	Homo sapiens spectrin, beta, non-erythrocytic 2 (SPTBN2), mRNA [NM_006946]
up	2.42865	ORAI2	Homo sapiens ORAI calcium release-activated calcium modulator 2 (ORAI2), transcript variant 2, mRNA [NM_032831]
down	-2.63317	FAM59A	Homo sapiens family with sequence similarity 59, member A (FAM59A), transcript variant 2, mRNA [NM_022751]
up	7.04218	ARHGAP15	Homo sapiens Rho GTPase activating protein 15 (ARHGAP15), mRNA [NM_018460]
up	6.66715	IL7R	Homo sapiens interleukin 7 receptor (IL7R), mRNA [NM_002185]
down	-2.40846	SPNS2	Homo sapiens spinster homolog 2 (Drosophila) (SPNS2), mRNA [NM_001124758]
up	6.85624	TRPV2	Homo sapiens transient receptor potential cation channel, subfamily V, member 2 (TRPV2), mRNA [NM_016113]
down	-2.28157	KIAA1467	Homo sapiens KIAA1467 (KIAA1467), mRNA [NM_020853]
up	2.74648	STEAP3	Homo sapiens STEAP family member 3 (STEAP3), transcript variant 1, mRNA [NM_182915]
up	2.58802	GRK6	Homo sapiens G protein-coupled receptor kinase 6 (GRK6), transcript variant 3, mRNA [NM_001004105]
down	-2.04339	THRA	Homo sapiens thyroid hormone receptor, alpha (THRA), transcript variant 1, mRNA [NM_199334]
up	2.63057	ACSL5	Homo sapiens acyl-CoA synthetase long-chain family member 5 (ACSL5), transcript variant 3, mRNA [NM_203380]
down	-2.36855	SMO	Homo sapiens smoothened, frizzled family receptor (SMO), mRNA [NM_005631]
down	-4.03323	KCTD15	Homo sapiens potassium channel tetramerisation domain containing 15 (KCTD15), transcript variant 1, mRNA [NM_024076]
down	-2.0641	BAP1	Homo sapiens BRCA1 associated protein-1 (ubiquitin carboxy-terminal hydrolase) (BAP1), mRNA [NM_004656]
up	2.05264	IFITM3	Homo sapiens interferon induced transmembrane protein 3 (IFITM3), mRNA [NM_021034]
up	12.621	PTPRC	Homo sapiens protein tyrosine phosphatase, receptor type, C (PTPRC), transcript variant 1, mRNA [NM_002838]
up	5.05103	LOC439949	Homo sapiens hypothetical LOC439949 (LOC439949), transcript variant 1, non-coding RNA [NR_036502]
down	-2.03657	TMEM189	Homo sapiens transmembrane protein 189 (TMEM189), transcript variant 1, mRNA [NM_199129]
up	2.00021	ICAM2	Homo sapiens intercellular adhesion molecule 2 (ICAM2), transcript variant 5, mRNA [NM_000873]
up	5.14482	C1orf54	Homo sapiens chromosome 1 open reading frame 54 (C1orf54), mRNA [NM_024579]
down	-2.14167	TYSND1	Homo sapiens trypsin domain containing 1 (TYSND1), transcript variant 1, mRNA [NM_173555]
down	-2.42756	MAP3K6	Homo sapiens mitogen-activated protein kinase kinase kinase 6 (MAP3K6), mRNA [NM_004672]
up	4.82868	BST2	bone marrow stromal cell antigen 2 [Source:HGNC Symbol;Acc:1119] [ENST00000252593]
up	2.51917	TBC1D9	Homo sapiens TBC1 domain family, member 9 (with GRAM domain) (TBC1D9), mRNA [NM_015130]
up	3.11595	LITAF	Homo sapiens lipopolysaccharide-induced TNF factor (LITAF), transcript variant 1, mRNA [NM_004862]
up	15.1024	LAPTM5	Homo sapiens lysosomal protein transmembrane 5 (LAPTM5), mRNA [NM_006762]
up	5.7463	PSMB10	Homo sapiens proteasome (prosome, macropain) subunit, beta type, 10 (PSMB10), mRNA [NM_002801]
down	-2.76045	SULT2B1	Homo sapiens sulfotransferase family, cytosolic, 2B, member 1 (SULT2B1), transcript variant 1, mRNA [NM_004605]
up	2.68483	SPATA13	Homo sapiens spermatogenesis associated 13 (SPATA13), transcript variant 2, mRNA [NM_153023]
up	4.73968	PIK3CD	Homo sapiens phosphoinositide-3-kinase, catalytic, delta polypeptide (PIK3CD), mRNA [NM_005026]
down	-2.87465	MICALCL	Homo sapiens MICAL C-terminal like (MICALCL), mRNA [NM_032867]
down	-2.39236	FAM84B	Homo sapiens family with sequence similarity 84, member B (FAM84B), mRNA [NM_174911]
down	-2.40353	B3GNT5	Homo sapiens UDP-GlcNAc:betaGal beta-1,3-N-acetylglucosaminyltransferase 5 (B3GNT5), mRNA [NM_032047]
down	-3.40487	PLXNB1	Homo sapiens plexin B1 (PLXNB1), transcript variant 1, mRNA [NM_002673]
down	-3.05023	LAMA3	Homo sapiens laminin, alpha 3 (LAMA3), transcript variant 1, mRNA [NM_198129]
up	3.11824	DOK1	Homo sapiens docking protein 1, 62kDa (downstream of tyrosine kinase 1) (DOK1), transcript variant 1, mRNA [NM_001381]
down	-2.82882	NCKAP1	Homo sapiens NCK-associated protein 1 (NCKAP1), transcript variant 2, mRNA [NM_205842]
down	-2.31091	SLC6A9	Homo sapiens solute carrier family 6 (neurotransmitter transporter, glycine), member 9 (SLC6A9), transcript variant 2, mRNA [NM_201649]
down	-2.72981	COL4A5	Homo sapiens collagen, type IV, alpha 5 (COL4A5), transcript variant 2, mRNA [NM_033380]
up	2.97959	CBLB	Homo sapiens Cas-Br-M (murine) ecotropic retroviral transforming sequence b (CBLB), mRNA [NM_170662]
up	7.77845	PIM2	Homo sapiens pim-2 oncogene (PIM2), mRNA [NM_006875]
down	-3.57407	DHCR7	Homo sapiens 7-dehydrocholesterol reductase (DHCR7), transcript variant 1, mRNA [NM_001360]
down	-4.17077	EPN3	Homo sapiens epsin 3 (EPN3), mRNA [NM_017957]
down	-4.08269		XM_363028 predicted protein {Magnaporthe grisea 70-15} (exp=0; wgp=1; cg=0), partial (4%) [THC2642375]
up	11.2139	SRGN	Homo sapiens serglycin (SRGN), transcript variant 1, mRNA [NM_002727]
up	2.74115	CHN2	Homo sapiens chimerin (chimaerin) 2 (CHN2), transcript variant 2, mRNA [NM_004067]
down	-2.82748	MEIS1	Homo sapiens Meis homeobox 1 (MEIS1), mRNA [NM_002398]
up	3.78757	TOX2	Homo sapiens TOX high mobility group box family member 2 (TOX2), transcript variant 3, mRNA [NM_032883]
down	-2.92089	FBXO27	Homo sapiens F-box protein 27 (FBXO27), mRNA [NM_178820]
up	3.0069	CD40LG	Homo sapiens CD40 ligand (CD40LG), mRNA [NM_000074]
up	7.80468	DENND1C	Homo sapiens DENN/MADD domain containing 1C (DENND1C), mRNA [NM_024898]
down	-4.06421	PKP3	Homo sapiens plakophilin 3 (PKP3), mRNA [NM_007183]
down	-3.09239	CYP27C1	Homo sapiens cytochrome P450, family 27, subfamily C, polypeptide 1 (CYP27C1), mRNA [NM_001001665]
down	-3.46155	KIAA1522	Homo sapiens KIAA1522 (KIAA1522), transcript variant 1, mRNA [NM_020888]
up	6.19989	HLA-DMA	Homo sapiens major histocompatibility complex, class II, DM alpha (HLA-DMA), mRNA [NM_006120]
up	3.44681	C3	Homo sapiens complement component 3 (C3), mRNA [NM_000064]
up	2.78602	ZNF671	Homo sapiens zinc finger protein 671 (ZNF671), mRNA [NM_024833]
up	2.46425	M6PR	Homo sapiens mannose-6-phosphate receptor (cation dependent) (M6PR), transcript variant 1, mRNA [NM_002355]
up	2.2818	GYG1	Homo sapiens glycogenin 1 (GYG1), transcript variant 1, mRNA [NM_004130]
down	-2.38209	RDH13	Homo sapiens retinol dehydrogenase 13 (all-trans/9-cis) (RDH13), nuclear gene encoding mitochondrial protein, transcript variant 2, mRNA [NM_138412]
down	-3.64835	DLK2	Homo sapiens delta-like 2 homolog (Drosophila) (DLK2), transcript variant 2, mRNA [NM_206539]
down	-2.9959	PAK6	Homo sapiens p21 protein (Cdc42/Rac)-activated kinase 6 (PAK6), transcript variant 1, mRNA [NM_020168]
down	-3.62515		lincRNA:chr1:214512902-214523621 reverse strand
up	2.6411	FKBP11	Homo sapiens FK506 binding protein 11, 19 kDa (FKBP11), transcript variant 1, mRNA [NM_016594]
down	-2.12597	NUMA1	Homo sapiens nuclear mitotic apparatus protein 1 (NUMA1), mRNA [NM_006185]
up	2.6008	NUP210	Homo sapiens nucleoporin 210kDa (NUP210), mRNA [NM_024923]
down	-2.63824	HSPA2	Homo sapiens heat shock 70kDa protein 2 (HSPA2), mRNA [NM_021979]
down	-3.48057	PITPNM3	Homo sapiens PITPNM family member 3 (PITPNM3), transcript variant 1, mRNA [NM_031220]
up	5.50495	PTPRJ	Homo sapiens protein tyrosine phosphatase, receptor type, J (PTPRJ), transcript variant 1, mRNA [NM_002843]
up	2.8621	CARD6	Homo sapiens caspase recruitment domain family, member 6 (CARD6), mRNA [NM_032587]
up	2.13995	GCA	Homo sapiens grancalcin, EF-hand calcium binding protein (GCA), mRNA [NM_012198]
down	-3.20692	TANC1	Homo sapiens tetratricopeptide repeat, ankyrin repeat and coiled-coil containing 1 (TANC1), transcript variant 1, mRNA [NM_033394]
up	3.50565	CORO7	Homo sapiens coronin 7 (CORO7), transcript variant 1, mRNA [NM_024535]
down	-2.71348	CRABP1	Homo sapiens cellular retinoic acid binding protein 1 (CRABP1), mRNA [NM_004378]
up	9.88996	HLA-DMA	Homo sapiens major histocompatibility complex, class II, DM alpha (HLA-DMA), mRNA [NM_006120]
down	-4.1501	H19	Homo sapiens H19, imprinted maternally expressed transcript (non-protein coding) (H19), non-coding RNA [NR_002196]
down	-2.42933	LTB4R	Homo sapiens leukotriene B4 receptor (LTB4R), transcript variant 1, mRNA [NM_181657]
up	19.1441	CD27	Homo sapiens CD27 molecule (CD27), mRNA [NM_001242]
up	2.15498	C11orf75	Homo sapiens chromosome 11 open reading frame 75 (C11orf75), mRNA [NM_020179]
up	6.05246	UCP2	Homo sapiens uncoupling protein 2 (mitochondrial, proton carrier) (UCP2), nuclear gene encoding mitochondrial protein, mRNA [NM_003355]
up	2.28008	CCM2	Homo sapiens cerebral cavernous malformation 2 (CCM2), transcript variant 2, mRNA [NM_031443]
down	-3.99753	FGFR2	Homo sapiens fibroblast growth factor receptor 2 (FGFR2), transcript variant 2, mRNA [NM_022970]
down	-2.61742	DAAM1	Homo sapiens dishevelled associated activator of morphogenesis 1 (DAAM1), mRNA [NM_014992]
up	2.4988	TEP1	Homo sapiens telomerase-associated protein 1 (TEP1), mRNA [NM_007110]
down	-3.1034	TRIM45	Homo sapiens tripartite motif containing 45 (TRIM45), transcript variant 1, mRNA [NM_025188]
up	10.2022	PTPN7	Homo sapiens protein tyrosine phosphatase, non-receptor type 7 (PTPN7), transcript variant 2, mRNA [NM_080588]
up	2.10667	PSME1	Homo sapiens proteasome (prosome, macropain) activator subunit 1 (PA28 alpha) (PSME1), transcript variant 1, mRNA [NM_006263]
down	-3.11946	HSPB8	Homo sapiens heat shock 22kDa protein 8 (HSPB8), mRNA [NM_014365]
up	5.89911	MPP1	Homo sapiens membrane protein, palmitoylated 1, 55kDa (MPP1), transcript variant 1, mRNA [NM_002436]
up	6.12228	SAT1	Homo sapiens spermidine/spermine N1-acetyltransferase 1 (SAT1), transcript variant 1, mRNA [NM_002970]
up	2.08626		lincRNA:chr5:131806278-131808704 forward strand
down	-2.57633	SNX21	Homo sapiens sorting nexin family member 21 (SNX21), transcript variant 4, mRNA [NM_001042633]
down	-2.32593	C9orf9	Homo sapiens chromosome 9 open reading frame 9 (C9orf9), mRNA [NM_018956]
up	3.02609	BTN3A2	Homo sapiens butyrophilin, subfamily 3, member A2 (BTN3A2), transcript variant 3, mRNA [NM_001197247]
down	-3.15924	KRT83	Homo sapiens keratin 83 (KRT83), mRNA [NM_002282]
up	2.28103	ZEB2	Homo sapiens zinc finger E-box binding homeobox 2 (ZEB2), transcript variant 1, mRNA [NM_014795]
up	2.69195	LOC646626	PREDICTED: Homo sapiens hypothetical protein LOC646626 (LOC646626), mRNA [XM_942822]
up	3.69699	HLA-B	Homo sapiens major histocompatibility complex, class I, B (HLA-B), mRNA [NM_005514]
up	80.9364		immunoglobulin kappa constant [Source:HGNC Symbol;Acc:5716] [ENST00000390237]
up	4.6333	RFX5	Homo sapiens regulatory factor X, 5 (influences HLA class II expression) (RFX5), transcript variant 1, mRNA [NM_000449]
down	-2.52796	NCRNA00085	Homo sapiens non-protein coding RNA 85 (NCRNA00085), non-coding RNA [NR_024330]
down	-2.16354		lincRNA:chr11:65191086-65192284 forward strand
up	2.73201	LPIN2	Homo sapiens lipin 2 (LPIN2), mRNA [NM_014646]
down	-2.59119	KCNMB4	Homo sapiens potassium large conductance calcium-activated channel, subfamily M, beta member 4 (KCNMB4), mRNA [NM_014505]
up	5.01909	INPP5D	Homo sapiens inositol polyphosphate-5-phosphatase, 145kDa (INPP5D), transcript variant 1, mRNA [NM_001017915]
up	3.68591	IFNAR2	Homo sapiens interferon (alpha, beta and omega) receptor 2 (IFNAR2), transcript variant 2, mRNA [NM_000874]
up	2.58748	RABGAP1L	Homo sapiens RAB GTPase activating protein 1-like (RABGAP1L), transcript variant 1, mRNA [NM_014857]
up	8.08437	IRF1	Homo sapiens interferon regulatory factor 1 (IRF1), mRNA [NM_002198]
down	-2.7406	C2orf54	Homo sapiens chromosome 2 open reading frame 54 (C2orf54), transcript variant 2, mRNA [NM_024861]
down	-2.70726	LGR4	Homo sapiens leucine-rich repeat containing G protein-coupled receptor 4 (LGR4), mRNA [NM_018490]
down	-2.63668	AXIN2	Homo sapiens axin 2 (AXIN2), mRNA [NM_004655]
up	7.45314	CD37	Homo sapiens CD37 molecule (CD37), transcript variant 1, mRNA [NM_001774]
down	-2.136		lincRNA:chr22:46464600-46466898 reverse strand
down	-2.01398	NSDHL	Homo sapiens NAD(P) dependent steroid dehydrogenase-like (NSDHL), transcript variant 2, mRNA [NM_001129765]
up	14.4174	GBP1	Homo sapiens guanylate binding protein 1, interferon-inducible (GBP1), mRNA [NM_002053]
down	-2.26239	TJP1	Homo sapiens tight junction protein 1 (zona occludens 1) (TJP1), transcript variant 1, mRNA [NM_003257]
down	-2.4755	NUAK1	Homo sapiens NUAK family, SNF1-like kinase, 1 (NUAK1), mRNA [NM_014840]
up	6.98286	PSAP	Homo sapiens prosaposin (PSAP), transcript variant 2, mRNA [NM_001042465]
up	6.80542	BIRC3	Homo sapiens baculoviral IAP repeat containing 3 (BIRC3), transcript variant 1, mRNA [NM_001165]
down	-3.33655	AQP3	Homo sapiens aquaporin 3 (Gill blood group) (AQP3), mRNA [NM_004925]
up	2.19292	SPNS3	Homo sapiens spinster homolog 3 (Drosophila) (SPNS3), mRNA [NM_182538]
up	2.25396	ARPC5	Homo sapiens actin related protein 2/3 complex, subunit 5, 16kDa (ARPC5), mRNA [NM_005717]
up	2.71663	PLEKHA2	Homo sapiens pleckstrin homology domain containing, family A (phosphoinositide binding specific) member 2 (PLEKHA2), mRNA [NM_021623]
down	-2.27294	CYB5A	Homo sapiens cytochrome b5 type A (microsomal) (CYB5A), transcript variant 3, mRNA [NM_001190807]
up	23.9798	CD48	Homo sapiens CD48 molecule (CD48), mRNA [NM_001778]
up	5.93729	PTGER4	Homo sapiens prostaglandin E receptor 4 (subtype EP4) (PTGER4), mRNA [NM_000958]
up	2.31382	PDE4B	Homo sapiens phosphodiesterase 4B, cAMP-specific (PDE4B), transcript variant d, mRNA [NM_001037341]
down	-2.80606	JUP	Homo sapiens junction plakoglobin (JUP), transcript variant 1, mRNA [NM_002230]
up	2.69712	DENND2D	Homo sapiens DENN/MADD domain containing 2D (DENND2D), mRNA [NM_024901]
down	-3.11104	MARCH3	Homo sapiens membrane-associated ring finger (C3HC4) 3 (MARCH3), mRNA [NM_178450]
up	3.4414	ALDH3B1	Homo sapiens aldehyde dehydrogenase 3 family, member B1 (ALDH3B1), transcript variant 1, mRNA [NM_000694]
down	-2.13232	SLC27A4	Homo sapiens solute carrier family 27 (fatty acid transporter), member 4 (SLC27A4), mRNA [NM_005094]
up	4.78388	MYO7A	Homo sapiens myosin VIIA (MYO7A), transcript variant 1, mRNA [NM_000260]
down	-4.6426	JUB	Homo sapiens jub, ajuba homolog (Xenopus laevis) (JUB), transcript variant 1, mRNA [NM_032876]
down	-3.29526		forkhead box O6 [Source:HGNC Symbol;Acc:24814] [ENST00000372591]
up	2.91249	SIRPA	Homo sapiens signal-regulatory protein alpha (SIRPA), transcript variant 1, mRNA [NM_001040022]
up	2.57209	PLEKHB2	Homo sapiens pleckstrin homology domain containing, family B (evectins) member 2 (PLEKHB2), transcript variant 3, mRNA [NM_001100623]
down	-2.09985	SHMT1	Homo sapiens serine hydroxymethyltransferase 1 (soluble) (SHMT1), nuclear gene encoding mitochondrial protein, transcript variant 1, mRNA [NM_004169]
down	-2.07685	SLC6A8	Homo sapiens solute carrier family 6 (neurotransmitter transporter, creatine), member 8 (SLC6A8), transcript variant 1, mRNA [NM_005629]
down	-2.23653	FZD7	Homo sapiens frizzled family receptor 7 (FZD7), mRNA [NM_003507]
up	3.97018	SDCBP	Homo sapiens syndecan binding protein (syntenin) (SDCBP), transcript variant 1, mRNA [NM_005625]
up	11.3099	SLA	Homo sapiens Src-like-adaptor (SLA), transcript variant 1, mRNA [NM_001045556]
up	2.60442	OSBPL7	Homo sapiens oxysterol binding protein-like 7 (OSBPL7), transcript variant 1, mRNA [NM_145798]
down	-3.26089	KRT17	Homo sapiens keratin 17 (KRT17), mRNA [NM_000422]
up	7.45859	CD74	Homo sapiens CD74 molecule, major histocompatibility complex, class II invariant chain (CD74), transcript variant 3, mRNA [NM_001025158]
up	4.0066	HLA-F	Homo sapiens major histocompatibility complex, class I, F (HLA-F), transcript variant 3, mRNA [NM_001098478]
up	10.1775		immunoglobulin lambda variable 6-57 [Source:HGNC Symbol;Acc:5927] [ENST00000390285]
down	-2.32881	MIRLET7BHG	Homo sapiens MIRLET7B host gene (non-protein coding) (MIRLET7BHG), non-coding RNA [NR_027033]
up	4.20977	LAP3	Homo sapiens leucine aminopeptidase 3 (LAP3), mRNA [NM_015907]
down	-2.70587	MLLT4	Homo sapiens myeloid/lymphoid or mixed-lineage leukemia (trithorax homolog, Drosophila); translocated to, 4 (MLLT4), transcript variant 1, mRNA [NM_001207008]
up	3.33646	RAB31	Homo sapiens RAB31, member RAS oncogene family (RAB31), mRNA [NM_006868]
up	4.52442	APBB1IP	Homo sapiens amyloid beta (A4) precursor protein-binding, family B, member 1 interacting protein (APBB1IP), mRNA [NM_019043]
up	15.3635	SLC29A3	Homo sapiens solute carrier family 29 (nucleoside transporters), member 3 (SLC29A3), transcript variant 1, mRNA [NM_018344]
down	-2.44167	PMVK	Homo sapiens phosphomevalonate kinase (PMVK), mRNA [NM_006556]
up	2.71961	PTPN18	Homo sapiens protein tyrosine phosphatase, non-receptor type 18 (brain-derived) (PTPN18), transcript variant 1, mRNA [NM_014369]
up	4.66041	BMF	Homo sapiens Bcl2 modifying factor (BMF), transcript variant 1, mRNA [NM_001003940]
up	11.165	FCGR2A	Homo sapiens Fc fragment of IgG, low affinity IIa, receptor (CD32) (FCGR2A), transcript variant 2, mRNA [NM_021642]
up	4.70019	KIF17	Homo sapiens kinesin family member 17 (KIF17), transcript variant 1, mRNA [NM_020816]
up	10.411	CXorf65	Homo sapiens chromosome X open reading frame 65 (CXorf65), transcript variant 1, mRNA [NM_001025265]
down	-2.35155	TUBB2C	Homo sapiens tubulin, beta 2C (TUBB2C), mRNA [NM_006088]
down	-3.40914	OVOL2	Homo sapiens ovo-like 2 (Drosophila) (OVOL2), mRNA [NM_021220]
up	4.31726	DISC1	Homo sapiens disrupted in schizophrenia 1 (DISC1), transcript variant L, mRNA [NM_018662]
up	3.10141	RTN1	Homo sapiens reticulon 1 (RTN1), transcript variant 1, mRNA [NM_021136]
down	-5.89014		zinc finger, DHHC-type containing 11B [Source:HGNC Symbol;Acc:32962] [ENST00000522356]
up	2.18073	RHOG	Homo sapiens ras homolog gene family, member G (rho G) (RHOG), mRNA [NM_001665]
up	4.75726	CORO1A	Homo sapiens coronin, actin binding protein, 1A (CORO1A), transcript variant 2, mRNA [NM_007074]
up	3.58098	SYTL3	Homo sapiens synaptotagmin-like 3 (SYTL3), transcript variant 3, mRNA [NM_001009991]
up	2.17674	SLC2A14	solute carrier family 2 (facilitated glucose transporter), member 14 [Source:HGNC Symbol;Acc:18301] [ENST00000431042]
down	-3.03264	FAM132A	Homo sapiens family with sequence similarity 132, member A (FAM132A), mRNA [NM_001014980]
down	-4.07051	BNC1	Homo sapiens basonuclin 1 (BNC1), mRNA [NM_001717]
down	-2.82602	GSTA4	Homo sapiens glutathione S-transferase alpha 4 (GSTA4), mRNA [NM_001512]
down	-2.93937	LAD1	Homo sapiens ladinin 1 (LAD1), mRNA [NM_005558]
up	4.07555	C5orf39	Homo sapiens chromosome 5 open reading frame 39 (C5orf39), mRNA [NM_001014279]
down	-2.62635	TMEM30B	Homo sapiens transmembrane protein 30B (TMEM30B), mRNA [NM_001017970]
up	5.19208	GALM	Homo sapiens galactose mutarotase (aldose 1-epimerase) (GALM), mRNA [NM_138801]
up	3.3028		RNA polymerase I transcription factor homolog (S. cerevisiae) pseudogene 2 [Source:HGNC Symbol;Acc:37619] [ENST00000551681]
up	4.01441	SH3TC1	Homo sapiens SH3 domain and tetratricopeptide repeats 1 (SH3TC1), mRNA [NM_018986]
down	-2.52894	FAM108C1	Homo sapiens family with sequence similarity 108, member C1 (FAM108C1), mRNA [NM_021214]
up	3.22713	PLAU	Homo sapiens plasminogen activator, urokinase (PLAU), transcript variant 2, mRNA [NM_001145031]
up	3.21953	AMICA1	Homo sapiens adhesion molecule, interacts with CXADR antigen 1 (AMICA1), transcript variant 2, mRNA [NM_153206]
down	-2.18665	TTC18	Homo sapiens tetratricopeptide repeat domain 18 (TTC18), mRNA [NM_145170]
up	3.07675		lincRNA:chr5:43016161-43018426 reverse strand
up	5.65133	IFIT3	Homo sapiens interferon-induced protein with tetratricopeptide repeats 3 (IFIT3), transcript variant 1, mRNA [NM_001549]
down	-2.28951	SH3GLB2	Homo sapiens SH3-domain GRB2-like endophilin B2 (SH3GLB2), mRNA [NM_020145]
up	3.6182	IFIH1	Homo sapiens interferon induced with helicase C domain 1 (IFIH1), mRNA [NM_022168]
down	-2.52456	MTMR11	Homo sapiens myotubularin related protein 11 (MTMR11), transcript variant 2, mRNA [NM_181873]
up	10.7265	LCK	Homo sapiens lymphocyte-specific protein tyrosine kinase (LCK), transcript variant 2, mRNA [NM_005356]
down	-3.56982	CXADR	Homo sapiens coxsackie virus and adenovirus receptor (CXADR), transcript variant 1, mRNA [NM_001338]
down	-3.57056	FBXL16	Homo sapiens F-box and leucine-rich repeat protein 16 (FBXL16), mRNA [NM_153350]
up	4.2083	MICAL1	Homo sapiens microtubule associated monoxygenase, calponin and LIM domain containing 1 (MICAL1), transcript variant 1, mRNA [NM_022765]
up	12.4207	CD83	Homo sapiens CD83 molecule (CD83), transcript variant 1, mRNA [NM_004233]
down	-2.12083	FLJ22184	Homo sapiens hypothetical protein FLJ22184 (FLJ22184), mRNA [NM_001190467]
down	-3.11589	PARD6B	Homo sapiens par-6 partitioning defective 6 homolog beta (C. elegans) (PARD6B), mRNA [NM_032521]
up	3.41993	PRKCB	Homo sapiens protein kinase C, beta (PRKCB), transcript variant 2, mRNA [NM_002738]
down	-2.439	CMTM4	Homo sapiens CKLF-like MARVEL transmembrane domain containing 4 (CMTM4), transcript variant 2, mRNA [NM_181521]
down	-2.02802	TBX1	Homo sapiens T-box 1 (TBX1), transcript variant C, mRNA [NM_080647]
down	-2.08366	CECR5-AS1	Homo sapiens CECR5 antisense RNA 1 (non-protein coding) (CECR5-AS1), transcript variant 2, non-coding RNA [NR_024482]
up	3.85388	RNASET2	Homo sapiens ribonuclease T2 (RNASET2), mRNA [NM_003730]
up	2.27889	IFNAR2	Homo sapiens interferon (alpha, beta and omega) receptor 2 (IFNAR2), transcript variant 2, mRNA [NM_000874]
up	2.55624	RUNX1	Homo sapiens runt-related transcription factor 1 (RUNX1), transcript variant 2, mRNA [NM_001001890]
up	7.31166	FTH1	Homo sapiens ferritin, heavy polypeptide 1 (FTH1), mRNA [NM_002032]
up	5.6019	HMHA1	Homo sapiens histocompatibility (minor) HA-1 (HMHA1), mRNA [NM_012292]
up	11.5445	CD6	Homo sapiens CD6 molecule (CD6), mRNA [NM_006725]
down	-2.07761	LOC100506930	Homo sapiens cDNA FLJ33508 fis, clone BRAMY2005094. [AK090827]
up	3.71217	GM2A	Homo sapiens GM2 ganglioside activator (GM2A), transcript variant 1, mRNA [NM_000405]
up	4.56389	OSCAR	Homo sapiens osteoclast associated, immunoglobulin-like receptor (OSCAR), transcript variant 1, mRNA [NM_206818]
up	12.8866	IL4I1	Homo sapiens interleukin 4 induced 1 (IL4I1), transcript variant 2, mRNA [NM_172374]
up	5.24997		lincRNA:chr2:111965352-112252622 forward strand
down	-3.34511	ERBB3	Homo sapiens v-erb-b2 erythroblastic leukemia viral oncogene homolog 3 (avian) (ERBB3), transcript variant s, mRNA [NM_001005915]
down	-3.20856	CYB5R2	Homo sapiens cytochrome b5 reductase 2 (CYB5R2), mRNA [NM_016229]
down	-3.19265	RAB25	Homo sapiens RAB25, member RAS oncogene family (RAB25), mRNA [NM_020387]
up	4.55259	FAM49B	Homo sapiens family with sequence similarity 49, member B (FAM49B), mRNA [NM_016623]
down	-2.70849	LAMB3	Homo sapiens laminin, beta 3 (LAMB3), transcript variant 2, mRNA [NM_001017402]
down	-4.08952	TACC2	Homo sapiens transforming, acidic coiled-coil containing protein 2 (TACC2), transcript variant 1, mRNA [NM_206862]
up	2.88779	UPP1	uridine phosphorylase 1 [Source:HGNC Symbol;Acc:12576] [ENST00000457596]
up	2.60993	MYBL1	Homo sapiens v-myb myeloblastosis viral oncogene homolog (avian)-like 1 (MYBL1), transcript variant 1, mRNA [NM_001080416]
down	-2.73984
up	12.2823	SAMD9L	Homo sapiens sterile alpha motif domain containing 9-like (SAMD9L), mRNA [NM_152703]
down	-2.87203	CA13	Homo sapiens carbonic anhydrase XIII (CA13), mRNA [NM_198584]
up	2.29421	RCBTB2	Homo sapiens regulator of chromosome condensation (RCC1) and BTB (POZ) domain containing protein 2 (RCBTB2), mRNA [NM_001268]
up	11.7941	CD68	Homo sapiens CD68 molecule (CD68), transcript variant 1, mRNA [NM_001251]
down	-4.06372	LOC100127909	PREDICTED: Homo sapiens hypothetical LOC100127909 (LOC100127909), miscRNA [XR_111781]
up	10.2329	RASAL3	Homo sapiens RAS protein activator like 3 (RASAL3), mRNA [NM_022904]
down	-4.12113	FERMT1	Homo sapiens fermitin family member 1 (FERMT1), mRNA [NM_017671]
up	8.53685	CYTIP	Homo sapiens cytohesin 1 interacting protein (CYTIP), mRNA [NM_004288]
up	9.03646	HLA-DMB	Homo sapiens major histocompatibility complex, class II, DM beta (HLA-DMB), mRNA [NM_002118]
down	-3.60132	CTAGE5	Homo sapiens CTAGE family, member 5 (CTAGE5), transcript variant 4, mRNA [NM_203356]
up	2.46139	CDC42SE2	Homo sapiens CDC42 small effector 2 (CDC42SE2), transcript variant 1, mRNA [NM_020240]
down	-2.06054	LOC100506748	PREDICTED: Homo sapiens hypothetical LOC100506748 (LOC100506748), partial miscRNA [XR_109878]
down	-2.16675	DMD	Homo sapiens dystrophin (DMD), transcript variant Dp427p2, mRNA [NM_004010]
up	2.64064	SEPT6	Homo sapiens septin 6 (SEPT6), transcript variant V, mRNA [NM_145802]
down	-2.71391	GDPD3	Homo sapiens glycerophosphodiester phosphodiesterase domain containing 3 (GDPD3), mRNA [NM_024307]
down	-2.33632	HOOK2	Homo sapiens hook homolog 2 (Drosophila) (HOOK2), transcript variant 1, mRNA [NM_013312]
down	-2.4634	ZNRF3	Homo sapiens zinc and ring finger 3 (ZNRF3), transcript variant 1, mRNA [NM_001206998]
down	-3.52818	ARHGEF37	Homo sapiens Rho guanine nucleotide exchange factor (GEF) 37 (ARHGEF37), mRNA [NM_001001669]
down	-2.1022	EPHB6	Homo sapiens EPH receptor B6 (EPHB6), mRNA [NM_004445]
up	2.00491	CASP5	Homo sapiens caspase 5, apoptosis-related cysteine peptidase (CASP5), transcript variant a, mRNA [NM_004347]
down	-2.89545	PCDH1	Homo sapiens protocadherin 1 (PCDH1), transcript variant 1, mRNA [NM_002587]
down	-4.12101	C9orf125	Homo sapiens chromosome 9 open reading frame 125 (C9orf125), mRNA [NM_032342]
up	13.0056	IL2RG	Homo sapiens interleukin 2 receptor, gamma (IL2RG), mRNA [NM_000206]
down	-2.43508	PPP1R16A	Homo sapiens protein phosphatase 1, regulatory (inhibitor) subunit 16A (PPP1R16A), mRNA [NM_032902]
down	-2.60232	CARD10	Homo sapiens caspase recruitment domain family, member 10 (CARD10), mRNA [NM_014550]
up	16.0391		immunoglobulin heavy constant mu [Source:HGNC Symbol;Acc:5541] [ENST00000390559]
up	6.72453	WARS	Homo sapiens tryptophanyl-tRNA synthetase (WARS), transcript variant 1, mRNA [NM_004184]
up	6.4503	OAS2	Homo sapiens 2'-5'-oligoadenylate synthetase 2, 69/71kDa (OAS2), transcript variant 3, mRNA [NM_001032731]
up	2.83316	CYB5R4	Homo sapiens cytochrome b5 reductase 4 (CYB5R4), mRNA [NM_016230]
down	-2.08602	WNT6	Homo sapiens wingless-type MMTV integration site family, member 6 (WNT6), mRNA [NM_006522]
up	2.67247	KLHL5	Homo sapiens kelch-like 5 (Drosophila) (KLHL5), transcript variant 1, mRNA [NM_015990]
up	8.17579	HLA-DQB1	Homo sapiens major histocompatibility complex, class II, DQ beta 1 (HLA-DQB1), mRNA [NM_002123]
down	-3.67379	AIM1L	Homo sapiens absent in melanoma 1-like (AIM1L), mRNA [NM_001039775]
up	5.7103	GIMAP2	Homo sapiens GTPase, IMAP family member 2 (GIMAP2), mRNA [NM_015660]
up	8.31814	LAIR1	Homo sapiens leukocyte-associated immunoglobulin-like receptor 1 (LAIR1), transcript variant a, mRNA [NM_002287]
up	3.03387	CASP1	Homo sapiens caspase 1, apoptosis-related cysteine peptidase (interleukin 1, beta, convertase) (CASP1), transcript variant alpha, mRNA [NM_033292]
down	-2.42495	PGAP2	Homo sapiens post-GPI attachment to proteins 2 (PGAP2), transcript variant 1, mRNA [NM_014489]
up	2.82246	GNG10	Homo sapiens guanine nucleotide binding protein (G protein), gamma 10 (GNG10), transcript variant 1, mRNA [NM_001017998]
up	2.13752	BCL2L11	Homo sapiens BCL2-like 11 (apoptosis facilitator) (BCL2L11), transcript variant 1, mRNA [NM_138621]
down	-3.31542	CTNNBIP1	Homo sapiens catenin, beta interacting protein 1 (CTNNBIP1), transcript variant 1, mRNA [NM_020248]
down	-2.70562	LOC100507547	Homo sapiens hypothetical LOC100507547 (LOC100507547), transcript variant 1, non-coding RNA [NR_037169]
down	-3.28944	RAB40C	Homo sapiens RAB40C, member RAS oncogene family (RAB40C), transcript variant 2, mRNA [NM_021168]
down	-3.09345	PEX11A	Homo sapiens peroxisomal biogenesis factor 11 alpha (PEX11A), mRNA [NM_003847]
down	-3.60082	ATP2C2	Homo sapiens ATPase, Ca++ transporting, type 2C, member 2 (ATP2C2), mRNA [NM_014861]
down	-3.59284	C1orf116	Homo sapiens chromosome 1 open reading frame 116 (C1orf116), transcript variant 1, mRNA [NM_023938]
up	2.84517	NCRNA00152	Homo sapiens non-protein coding RNA 152 (NCRNA00152), transcript variant 1, non-coding RNA [NR_024204]
up	6.99889	PIK3CG	Homo sapiens phosphoinositide-3-kinase, catalytic, gamma polypeptide (PIK3CG), mRNA [NM_002649]
up	6.10279	HLA-DQA1	Homo sapiens major histocompatibility complex, class II, DQ alpha 1 (HLA-DQA1), mRNA [NM_002122]
down	-2.46309	PDLIM2	Homo sapiens PDZ and LIM domain 2 (mystique) (PDLIM2), transcript variant 3, mRNA [NM_198042]
down	-3.31352	BAI1	Homo sapiens brain-specific angiogenesis inhibitor 1 (BAI1), mRNA [NM_001702]
up	3.8666		lincRNA:chr16:80631802-80632239 reverse strand
up	2.25471	CD47	Homo sapiens CD47 molecule (CD47), transcript variant 2, mRNA [NM_198793]
up	4.11651	FCER1G	Homo sapiens Fc fragment of IgE, high affinity I, receptor for; gamma polypeptide (FCER1G), mRNA [NM_004106]
up	2.34254	TACC3	Homo sapiens transforming, acidic coiled-coil containing protein 3 (TACC3), mRNA [NM_006342]
up	14.1416	CTSZ	Homo sapiens cathepsin Z, mRNA (cDNA clone IMAGE:3929674), containing frame-shift errors. [BC025419]
up	2.43999	PPP2R3C	Homo sapiens protein phosphatase 2, regulatory subunit B'', gamma (PPP2R3C), mRNA [NM_017917]
down	-4.88404	FASN	Homo sapiens fatty acid synthase (FASN), mRNA [NM_004104]
down	-2.81161		lincRNA:chr3:37886971-37901969 reverse strand
up	4.04408	GLIPR2	Homo sapiens GLI pathogenesis-related 2 (GLIPR2), mRNA [NM_022343]
up	2.72117	HPS1	Homo sapiens Hermansky-Pudlak syndrome 1 (HPS1), transcript variant 3, mRNA [NM_182639]
up	5.67721	OBFC2A	Homo sapiens oligonucleotide/oligosaccharide-binding fold containing 2A (OBFC2A), transcript variant 1, mRNA [NM_001031716]
down	-3.37846	KANK1	Homo sapiens KN motif and ankyrin repeat domains 1 (KANK1), transcript variant 2, mRNA [NM_153186]
up	3.85113	CCDC88A	Homo sapiens coiled-coil domain containing 88A (CCDC88A), transcript variant 2, mRNA [NM_018084]
down	-3.27583	ARHGEF26	Homo sapiens Rho guanine nucleotide exchange factor (GEF) 26 (ARHGEF26), mRNA [NM_015595]
down	-2.47437	IDE	Homo sapiens insulin-degrading enzyme (IDE), transcript variant 1, mRNA [NM_004969]
down	-2.42201	CTNND1	Homo sapiens catenin (cadherin-associated protein), delta 1 (CTNND1), transcript variant 3, mRNA [NM_001331]
down	-4.59988	HMGCS1	Homo sapiens 3-hydroxy-3-methylglutaryl-CoA synthase 1 (soluble) (HMGCS1), transcript variant 2, mRNA [NM_002130]
up	19.6261	FYB	Homo sapiens FYN binding protein (FYB), transcript variant 1, mRNA [NM_001465]
up	4.00039	NAGA	Homo sapiens N-acetylgalactosaminidase, alpha- (NAGA), mRNA [NM_000262]
up	4.40401	FMNL1	Homo sapiens formin-like 1 (FMNL1), mRNA [NM_005892]
up	2.1775	RABGAP1L	Homo sapiens RAB GTPase activating protein 1-like (RABGAP1L), transcript variant 1, mRNA [NM_014857]
up	2.60387		Homo sapiens mRNA for proteasome beta 2 subunit variant protein. [AB209470]
up	3.29551	GLA	Homo sapiens galactosidase, alpha (GLA), mRNA [NM_000169]
down	-3.49326	EPHB3	Homo sapiens EPH receptor B3 (EPHB3), mRNA [NM_004443]
down	-2.70862	PLEKHH3	Homo sapiens pleckstrin homology domain containing, family H (with MyTH4 domain) member 3 (PLEKHH3), mRNA [NM_024927]
down	-2.33637	MCF2L	Homo sapiens MCF.2 cell line derived transforming sequence-like (MCF2L), transcript variant 2, mRNA [NM_024979]
up	5.00318	PRKACB	Homo sapiens protein kinase, cAMP-dependent, catalytic, beta (PRKACB), transcript variant 2, mRNA [NM_002731]
up	4.26582	C10orf125	Homo sapiens chromosome 10 open reading frame 125 (C10orf125), transcript variant 2, mRNA [NM_198472]
down	-2.47499	STOX2	Homo sapiens storkhead box 2 (STOX2), mRNA [NM_020225]
down	-2.09608	KIFC2	Homo sapiens kinesin family member C2 (KIFC2), mRNA [NM_145754]
up	7.16576	TMEM176B	Homo sapiens transmembrane protein 176B (TMEM176B), transcript variant 1, mRNA [NM_014020]
down	-2.33797	C2CD2	Homo sapiens C2 calcium-dependent domain containing 2 (C2CD2), transcript variant 1, mRNA [NM_015500]
up	5.2181	GIMAP5	Homo sapiens GTPase, IMAP family member 5 (GIMAP5), mRNA [NM_018384]
down	-3.71429	MAL2	Homo sapiens mal, T-cell differentiation protein 2 (gene/pseudogene) (MAL2), mRNA [NM_052886]
up	2.77969	LAT	Homo sapiens linker for activation of T cells (LAT), transcript variant 1, mRNA [NM_014387]
down	-3.73888	SEMA3F	Homo sapiens sema domain, immunoglobulin domain (Ig), short basic domain, secreted, (semaphorin) 3F (SEMA3F), mRNA [NM_004186]
up	3.04644	HLA-E	Homo sapiens major histocompatibility complex, class I, E (HLA-E), mRNA [NM_005516]
up	3.30062	LOC374443	Homo sapiens CLR pseudogene (LOC374443), non-coding RNA [NR_002814]
down	-2.9956	LYPD3	Homo sapiens LY6/PLAUR domain containing 3 (LYPD3), mRNA [NM_014400]
up	10.7019	TRPM2	Homo sapiens transient receptor potential cation channel, subfamily M, member 2 (TRPM2), transcript variant 1, mRNA [NM_003307]
up	3.32317	HLA-C	Homo sapiens major histocompatibility complex, class I, C (HLA-C), transcript variant 2, mRNA [NM_001243042]
up	3.5216	EPB41L3	Homo sapiens erythrocyte membrane protein band 4.1-like 3 (EPB41L3), mRNA [NM_012307]
up	2.46573	LMNB1	Homo sapiens lamin B1 (LMNB1), transcript variant 1, mRNA [NM_005573]
up	3.27381	DPYD	Homo sapiens dihydropyrimidine dehydrogenase (DPYD), transcript variant 1, mRNA [NM_000110]
down	-2.51341	LYPD3	Homo sapiens LY6/PLAUR domain containing 3 (LYPD3), mRNA [NM_014400]
up	14.9773	NCF1	Homo sapiens neutrophil cytosolic factor 1 (NCF1), mRNA [NM_000265]
up	2.68639	CD4	Homo sapiens CD4 molecule (CD4), transcript variant 1, mRNA [NM_000616]
up	6.75344	HLA-DPA1	Homo sapiens major histocompatibility complex, class II, DP alpha 1 (HLA-DPA1), transcript variant 2, mRNA [NM_001242524]
up	10.5152	SIGLEC15	Homo sapiens sialic acid binding Ig-like lectin 15 (SIGLEC15), mRNA [NM_213602]
down	-2.51087	NOL3	Homo sapiens nucleolar protein 3 (apoptosis repressor with CARD domain) (NOL3), transcript variant 2, mRNA [NM_003946]
up	8.89373	RAC2	Homo sapiens ras-related C3 botulinum toxin substrate 2 (rho family, small GTP binding protein Rac2) (RAC2), mRNA [NM_002872]
down	-2.37629	USP54	Homo sapiens ubiquitin specific peptidase 54 (USP54), mRNA [NM_152586]
down	-2.52381	ELMO3	Homo sapiens engulfment and cell motility 3 (ELMO3), mRNA [NM_024712]
up	2.54619	SIPA1	Homo sapiens signal-induced proliferation-associated 1 (SIPA1), transcript variant 1, mRNA [NM_153253]
up	3.39277	TIMP1	Homo sapiens TIMP metallopeptidase inhibitor 1 (TIMP1), mRNA [NM_003254]
down	-3.04683	PTPN13	Homo sapiens protein tyrosine phosphatase, non-receptor type 13 (APO-1/CD95 (Fas)-associated phosphatase) (PTPN13), transcript variant 4, mRNA [NM_080685]
down	-2.7575	IFFO2	Homo sapiens intermediate filament family orphan 2 (IFFO2), mRNA [NM_001136265]
down	-3.94585	UCN2	Homo sapiens urocortin 2 (UCN2), mRNA [NM_033199]
up	2.40461	GIT2	Homo sapiens G protein-coupled receptor kinase interacting ArfGAP 2 (GIT2), transcript variant 4, mRNA [NM_139201]
down	-2.20163	DAG1	Homo sapiens dystroglycan 1 (dystrophin-associated glycoprotein 1) (DAG1), transcript variant 2, mRNA [NM_004393]
up	4.58256	LOC606724	Homo sapiens coronin, actin binding protein, 1A pseudogene (LOC606724), non-coding RNA [NR_002454]
up	2.52486	PAK1	Homo sapiens p21 protein (Cdc42/Rac)-activated kinase 1 (PAK1), transcript variant 1, mRNA [NM_001128620]
up	8.59492	BCAT1	Homo sapiens branched chain amino-acid transaminase 1, cytosolic (BCAT1), transcript variant 1, mRNA [NM_005504]
down	-2.73794		Homo sapiens clone IMAGE:1257951, mRNA sequence. [AF339771]
down	-2.17546	DGCR2	Homo sapiens DiGeorge syndrome critical region gene 2 (DGCR2), transcript variant 1, mRNA [NM_005137]
up	2.40942	TAPBP	Homo sapiens TAP binding protein (tapasin) (TAPBP), transcript variant 1, mRNA [NM_003190]
down	-2.27702	MAPK13	Homo sapiens mitogen-activated protein kinase 13 (MAPK13), mRNA [NM_002754]
up	2.86298	SAMHD1	Homo sapiens SAM domain and HD domain 1 (SAMHD1), mRNA [NM_015474]
down	-2.10778	FDFT1	Homo sapiens farnesyl-diphosphate farnesyltransferase 1 (FDFT1), mRNA [NM_004462]
up	2.15599	DHX58	Homo sapiens DEXH (Asp-Glu-X-His) box polypeptide 58 (DHX58), mRNA [NM_024119]
down	-2.50912
down	-3.33302		lincRNA:chr12:110682267-110688892 reverse strand
up	4.20362	FMNL2	formin-like 2 [Source:HGNC Symbol;Acc:18267] [ENST00000421344]
down	-3.61525	CLDN4	Homo sapiens claudin 4 (CLDN4), mRNA [NM_001305]
down	-3.71813	MBOAT2	Homo sapiens membrane bound O-acyltransferase domain containing 2 (MBOAT2), mRNA [NM_138799]
down	-3.4005		lincRNA:chr14:96548697-96561747 forward strand
up	3.78504	LOC339192	PREDICTED: Homo sapiens hypothetical LOC339192 (LOC339192), partial miscRNA [XR_115108]
down	-2.26373	MEGF9	Homo sapiens multiple EGF-like-domains 9 (MEGF9), mRNA [NM_001080497]
down	-3.61078	CKB	Homo sapiens creatine kinase, brain (CKB), mRNA [NM_001823]
down	-2.30141	SLC25A23	Homo sapiens solute carrier family 25 (mitochondrial carrier; phosphate carrier), member 23 (SLC25A23), nuclear gene encoding mitochondrial protein, mRNA [NM_024103]
up	2.70496	VAC14	Homo sapiens Vac14 homolog (S. cerevisiae) (VAC14), mRNA [NM_018052]
up	2.82957	VMA21	Homo sapiens VMA21 vacuolar H+-ATPase homolog (S. cerevisiae) (VMA21), mRNA [NM_001017980]
up	2.78979	MANBA	Homo sapiens mannosidase, beta A, lysosomal (MANBA), mRNA [NM_005908]
up	2.12811	STAMBPL1	Homo sapiens STAM binding protein-like 1 (STAMBPL1), mRNA [NM_020799]
up	11.4467	AIF1	Homo sapiens allograft inflammatory factor 1 (AIF1), transcript variant 2, mRNA [NM_004847]
up	11.5312	FTL	Homo sapiens ferritin, light polypeptide (FTL), mRNA [NM_000146]
down	-2.69061	KLK1	Homo sapiens kallikrein 1 (KLK1), mRNA [NM_002257]
down	-2.23725	MMP28	Homo sapiens matrix metallopeptidase 28 (MMP28), transcript variant 3, mRNA [NM_001032278]
up	2.86197	C12orf35	Homo sapiens chromosome 12 open reading frame 35 (C12orf35), mRNA [NM_018169]
up	3.5406	TTYH3	Homo sapiens tweety homolog 3 (Drosophila) (TTYH3), mRNA [NM_025250]
down	-2.49765	TUBA4A	Homo sapiens tubulin, alpha 4a (TUBA4A), mRNA [NM_006000]
down	-2.05487	EFR3B	Homo sapiens EFR3 homolog B (S. cerevisiae) (EFR3B), mRNA [NM_014971]
down	-2.58751	ALDH3A2	Homo sapiens aldehyde dehydrogenase 3 family, member A2 (ALDH3A2), transcript variant 1, mRNA [NM_001031806]
up	6.10465	WIPF1	Homo sapiens WAS/WASL interacting protein family, member 1 (WIPF1), transcript variant 2, mRNA [NM_001077269]
up	2.45979	ADCY7	Homo sapiens adenylate cyclase 7 (ADCY7), mRNA [NM_001114]
up	2.52587	TRAF5	Homo sapiens TNF receptor-associated factor 5 (TRAF5), transcript variant 1, mRNA [NM_004619]
down	-2.42311	CACNB3	Homo sapiens calcium channel, voltage-dependent, beta 3 subunit (CACNB3), transcript variant 1, mRNA [NM_000725]
down	-2.76933	PPP1R13L	Homo sapiens protein phosphatase 1, regulatory (inhibitor) subunit 13 like (PPP1R13L), transcript variant 2, mRNA [NM_006663]
up	5.2522	SH2B3	Homo sapiens SH2B adaptor protein 3 (SH2B3), mRNA [NM_005475]
down	-5.58262	AADACL3	Homo sapiens arylacetamide deacetylase-like 3 (AADACL3), transcript variant 1, mRNA [NM_001103170]
down	-2.54393	ELOVL1	Homo sapiens ELOVL fatty acid elongase 1 (ELOVL1), mRNA [NM_022821]
down	-2.21655	BOK	Homo sapiens BCL2-related ovarian killer (BOK), mRNA [NM_032515]
down	-2.22982	NT5DC2	Homo sapiens 5'-nucleotidase domain containing 2 (NT5DC2), transcript variant 2, mRNA [NM_022908]
up	2.53628	STK10	Homo sapiens serine/threonine kinase 10 (STK10), mRNA [NM_005990]
up	9.18833	FTH1	Homo sapiens ferritin, heavy polypeptide 1 (FTH1), mRNA [NM_002032]
up	5.61126	ARHGDIB	Homo sapiens Rho GDP dissociation inhibitor (GDI) beta (ARHGDIB), mRNA [NM_001175]
up	3.09248	BASP1	Homo sapiens brain abundant, membrane attached signal protein 1 (BASP1), mRNA [NM_006317]
up	3.2103	RIMBP3	Homo sapiens RIMS binding protein 3 (RIMBP3), mRNA [NM_015672]
down	-2.22762	DRD4	Homo sapiens dopamine receptor D4 (DRD4), mRNA [NM_000797]
up	2.77855	ME2	Homo sapiens malic enzyme 2, NAD(+)-dependent, mitochondrial (ME2), nuclear gene encoding mitochondrial protein, transcript variant 1, mRNA [NM_002396]
down	-2.43679	GLTP	Homo sapiens glycolipid transfer protein (GLTP), mRNA [NM_016433]
down	-2.40448	ZC3HAV1L	Homo sapiens zinc finger CCCH-type, antiviral 1-like (ZC3HAV1L), mRNA [NM_080660]
down	-3.29819	GPC1	Homo sapiens glypican 1 (GPC1), mRNA [NM_002081]
up	2.13211	SYNGR3	Homo sapiens synaptogyrin 3 (SYNGR3), mRNA [NM_004209]
down	-2.14393	YBX2	Homo sapiens Y box binding protein 2 (YBX2), mRNA [NM_015982]
up	6.24736	SLC2A5	Homo sapiens solute carrier family 2 (facilitated glucose/fructose transporter), member 5 (SLC2A5), transcript variant 1, mRNA [NM_003039]
up	11.0541	RASSF4	Homo sapiens Ras association (RalGDS/AF-6) domain family member 4 (RASSF4), mRNA [NM_032023]
down	-2.91636	SMPD3	Homo sapiens sphingomyelin phosphodiesterase 3, neutral membrane (neutral sphingomyelinase II) (SMPD3), mRNA [NM_018667]
up	5.17773	SLFN11	Homo sapiens schlafen family member 11 (SLFN11), transcript variant 1, mRNA [NM_001104587]
down	-2.78702	CDS1	Homo sapiens CDP-diacylglycerol synthase (phosphatidate cytidylyltransferase) 1 (CDS1), mRNA [NM_001263]
up	3.15503	TAPBP	Homo sapiens TAP binding protein (tapasin) (TAPBP), transcript variant 2, mRNA [NM_172208]
up	2.54577	CNPY3	Homo sapiens canopy 3 homolog (zebrafish) (CNPY3), mRNA [NM_006586]
up	3.23804	LIMK1	Homo sapiens LIM domain kinase 1 (LIMK1), transcript variant 1, mRNA [NM_002314]
up	3.13438	CNTRL	Homo sapiens centriolin (CNTRL), mRNA [NM_007018]
up	2.47817	AGTPBP1	Homo sapiens ATP/GTP binding protein 1 (AGTPBP1), mRNA [NM_015239]
down	-3.47119	TMEM45A	Homo sapiens transmembrane protein 45A (TMEM45A), mRNA [NM_018004]
up	2.86621		lincRNA:chr5:43016161-43018426 reverse strand
up	2.90187	MR1	Homo sapiens major histocompatibility complex, class I-related (MR1), transcript variant 1, mRNA [NM_001531]
up	10.8343	HLA-DPA1	Homo sapiens major histocompatibility complex, class II, DP alpha 1 (HLA-DPA1), transcript variant 1, mRNA [NM_033554]
down	-3.74252		lincRNA:chr2:183773530-183787455 reverse strand
up	2.16526	ST8SIA1	Homo sapiens ST8 alpha-N-acetyl-neuraminide alpha-2,8-sialyltransferase 1 (ST8SIA1), mRNA [NM_003034]
up	2.12443	NECAP2	Homo sapiens NECAP endocytosis associated 2 (NECAP2), transcript variant 1, mRNA [NM_018090]
down	-2.54704	ABTB2	Homo sapiens ankyrin repeat and BTB (POZ) domain containing 2 (ABTB2), mRNA [NM_145804]
up	3.84658	SPIB	Homo sapiens Spi-B transcription factor (Spi-1/PU.1 related) (SPIB), mRNA [NM_003121]
up	103.586	IGLL5	Homo sapiens immunoglobulin lambda-like polypeptide 5 (IGLL5), transcript variant 1, mRNA [NM_001178126]
down	-2.6452	LMO7	Homo sapiens LIM domain 7 (LMO7), transcript variant 1, mRNA [NM_005358]
up	16.4667	SASH3	Homo sapiens SAM and SH3 domain containing 3 (SASH3), mRNA [NM_018990]
up	5.36367		lincRNA:chr17:78301614-78306077 forward strand
up	3.16777	TAP1	Homo sapiens transporter 1, ATP-binding cassette, sub-family B (MDR/TAP) (TAP1), mRNA [NM_000593]
up	4.17401	HLA-DOB	Homo sapiens major histocompatibility complex, class II, DO beta (HLA-DOB), mRNA [NM_002120]
up	16.146	CD53	Homo sapiens CD53 molecule (CD53), transcript variant 1, mRNA [NM_001040033]
up	2.26459	DENND1B	Homo sapiens DENN/MADD domain containing 1B (DENND1B), transcript variant 3, mRNA [NM_001195215]
down	-3.15837	KCNK1	Homo sapiens potassium channel, subfamily K, member 1 (KCNK1), mRNA [NM_002245]
down	-2.34253	PTPRU	Homo sapiens protein tyrosine phosphatase, receptor type, U (PTPRU), transcript variant 3, mRNA [NM_005704]
down	-2.37871	TNKS1BP1	Homo sapiens tankyrase 1 binding protein 1, 182kDa (TNKS1BP1), mRNA [NM_033396]
down	-2.27585	ACAD9	Homo sapiens acyl-CoA dehydrogenase family, member 9 (ACAD9), nuclear gene encoding mitochondrial protein, transcript variant 1, mRNA [NM_014049]
up	5.68448	RAC2	Homo sapiens ras-related C3 botulinum toxin substrate 2 (rho family, small GTP binding protein Rac2) (RAC2), mRNA [NM_002872]
up	4.92739	SPI1	Homo sapiens spleen focus forming virus (SFFV) proviral integration oncogene spi1 (SPI1), transcript variant 1, mRNA [NM_001080547]
up	13.0539	BATF	Homo sapiens basic leucine zipper transcription factor, ATF-like (BATF), mRNA [NM_006399]
up	2.69741	PAG1	Homo sapiens phosphoprotein associated with glycosphingolipid microdomains 1 (PAG1), mRNA [NM_018440]
up	5.98575	HLA-DPB1	Homo sapiens major histocompatibility complex, class II, DP beta 1 (HLA-DPB1), mRNA [NM_002121]
down	-2.07804	SLC25A10	Homo sapiens solute carrier family 25 (mitochondrial carrier; dicarboxylate transporter), member 10 (SLC25A10), nuclear gene encoding mitochondrial protein, mRNA [NM_012140]
down	-3.59551		lincRNA:chr1:214512902-214523621 reverse strand
down	-2.46011	CSNK2A2	Homo sapiens casein kinase 2, alpha prime polypeptide (CSNK2A2), mRNA [NM_001896]
down	-2.80952	CCDC3	Homo sapiens coiled-coil domain containing 3 (CCDC3), mRNA [NM_031455]
up	3.60479	GPX1	Homo sapiens glutathione peroxidase 1 (GPX1), transcript variant 2, mRNA [NM_201397]
up	12.2638	SAMD9L	Homo sapiens sterile alpha motif domain containing 9-like (SAMD9L), mRNA [NM_152703]
down	-2.91048	PTK6	Homo sapiens PTK6 protein tyrosine kinase 6 (PTK6), mRNA [NM_005975]
down	-4.07485	WNT3	Homo sapiens wingless-type MMTV integration site family, member 3 (WNT3), mRNA [NM_030753]
down	-2.04751	MIB2	Homo sapiens mindbomb homolog 2 (Drosophila) (MIB2), transcript variant 1, mRNA [NM_080875]
down	-2.51682	GPC2	Homo sapiens glypican 2 (GPC2), mRNA [NM_152742]
up	3.10085	MAN2B1	Homo sapiens mannosidase, alpha, class 2B, member 1 (MAN2B1), transcript variant 1, mRNA [NM_000528]
down	-2.37366	ENDOD1	Homo sapiens endonuclease domain containing 1 (ENDOD1), mRNA [NM_015036]
down	-2.60687	FANCE	Homo sapiens Fanconi anemia, complementation group E (FANCE), mRNA [NM_021922]
up	6.06549	DOCK10	Homo sapiens dedicator of cytokinesis 10 (DOCK10), mRNA [NM_014689]
up	5.94459	LCP2	Homo sapiens lymphocyte cytosolic protein 2 (SH2 domain containing leukocyte protein of 76kDa) (LCP2), mRNA [NM_005565]
down	-2.2951	UNG	Homo sapiens uracil-DNA glycosylase (UNG), nuclear gene encoding mitochondrial protein, transcript variant 1, mRNA [NM_003362]
down	-2.40991	ZNRF3	Homo sapiens zinc and ring finger 3 (ZNRF3), transcript variant 1, mRNA [NM_001206998]
down	-2.40408	CELSR1	Homo sapiens cadherin, EGF LAG seven-pass G-type receptor 1 (flamingo homolog, Drosophila) (CELSR1), mRNA [NM_014246]
down	-2.41755	KANK1	KN motif and ankyrin repeat domains 1 [Source:HGNC Symbol;Acc:19309] [ENST00000354485]
down	-3.40574	NDRG2	Homo sapiens NDRG family member 2 (NDRG2), transcript variant 1, mRNA [NM_201535]
down	-3.05525	AHNAK2	Homo sapiens AHNAK nucleoprotein 2 (AHNAK2), mRNA [NM_138420]
down	-2.23531	RUSC1-AS1	Homo sapiens RUSC1 antisense RNA 1 (non-protein coding) (RUSC1-AS1), mRNA [NM_001039517]
up	6.62521	LOC100188949	Homo sapiens hypothetical LOC100188949 (LOC100188949), non-coding RNA [NR_024464]
down	-3.52628	COL4A6	Homo sapiens collagen, type IV, alpha 6 (COL4A6), transcript variant B, mRNA [NM_033641]
up	3.43115		lincRNA:chr17:78296530-78306830 forward strand
up	2.86499	ZNF267	Homo sapiens zinc finger protein 267 (ZNF267), transcript variant 498723, mRNA [NM_003414]
down	-3.85679	TMEM125	Homo sapiens transmembrane protein 125 (TMEM125), mRNA [NM_144626]
down	-2.98131	RETSAT	Homo sapiens retinol saturase (all-trans-retinol 13,14-reductase) (RETSAT), mRNA [NM_017750]
up	2.90448	SOCS1	Homo sapiens suppressor of cytokine signaling 1 (SOCS1), mRNA [NM_003745]
down	-2.16244	FAM131A	Homo sapiens family with sequence similarity 131, member A (FAM131A), transcript variant 1, mRNA [NM_144635]
down	-3.25924	PXMP4	Homo sapiens peroxisomal membrane protein 4, 24kDa (PXMP4), transcript variant 1, mRNA [NM_007238]
up	2.59452	C1S	Homo sapiens complement component 1, s subcomponent (C1S), transcript variant 2, mRNA [NM_001734]
down	-2.74059
down	-2.36563	DNAJB2	Homo sapiens DnaJ (Hsp40) homolog, subfamily B, member 2 (DNAJB2), transcript variant 1, mRNA [NM_001039550]
up	4.01598	FUT4	Homo sapiens fucosyltransferase 4 (alpha (1,3) fucosyltransferase, myeloid-specific) (FUT4), mRNA [NM_002033]
up	4.81795	HLA-F	Homo sapiens major histocompatibility complex, class I, F (HLA-F), transcript variant 2, mRNA [NM_018950]
up	4.34316	RNF130	Homo sapiens ring finger protein 130 (RNF130), mRNA [NM_018434]
down	-2.6885	GLIS1	Homo sapiens GLIS family zinc finger 1 (GLIS1), mRNA [NM_147193]
down	-4.43725	CNTNAP3B	contactin associated protein-like 3B [Source:HGNC Symbol;Acc:32035] [ENST00000377561]
up	4.66672	HLA-DPB1	Homo sapiens major histocompatibility complex, class II, DP beta 1 (HLA-DPB1), mRNA [NM_002121]
up	2.30318	GCH1	Homo sapiens GTP cyclohydrolase 1 (GCH1), transcript variant 1, mRNA [NM_000161]
down	-2.47855	SCD5	Homo sapiens stearoyl-CoA desaturase 5 (SCD5), transcript variant 1, mRNA [NM_001037582]
up	4.91144	SECTM1	Homo sapiens secreted and transmembrane 1 (SECTM1), mRNA [NM_003004]
up	10.5521	SLC15A3	Homo sapiens solute carrier family 15, member 3 (SLC15A3), transcript variant 1, mRNA [NM_016582]
up	7.01064	NLRP3	Homo sapiens NLR family, pyrin domain containing 3 (NLRP3), transcript variant 3, mRNA [NM_001079821]
down	-3.42967	RHOD	Homo sapiens ras homolog gene family, member D (RHOD), mRNA [NM_014578]
up	2.39655	SNX8	Homo sapiens cDNA, FLJ96764, highly similar to Homo sapiens sorting nexin 8 (SNX8), mRNA. [AK315670]
up	3.03613	CTSL1P2	Homo sapiens cathepsin L1 pseudogene 2 (CTSL1P2), non-coding RNA [NR_033407]
down	-2.37011	ZNF658	Homo sapiens zinc finger protein 658 (ZNF658), mRNA [NM_033160]
up	3.09482	CD40	Homo sapiens CD40 molecule, TNF receptor superfamily member 5 (CD40), transcript variant 1, mRNA [NM_001250]
up	2.7585	IRF7	Homo sapiens interferon regulatory factor 7 (IRF7), transcript variant d, mRNA [NM_004031]
up	2.30424	TNFRSF10B	Homo sapiens tumor necrosis factor receptor superfamily, member 10b (TNFRSF10B), transcript variant 1, mRNA [NM_003842]
up	4.43863	IFI44	Homo sapiens interferon-induced protein 44 (IFI44), mRNA [NM_006417]
down	-2.812	SRD5A1	Homo sapiens steroid-5-alpha-reductase, alpha polypeptide 1 (3-oxo-5 alpha-steroid delta 4-dehydrogenase alpha 1) (SRD5A1), mRNA [NM_001047]
up	2.93767	KIAA1949	Homo sapiens KIAA1949 (KIAA1949), transcript variant 1, mRNA [NM_133471]
up	5.92162	CD33	Homo sapiens CD33 molecule (CD33), transcript variant 1, mRNA [NM_001772]
down	-2.56472	LLGL2	Homo sapiens lethal giant larvae homolog 2 (Drosophila) (LLGL2), transcript variant 3, mRNA [NM_001031803]
down	-2.24164	DOCK6	Homo sapiens dedicator of cytokinesis 6 (DOCK6), mRNA [NM_020812]
down	-2.40867	ATP7A	Homo sapiens ATPase, Cu++ transporting, alpha polypeptide (ATP7A), mRNA [NM_000052]
down	-2.56539	CARD14	Homo sapiens caspase recruitment domain family, member 14 (CARD14), transcript variant 1, mRNA [NM_024110]
up	2.25799	INPP4B	Homo sapiens inositol polyphosphate-4-phosphatase, type II, 105kDa (INPP4B), transcript variant 1, mRNA [NM_003866]
down	-3.82601	LMO1	Homo sapiens LIM domain only 1 (rhombotin 1) (LMO1), mRNA [NM_002315]
down	-3.57925	TMEM61	Homo sapiens transmembrane protein 61 (TMEM61), mRNA [NM_182532]
down	-2.38197	HEBP2	Homo sapiens heme binding protein 2 (HEBP2), mRNA [NM_014320]
down	-2.34816	LAMC3	Homo sapiens laminin, gamma 3 (LAMC3), mRNA [NM_006059]
down	-2.38399	FAM174A	Homo sapiens family with sequence similarity 174, member A (FAM174A), mRNA [NM_198507]
up	6.92719		major histocompatibility complex, class II, DQ beta 1 [Source:HGNC Symbol;Acc:4944] [ENST00000399670]
down	-2.55922	KCTD15	Homo sapiens potassium channel tetramerisation domain containing 15 (KCTD15), transcript variant 1, mRNA [NM_024076]
up	2.00108		lincRNA:chr4:15683284-15688819 forward strand
up	8.86037	SOD2	Homo sapiens superoxide dismutase 2, mitochondrial (SOD2), nuclear gene encoding mitochondrial protein, transcript variant 2, mRNA [NM_001024465]
up	2.63962	AKAP7	Homo sapiens A kinase (PRKA) anchor protein 7 (AKAP7), transcript variant gamma, mRNA [NM_016377]
down	-2.81704	GPR125	Homo sapiens G protein-coupled receptor 125 (GPR125), mRNA [NM_145290]
up	8.1963	LGALS9	Homo sapiens lectin, galactoside-binding, soluble, 9 (LGALS9), transcript variant 1, mRNA [NM_009587]
up	5.63672	TRIM22	Homo sapiens tripartite motif containing 22 (TRIM22), transcript variant 1, mRNA [NM_006074]
up	4.41054	SELPLG	Homo sapiens selectin P ligand (SELPLG), transcript variant 2, mRNA [NM_003006]
up	2.53127	ODF3B	Homo sapiens outer dense fiber of sperm tails 3B (ODF3B), mRNA [NM_001014440]
up	2.10186	ROCK1	Homo sapiens Rho-associated, coiled-coil containing protein kinase 1 (ROCK1), mRNA [NM_005406]
down	-2.59761	MVD	Homo sapiens mevalonate (diphospho) decarboxylase (MVD), mRNA [NM_002461]
up	2.42335	NLRC5	Homo sapiens NLR family, CARD domain containing 5 (NLRC5), mRNA [NM_032206]
up	4.76255	SGK1	Homo sapiens serum/glucocorticoid regulated kinase 1 (SGK1), transcript variant 1, mRNA [NM_005627]
up	3.14949	CYB5R4	Homo sapiens cytochrome b5 reductase 4 (CYB5R4), mRNA [NM_016230]
up	2.42703	FOXN2	Homo sapiens forkhead box N2 (FOXN2), mRNA [NM_002158]
up	5.62907	IFI44L	Homo sapiens interferon-induced protein 44-like (IFI44L), mRNA [NM_006820]
up	2.0459	CCND3	Homo sapiens cyclin D3 (CCND3), transcript variant 2, mRNA [NM_001760]
up	2.70071	FLJ36031	Homo sapiens hypothetical protein FLJ36031 (FLJ36031), mRNA [NM_175884]
up	4.97992	PLCL2	Homo sapiens phospholipase C-like 2 (PLCL2), transcript variant 2, mRNA [NM_015184]
up	2.53548	ATM	Homo sapiens ataxia telangiectasia mutated (ATM), mRNA [NM_000051]
up	4.11127	TPP1	Homo sapiens tripeptidyl peptidase I (TPP1), mRNA [NM_000391]
up	2.47246	FKBP5	Homo sapiens FK506 binding protein 5 (FKBP5), transcript variant 1, mRNA [NM_004117]
up	3.03578	RGS16	Homo sapiens regulator of G-protein signaling 16 (RGS16), mRNA [NM_002928]
up	4.85978	TLR4	Homo sapiens toll-like receptor 4 (TLR4), transcript variant 1, mRNA [NM_138554]
down	-2.6801	SYTL1	Homo sapiens synaptotagmin-like 1 (SYTL1), transcript variant 2, mRNA [NM_032872]
up	4.28549	HLA-DRB5	Homo sapiens major histocompatibility complex, class II, DR beta 5 (HLA-DRB5), mRNA [NM_002125]
down	-2.27112	LOC100127888	Homo sapiens hypothetical LOC100127888 (LOC100127888), non-coding RNA [NR_024470]
down	-3.41542	SERPINB5	Homo sapiens serpin peptidase inhibitor, clade B (ovalbumin), member 5 (SERPINB5), mRNA [NM_002639]
down	-2.57481	TUBA4A	Homo sapiens tubulin, alpha 4a (TUBA4A), mRNA [NM_006000]
down	-2.68134	GYLTL1B	Homo sapiens glycosyltransferase-like 1B (GYLTL1B), mRNA [NM_152312]
down	-2.69064	LOC100507547	Homo sapiens hypothetical LOC100507547 (LOC100507547), transcript variant 1, non-coding RNA [NR_037169]
up	3.83578	GNS	Homo sapiens glucosamine (N-acetyl)-6-sulfatase (GNS), mRNA [NM_002076]
up	4.82214	BID	Homo sapiens BH3 interacting domain death agonist (BID), transcript variant 1, mRNA [NM_197966]
up	7.52085	SCML4	Homo sapiens sex comb on midleg-like 4 (Drosophila) (SCML4), mRNA [NM_198081]
down	-2.30505	ZNF395	Homo sapiens zinc finger protein 395 (ZNF395), mRNA [NM_018660]
down	-2.48903	TMEM40	Homo sapiens transmembrane protein 40 (TMEM40), mRNA [NM_018306]
down	-4.49714	EFNB2	Homo sapiens ephrin-B2 (EFNB2), mRNA [NM_004093]
up	2.11838	CARD8	Homo sapiens caspase recruitment domain family, member 8 (CARD8), transcript variant 2, mRNA [NM_014959]
up	2.60637	SCPEP1	Homo sapiens serine carboxypeptidase 1 (SCPEP1), mRNA [NM_021626]
down	-4.04829	SLC2A1	Homo sapiens solute carrier family 2 (facilitated glucose transporter), member 1 (SLC2A1), mRNA [NM_006516]
up	2.07018	SIGIRR	Homo sapiens single immunoglobulin and toll-interleukin 1 receptor (TIR) domain (SIGIRR), transcript variant 3, mRNA [NM_021805]
down	-3.75575	CYP4F8	Homo sapiens cytochrome P450, family 4, subfamily F, polypeptide 8 (CYP4F8), mRNA [NM_007253]
up	2.46502		lincRNA:chr2:37325696-37331035 reverse strand
up	4.57202	CCDC88B	Homo sapiens coiled-coil domain containing 88B (CCDC88B), mRNA [NM_032251]
up	6.36245	DOCK8	Homo sapiens dedicator of cytokinesis 8 (DOCK8), transcript variant 1, mRNA [NM_203447]
down	-2.67773	AMOTL2	Homo sapiens angiomotin like 2 (AMOTL2), mRNA [NM_016201]
down	-3.22164	ERBB3	Homo sapiens v-erb-b2 erythroblastic leukemia viral oncogene homolog 3 (avian) (ERBB3), transcript variant 1, mRNA [NM_001982]
down	-2.78211	CSPG4	Homo sapiens chondroitin sulfate proteoglycan 4 (CSPG4), mRNA [NM_001897]
down	-2.4982	C10orf57	Homo sapiens chromosome 10 open reading frame 57 (C10orf57), mRNA [NM_025125]
up	3.05458	IFFO1	Homo sapiens intermediate filament family orphan 1 (IFFO1), transcript variant 4, mRNA [NM_001039670]
down	-3.20333	RASAL1	Homo sapiens RAS protein activator like 1 (GAP1 like) (RASAL1), transcript variant 2, mRNA [NM_004658]
down	-2.43652	GPM6B	Homo sapiens glycoprotein M6B (GPM6B), transcript variant 2, mRNA [NM_001001996]
down	-2.60322	RAB38	Homo sapiens RAB38, member RAS oncogene family (RAB38), mRNA [NM_022337]
up	4.33391	CD14	Homo sapiens CD14 molecule (CD14), transcript variant 3, mRNA [NM_001174104]
up	4.69915	ARRB2	Homo sapiens arrestin, beta 2 (ARRB2), transcript variant 1, mRNA [NM_004313]
down	-2.59802	NR2F6	Homo sapiens nuclear receptor subfamily 2, group F, member 6 (NR2F6), mRNA [NM_005234]
up	3.94764	LTA4H	Homo sapiens leukotriene A4 hydrolase (LTA4H), mRNA [NM_000895]
up	2.36905	XLOC_004803	BROAD lincRNAs version v2 (http://www.broadinstitute.org/genome_bio/human_lincrnas/)
up	20.6888	CD3G	Homo sapiens CD3g molecule, gamma (CD3-TCR complex) (CD3G), mRNA [NM_000073]
down	-4.89183	CTSL2	Homo sapiens cathepsin L2 (CTSL2), transcript variant 1, mRNA [NM_001333]
down	-2.4126	C14orf128	Homo sapiens chromosome 14 open reading frame 128 (C14orf128), non-coding RNA [NR_027263]
down	-2.39535	CTNNBIP1	Homo sapiens catenin, beta interacting protein 1 (CTNNBIP1), transcript variant 1, mRNA [NM_020248]
up	2.42699	FOXN2	Homo sapiens forkhead box N2 (FOXN2), mRNA [NM_002158]
up	23.9616	SNX10	Homo sapiens sorting nexin 10 (SNX10), transcript variant 2, mRNA [NM_013322]
up	2.28216
down	-3.54232	RNF43	Homo sapiens ring finger protein 43 (RNF43), mRNA [NM_017763]
up	4.12082	ARID5A	Homo sapiens AT rich interactive domain 5A (MRF1-like) (ARID5A), mRNA [NM_212481]
up	6.23039	STAG3	Homo sapiens stromal antigen 3 (STAG3), mRNA [NM_012447]
up	2.76988	CST3	Homo sapiens cystatin C (CST3), mRNA [NM_000099]
up	5.86013	HLA-A	Homo sapiens major histocompatibility complex, class I, A (HLA-A), transcript variant 1, mRNA [NM_002116]
up	4.38922	PARP9	Homo sapiens poly (ADP-ribose) polymerase family, member 9 (PARP9), transcript variant 1, mRNA [NM_031458]
down	-2.45747	S100A16	Homo sapiens S100 calcium binding protein A16 (S100A16), mRNA [NM_080388]
down	-2.56939	LPIN3	Homo sapiens lipin 3 (LPIN3), mRNA [NM_022896]
up	3.15057	RAB32	Homo sapiens RAB32, member RAS oncogene family (RAB32), mRNA [NM_006834]
up	2.51356	IFITM1	Homo sapiens interferon induced transmembrane protein 1 (9-27) (IFITM1), mRNA [NM_003641]
up	2.70204	CMTM3	Homo sapiens CKLF-like MARVEL transmembrane domain containing 3 (CMTM3), transcript variant 1, mRNA [NM_144601]
down	-3.2695	DOK4	Homo sapiens docking protein 4 (DOK4), mRNA [NM_018110]
up	3.50238	BLM	Homo sapiens Bloom syndrome, RecQ helicase-like (BLM), mRNA [NM_000057]
up	2.63618	FBXO6	Homo sapiens F-box protein 6 (FBXO6), mRNA [NM_018438]
down	-2.24009	TEAD3	Homo sapiens TEA domain family member 3 (TEAD3), mRNA [NM_003214]
up	3.24268	BTN2A2	Homo sapiens butyrophilin, subfamily 2, member A2 (BTN2A2), transcript variant 2, mRNA [NM_181531]
up	43.4202		immunoglobulin lambda constant 2 (Kern-Oz- marker) [Source:HGNC Symbol;Acc:5856] [ENST00000390323]
down	-2.60561	ARHGEF4	Homo sapiens Rho guanine nucleotide exchange factor (GEF) 4 (ARHGEF4), transcript variant 2, mRNA [NM_032995]
up	10.5671	EVI2A	Homo sapiens ecotropic viral integration site 2A (EVI2A), transcript variant 1, mRNA [NM_001003927]
up	2.28669	UBE2D1	Homo sapiens ubiquitin-conjugating enzyme E2D 1 (UBE2D1), transcript variant 1, mRNA [NM_003338]
up	3.32546	TNS3	Homo sapiens tensin 3 (TNS3), mRNA [NM_022748]
down	-2.55176	CDS1	Homo sapiens CDP-diacylglycerol synthase (phosphatidate cytidylyltransferase) 1 (CDS1), mRNA [NM_001263]
down	-3.21413	HOXA3	Homo sapiens homeobox A3 (HOXA3), transcript variant 2, mRNA [NM_153631]
down	-2.50071	CELSR2	Homo sapiens cadherin, EGF LAG seven-pass G-type receptor 2 (flamingo homolog, Drosophila) (CELSR2), mRNA [NM_001408]
up	2.08763	TCP11L1	Homo sapiens t-complex 11 (mouse)-like 1 (TCP11L1), transcript variant 1, mRNA [NM_018393]
down	-2.1109	NDST1	Homo sapiens N-deacetylase/N-sulfotransferase (heparan glucosaminyl) 1 (NDST1), mRNA [NM_001543]
down	-2.24049	MAPKBP1	Homo sapiens mitogen-activated protein kinase binding protein 1 (MAPKBP1), transcript variant 1, mRNA [NM_014994]
down	-2.99073		lincRNA:chr10:47135046-47136463 reverse strand
up	2.65178	REC8	Homo sapiens REC8 homolog (yeast) (REC8), transcript variant 2, mRNA [NM_001048205]
up	5.70903	PSMB9	Homo sapiens proteasome (prosome, macropain) subunit, beta type, 9 (large multifunctional peptidase 2) (PSMB9), mRNA [NM_002800]
up	5.23432	HLA-B	Homo sapiens major histocompatibility complex, class I, B (HLA-B), mRNA [NM_005514]
up	2.33677	ANKRD32	Homo sapiens ankyrin repeat domain 32 (ANKRD32), mRNA [NM_032290]
up	13.1087	LY86	Homo sapiens lymphocyte antigen 86 (LY86), mRNA [NM_004271]
up	8.17923	SAMD4A	Homo sapiens sterile alpha motif domain containing 4A (SAMD4A), transcript variant 1, mRNA [NM_015589]
up	10.6916	SLC1A3	Homo sapiens solute carrier family 1 (glial high affinity glutamate transporter), member 3 (SLC1A3), transcript variant 1, mRNA [NM_004172]
down	-3.59008	PNPLA3	Homo sapiens patatin-like phospholipase domain containing 3 (PNPLA3), mRNA [NM_025225]
up	4.40123	RASSF2	Homo sapiens Ras association (RalGDS/AF-6) domain family member 2 (RASSF2), transcript variant 1, mRNA [NM_014737]
up	2.50611	RAB7L1	Homo sapiens RAB7, member RAS oncogene family-like 1 (RAB7L1), transcript variant 1, mRNA [NM_003929]
down	-2.24831	ZNF793	Homo sapiens zinc finger protein 793 (ZNF793), mRNA [NM_001013659]
down	-2.93795	PRDX2	Homo sapiens peroxiredoxin 2 (PRDX2), nuclear gene encoding mitochondrial protein, transcript variant 3, mRNA [NM_181738]
up	3.1099	CANX	Homo sapiens calnexin (CANX), transcript variant 1, mRNA [NM_001746]
up	4.79639	HLA-G	Homo sapiens major histocompatibility complex, class I, G (HLA-G), mRNA [NM_002127]
down	-3.24667	CRIP2	Homo sapiens cysteine-rich protein 2 (CRIP2), mRNA [NM_001312]
up	3.07745	GPR160	Homo sapiens G protein-coupled receptor 160 (GPR160), mRNA [NM_014373]
up	3.08973	TNFAIP3	Homo sapiens tumor necrosis factor, alpha-induced protein 3 (TNFAIP3), mRNA [NM_006290]
down	-3.13989	BCL7A	Homo sapiens B-cell CLL/lymphoma 7A (BCL7A), transcript variant 1, mRNA [NM_020993]
down	-3.21536	SERTAD4	Homo sapiens SERTA domain containing 4 (SERTAD4), mRNA [NM_019605]
up	2.20474	ZMYM6NB	Homo sapiens ZMYM6 neighbor (ZMYM6NB), mRNA [NM_001195156]
down	-3.06717		lincRNA:chr18:10552875-10561225 reverse strand
up	3.95255	C4orf48	Homo sapiens chromosome 4 open reading frame 48 (C4orf48), transcript variant 2, mRNA [NM_001141936]
down	-2.42137	DEGS2	Homo sapiens degenerative spermatocyte homolog 2, lipid desaturase (Drosophila) (DEGS2), mRNA [NM_206918]
up	2.66255	GBP2	Homo sapiens guanylate binding protein 2, interferon-inducible (GBP2), mRNA [NM_004120]
down	-4.59354	ANK3	Homo sapiens ankyrin 3, node of Ranvier (ankyrin G) (ANK3), transcript variant 1, mRNA [NM_020987]
up	8.25212	MZB1	Homo sapiens marginal zone B and B1 cell-specific protein (MZB1), mRNA [NM_016459]
up	4.44741		lincRNA:chr8:32853730-32902348 forward strand
up	3.73743	CLEC2D	Homo sapiens C-type lectin domain family 2, member D (CLEC2D), transcript variant 1, mRNA [NM_013269]
up	20.7096	CYBB	Homo sapiens cytochrome b-245, beta polypeptide (CYBB), mRNA [NM_000397]
down	-2.70571	CDH13	Homo sapiens cadherin 13, H-cadherin (heart) (CDH13), transcript variant 1, mRNA [NM_001257]
up	2.90363		lincRNA:chr1:204566252-204573127 forward strand
up	2.88362	ARL4C	Homo sapiens ADP-ribosylation factor-like 4C (ARL4C), mRNA [NM_005737]
down	-3.15501	FAM84A	Homo sapiens family with sequence similarity 84, member A (FAM84A), mRNA [NM_145175]
up	3.13259	FMNL3	Homo sapiens formin-like 3 (FMNL3), transcript variant 1, mRNA [NM_175736]
up	2.84132	PTPRN2	Homo sapiens protein tyrosine phosphatase, receptor type, N polypeptide 2 (PTPRN2), transcript variant 1, mRNA [NM_002847]
down	-3.27552	CHADL	Homo sapiens chondroadherin-like (CHADL), mRNA [NM_138481]
down	-3.68691	CKMT1A	Homo sapiens creatine kinase, mitochondrial 1A (CKMT1A), nuclear gene encoding mitochondrial protein, mRNA [NM_001015001]
down	-2.46471		Homo sapiens cDNA FLJ32505 fis, clone SMINT1000039. [AK057067]
up	2.68071	VAMP5	Homo sapiens vesicle-associated membrane protein 5 (myobrevin) (VAMP5), mRNA [NM_006634]
up	2.44423	RPS6KA1	Homo sapiens ribosomal protein S6 kinase, 90kDa, polypeptide 1 (RPS6KA1), transcript variant 1, mRNA [NM_002953]
up	2.12384	WDR67	Homo sapiens WD repeat domain 67 (WDR67), transcript variant 1, mRNA [NM_145647]
up	4.30543	STAC3	Homo sapiens SH3 and cysteine rich domain 3 (STAC3), mRNA [NM_145064]
down	-3.19312	TGM1	Homo sapiens transglutaminase 1 (K polypeptide epidermal type I, protein-glutamine-gamma-glutamyltransferase) (TGM1), mRNA [NM_000359]
up	8.03695	PREX1	Homo sapiens phosphatidylinositol-3,4,5-trisphosphate-dependent Rac exchange factor 1 (PREX1), mRNA [NM_020820]
up	14.306	XLOC_014192	BROAD lincRNAs version v2 (http://www.broadinstitute.org/genome_bio/human_lincrnas/)
up	2.92881	PPP1R16B	Homo sapiens protein phosphatase 1, regulatory (inhibitor) subunit 16B (PPP1R16B), transcript variant 1, mRNA [NM_015568]
up	20.2426	NCF1	Homo sapiens neutrophil cytosolic factor 1 (NCF1), mRNA [NM_000265]
down	-3.15887	TYRO3	Homo sapiens TYRO3 protein tyrosine kinase (TYRO3), mRNA [NM_006293]
down	-3.49706	C7orf68	Homo sapiens chromosome 7 open reading frame 68 (C7orf68), transcript variant 1, mRNA [NM_013332]
down	-2.43527	TMEM52	Homo sapiens transmembrane protein 52 (TMEM52), mRNA [NM_178545]
down	-3.45024	C3orf52	Homo sapiens chromosome 3 open reading frame 52 (C3orf52), transcript variant 2, mRNA [NM_024616]
up	2.54967	ACOT9	Homo sapiens acyl-CoA thioesterase 9 (ACOT9), nuclear gene encoding mitochondrial protein, transcript variant 1, mRNA [NM_001037171]
down	-2.23152	ZNF658	Homo sapiens zinc finger protein 658 (ZNF658), mRNA [NM_033160]
down	-2.10935	MPST	Homo sapiens mercaptopyruvate sulfurtransferase (MPST), nuclear gene encoding mitochondrial protein, transcript variant 3, mRNA [NM_001130517]
up	3.499	BATF3	Homo sapiens basic leucine zipper transcription factor, ATF-like 3 (BATF3), mRNA [NM_018664]
up	10.4003
up	2.46369	HSD17B11	Homo sapiens hydroxysteroid (17-beta) dehydrogenase 11 (HSD17B11), mRNA [NM_016245]
up	2.51787	RPS6KA1	Homo sapiens ribosomal protein S6 kinase, 90kDa, polypeptide 1 (RPS6KA1), transcript variant 1, mRNA [NM_002953]
up	2.34918	C3	Homo sapiens complement component 3 (C3), mRNA [NM_000064]
up	2.72548	ATG7	Homo sapiens ATG7 autophagy related 7 homolog (S. cerevisiae) (ATG7), transcript variant 1, mRNA [NM_006395]
up	4.81066	HLA-DPB1	Homo sapiens major histocompatibility complex, class II, DP beta 1 (HLA-DPB1), mRNA [NM_002121]
down	-2.43048	TUBB8	Homo sapiens tubulin, beta 8 (TUBB8), transcript variant 1, mRNA [NM_177987]
down	-2.13781	JMJD7	Homo sapiens jumonji domain containing 7 (JMJD7), mRNA [NM_001114632]
up	3.82604	APH1B	Homo sapiens anterior pharynx defective 1 homolog B (C. elegans) (APH1B), transcript variant 1, mRNA [NM_031301]
up	7.28848	P2RY6	Homo sapiens pyrimidinergic receptor P2Y, G-protein coupled, 6 (P2RY6), transcript variant 2, mRNA [NM_176798]
down	-2.30818	ZNF219	Homo sapiens zinc finger protein 219 (ZNF219), transcript variant 1, mRNA [NM_016423]
up	2.1288	DENND5A	Homo sapiens DENN/MADD domain containing 5A (DENND5A), mRNA [NM_015213]
down	-2.85192	SYNGR1	Homo sapiens synaptogyrin 1 (SYNGR1), transcript variant 1a, mRNA [NM_004711]
down	-2.26367	SHMT1	Homo sapiens serine hydroxymethyltransferase 1 (soluble) (SHMT1), nuclear gene encoding mitochondrial protein, transcript variant 1, mRNA [NM_004169]
down	-2.92563	PHGDH	Homo sapiens phosphoglycerate dehydrogenase (PHGDH), mRNA [NM_006623]
up	3.46489		lincRNA:chr1:204566252-204573127 forward strand
down	-3.45326	F2RL1	Homo sapiens coagulation factor II (thrombin) receptor-like 1 (F2RL1), mRNA [NM_005242]
down	-2.707	PAQR6	Homo sapiens progestin and adipoQ receptor family member VI (PAQR6), transcript variant 1, mRNA [NM_024897]
up	3.80162	MLKL	Homo sapiens mixed lineage kinase domain-like (MLKL), transcript variant 1, mRNA [NM_152649]
up	2.60687	CMTM3	Homo sapiens CKLF-like MARVEL transmembrane domain containing 3 (CMTM3), transcript variant 1, mRNA [NM_144601]
up	2.15798	IKBIP	Homo sapiens IKBKB interacting protein (IKBIP), transcript variant 2, mRNA [NM_201612]
down	-2.75556	AHNAK	Homo sapiens AHNAK nucleoprotein (AHNAK), transcript variant 2, mRNA [NM_024060]
up	6.16401	APOL1	Homo sapiens apolipoprotein L, 1 (APOL1), transcript variant 2, mRNA [NM_145343]
down	-2.559	MLLT4	Homo sapiens myeloid/lymphoid or mixed-lineage leukemia (trithorax homolog, Drosophila); translocated to, 4 (MLLT4), transcript variant 1, mRNA [NM_001207008]
up	2.79282	GLIPR2	Homo sapiens GLI pathogenesis-related 2 (GLIPR2), mRNA [NM_022343]
up	3.36854	SMAP2	Homo sapiens small ArfGAP2 (SMAP2), transcript variant 1, mRNA [NM_022733]
up	4.78786	IFIT2	Homo sapiens interferon-induced protein with tetratricopeptide repeats 2 (IFIT2), mRNA [NM_001547]
up	4.00266	TRIM14	Homo sapiens tripartite motif containing 14 (TRIM14), transcript variant 1, mRNA [NM_014788]
up	6.92417	ST8SIA4	Homo sapiens ST8 alpha-N-acetyl-neuraminide alpha-2,8-sialyltransferase 4 (ST8SIA4), transcript variant 1, mRNA [NM_005668]
up	3.61714	RELT	Homo sapiens RELT tumor necrosis factor receptor (RELT), transcript variant 1, mRNA [NM_032871]
down	-2.85407	TLCD1	Homo sapiens TLC domain containing 1 (TLCD1), transcript variant 1, mRNA [NM_138463]
down	-3.01188	FHOD3	Homo sapiens formin homology 2 domain containing 3 (FHOD3), mRNA [NM_025135]
down	-2.30892	CDCA7	Homo sapiens cell division cycle associated 7 (CDCA7), transcript variant 1, mRNA [NM_031942]
up	4.87522	ACCN4	Homo sapiens amiloride-sensitive cation channel 4, pituitary (ACCN4), transcript variant 1, mRNA [NM_018674]
up	5.09602		major histocompatibility complex, class II, DQ beta 1 [Source:HGNC Symbol;Acc:4944] [ENST00000547498]
down	-2.27231	PPT2	Homo sapiens palmitoyl-protein thioesterase 2 (PPT2), transcript variant 1, mRNA [NM_005155]
down	-2.92808	PLEKHG5	Homo sapiens pleckstrin homology domain containing, family G (with RhoGef domain) member 5 (PLEKHG5), transcript variant 2, mRNA [NM_198681]
up	5.37552	GPX1	Homo sapiens glutathione peroxidase 1 (GPX1), transcript variant 2, mRNA [NM_201397]
up	2.40797	CCDC88C	Homo sapiens coiled-coil domain containing 88C (CCDC88C), mRNA [NM_001080414]
down	-2.41015		lincRNA:chr22:46451236-46516536 forward strand
down	-3.05535	PPAP2C	Homo sapiens phosphatidic acid phosphatase type 2C (PPAP2C), transcript variant 3, mRNA [NM_177543]
up	5.30819	APOL6	Homo sapiens apolipoprotein L, 6 (APOL6), mRNA [NM_030641]
down	-2.64145	CD109	Homo sapiens CD109 molecule (CD109), transcript variant 1, mRNA [NM_133493]
up	6.79397	RASGRP3	Homo sapiens RAS guanyl releasing protein 3 (calcium and DAG-regulated) (RASGRP3), transcript variant 2, mRNA [NM_170672]
down	-2.87807	HOXA5	Homo sapiens homeobox A5 (HOXA5), mRNA [NM_019102]
down	-2.54726	PXMP2	Homo sapiens peroxisomal membrane protein 2, 22kDa (PXMP2), mRNA [NM_018663]
up	5.00362	TRIM14	Homo sapiens tripartite motif containing 14 (TRIM14), transcript variant 1, mRNA [NM_014788]
down	-2.201	SUN1	Homo sapiens Sad1 and UNC84 domain containing 1 (SUN1), transcript variant 4, mRNA [NM_001171945]
down	-2.10327	MAPK13	Homo sapiens mitogen-activated protein kinase 13 (MAPK13), mRNA [NM_002754]
up	3.69068
up	2.83444	PPM1M	Homo sapiens protein phosphatase, Mg2+/Mn2+ dependent, 1M (PPM1M), transcript variant 1, mRNA [NM_144641]
down	-3.23878	FAM57A	Homo sapiens family with sequence similarity 57, member A (FAM57A), mRNA [NM_024792]
down	-2.71489	SMAGP	Homo sapiens small cell adhesion glycoprotein (SMAGP), transcript variant 1, mRNA [NM_001031628]
up	3.61114	ADAP1	Homo sapiens ArfGAP with dual PH domains 1 (ADAP1), mRNA [NM_006869]
up	2.47867	TMEM8A	Homo sapiens transmembrane protein 8A (TMEM8A), mRNA [NM_021259]
down	-2.13065	DNAJA4	Homo sapiens DnaJ (Hsp40) homolog, subfamily A, member 4 (DNAJA4), transcript variant 1, mRNA [NM_018602]
down	-3.04287	GRAMD1C	Homo sapiens GRAM domain containing 1C (GRAMD1C), transcript variant 1, mRNA [NM_017577]
down	-2.27771	HOXC6	Homo sapiens homeobox C6 (HOXC6), transcript variant 2, mRNA [NM_153693]
down	-3.72857	PTPN21	Homo sapiens protein tyrosine phosphatase, non-receptor type 21 (PTPN21), mRNA [NM_007039]
down	-2.71112		lincRNA:chr1:150582126-150591026 reverse strand
up	5.25472	VOPP1	Homo sapiens vesicular, overexpressed in cancer, prosurvival protein 1 (VOPP1), mRNA [NM_030796]
up	37.8453		immunoglobulin kappa variable 1D-33 [Source:HGNC Symbol;Acc:5753] [ENST00000390265]
down	-3.33057	CCDC64B	Homo sapiens coiled-coil domain containing 64B (CCDC64B), mRNA [NM_001103175]
down	-3.4119	POU3F1	Homo sapiens POU class 3 homeobox 1 (POU3F1), mRNA [NM_002699]
up	3.42228	TPK1	Homo sapiens thiamin pyrophosphokinase 1 (TPK1), transcript variant 1, mRNA [NM_022445]
up	6.3849	SP140	Homo sapiens SP140 nuclear body protein (SP140), transcript variant 1, mRNA [NM_007237]
up	3.23002	SLC9A7	Homo sapiens solute carrier family 9 (sodium/hydrogen exchanger), member 7 (SLC9A7), mRNA [NM_032591]
up	3.26692	ARHGAP22	Homo sapiens Rho GTPase activating protein 22 (ARHGAP22), mRNA [NM_021226]
up	7.55484	IKZF1	Homo sapiens IKAROS family zinc finger 1 (Ikaros) (IKZF1), transcript variant 1, mRNA [NM_006060]
down	-2.4692		lincRNA:chrX:53707005-53710958 reverse strand
down	-2.66744	ABHD5	Homo sapiens abhydrolase domain containing 5 (ABHD5), mRNA [NM_016006]
up	2.42886	PLEKHG2	Homo sapiens pleckstrin homology domain containing, family G (with RhoGef domain) member 2 (PLEKHG2), mRNA [NM_022835]
up	2.77996	DOCK11	Homo sapiens dedicator of cytokinesis 11 (DOCK11), mRNA [NM_144658]
up	2.85358	STK17B	Homo sapiens serine/threonine kinase 17b (STK17B), mRNA [NM_004226]
down	-2.18413	RXRA	Homo sapiens retinoid X receptor, alpha (RXRA), mRNA [NM_002957]
up	2.38754	C21orf96	Homo sapiens chromosome 21 open reading frame 96 (C21orf96), non-coding RNA [NR_026812]
up	2.41373	RAD51AP1	Homo sapiens RAD51 associated protein 1 (RAD51AP1), transcript variant 2, mRNA [NM_006479]
down	-2.23115	CTAGE4	Homo sapiens CTAGE family, member 4 (CTAGE4), mRNA [NM_198495]
up	7.90611	C16orf54	Homo sapiens chromosome 16 open reading frame 54 (C16orf54), mRNA [NM_175900]
up	2.18035		lincRNA:chr16:10479917-10481598 forward strand
up	3.25524	PCGF5	polycomb group ring finger 5 [Source:HGNC Symbol;Acc:28264] [ENST00000490164]
down	-2.33081	LAMA5	Homo sapiens laminin, alpha 5 (LAMA5), mRNA [NM_005560]
down	-2.73256	NMNAT3	Homo sapiens nicotinamide nucleotide adenylyltransferase 3 (NMNAT3), transcript variant 1, mRNA [NM_178177]
up	4.00945	ARPC1B	Homo sapiens actin related protein 2/3 complex, subunit 1B, 41kDa (ARPC1B), mRNA [NM_005720]
down	-3.47548	TMEM79	Homo sapiens transmembrane protein 79 (TMEM79), transcript variant 1, mRNA [NM_032323]
up	3.60493	RGL1	Homo sapiens ral guanine nucleotide dissociation stimulator-like 1 (RGL1), mRNA [NM_015149]
down	-2.34542	ZFYVE21	Homo sapiens zinc finger, FYVE domain containing 21 (ZFYVE21), transcript variant 2, mRNA [NM_024071]
up	9.14469	CECR1	Homo sapiens cat eye syndrome chromosome region, candidate 1 (CECR1), transcript variant 2, mRNA [NM_177405]
up	8.48723	NCEH1	Homo sapiens neutral cholesterol ester hydrolase 1 (NCEH1), transcript variant 2, mRNA [NM_020792]
down	-3.06037	KRT80	Homo sapiens keratin 80 (KRT80), transcript variant 1, mRNA [NM_182507]
down	-3.64583	BSPRY	Homo sapiens B-box and SPRY domain containing (BSPRY), mRNA [NM_017688]
up	2.7096	LYSMD2	Homo sapiens LysM, putative peptidoglycan-binding, domain containing 2 (LYSMD2), transcript variant 1, mRNA [NM_153374]
down	-2.10913	LCE1A	Homo sapiens late cornified envelope 1A (LCE1A), mRNA [NM_178348]
down	-2.27787	C12orf29	Homo sapiens chromosome 12 open reading frame 29 (C12orf29), mRNA [NM_001009894]
up	11.1926	FTL	Homo sapiens ferritin, light polypeptide (FTL), mRNA [NM_000146]
up	2.59132	LOC541471	Homo sapiens hypothetical LOC541471 (LOC541471), transcript variant 1, non-coding RNA [NR_015395]
up	4.14081	FTHL17	Homo sapiens ferritin, heavy polypeptide-like 17 (FTHL17), mRNA [NM_031894]
down	-2.52529	LLGL2	Homo sapiens lethal giant larvae homolog 2 (Drosophila) (LLGL2), transcript variant 2, mRNA [NM_001015002]
up	2.54483	SGTB	Homo sapiens small glutamine-rich tetratricopeptide repeat (TPR)-containing, beta (SGTB), mRNA [NM_019072]
down	-2.3465	PPP1R13B	Homo sapiens protein phosphatase 1, regulatory (inhibitor) subunit 13B (PPP1R13B), mRNA [NM_015316]
down	-2.26883	ANO9	Homo sapiens anoctamin 9 (ANO9), mRNA [NM_001012302]
down	-2.34705	C10orf58	Homo sapiens chromosome 10 open reading frame 58 (C10orf58), transcript variant 1, mRNA [NM_032333]
up	15.3162	PTPRC	Homo sapiens protein tyrosine phosphatase, receptor type, C (PTPRC), transcript variant 1, mRNA [NM_002838]
up	4.29887	APBB1IP	Homo sapiens amyloid beta (A4) precursor protein-binding, family B, member 1 interacting protein (APBB1IP), mRNA [NM_019043]
up	3.32781	IL27RA	Homo sapiens interleukin 27 receptor, alpha (IL27RA), mRNA [NM_004843]
up	2.75323	ADAP2	Homo sapiens ArfGAP with dual PH domains 2 (ADAP2), mRNA [NM_018404]
up	2.94676	KLF12	Kruppel-like factor 12 [Source:HGNC Symbol;Acc:6346] [ENST00000472022]
up	81.2897		{pseudogene} Ig V lambda IJ psi C lambda 6=Ig lambda chain surface Ig receptor VJC region {truncated light chain constant region} [human, B lymphoma cell line OCI LY8, mRNA Partial, 623 nt]. [S77011]
up	2.51743	RABGAP1L	Homo sapiens RAB GTPase activating protein 1-like (RABGAP1L), transcript variant 1, mRNA [NM_014857]
up	4.95586	TMEM176A	Homo sapiens transmembrane protein 176A (TMEM176A), mRNA [NM_018487]
down	-3.3254	AACS	Homo sapiens acetoacetyl-CoA synthetase (AACS), mRNA [NM_023928]
up	2.27414
down	-2.10908	SRRM3	Homo sapiens serine/arginine repetitive matrix 3 (SRRM3), mRNA [NM_001110199]
up	2.70771	C6orf204	Homo sapiens chromosome 6 open reading frame 204 (C6orf204), transcript variant 2, mRNA [NM_206921]
down	-2.29398	SEMA4G	Homo sapiens sema domain, immunoglobulin domain (Ig), transmembrane domain (TM) and short cytoplasmic domain, (semaphorin) 4G (SEMA4G), transcript variant 1, mRNA [NM_017893]
up	11.5971	TRAF3IP3	Homo sapiens TRAF3 interacting protein 3 (TRAF3IP3), mRNA [NM_025228]
up	27.5559		immunoglobulin heavy constant gamma 1 (G1m marker) [Source:HGNC Symbol;Acc:5525] [ENST00000390549]
down	-3.00376	C16orf74	Homo sapiens chromosome 16 open reading frame 74 (C16orf74), mRNA [NM_206967]
down	-2.89228		lincRNA:chr14:96555696-96556712 forward strand
down	-2.28566	PDGFA	Homo sapiens platelet-derived growth factor alpha polypeptide (PDGFA), transcript variant 2, mRNA [NM_033023]
down	-2.14602	IPPK	Homo sapiens inositol 1,3,4,5,6-pentakisphosphate 2-kinase (IPPK), mRNA [NM_022755]
up	2.30177	CCDC167	Homo sapiens coiled-coil domain containing 167 (CCDC167), mRNA [NM_138493]
down	-2.8722	TMEM154	Homo sapiens transmembrane protein 154 (TMEM154), mRNA [NM_152680]
up	4.04167	MFSD1	Homo sapiens major facilitator superfamily domain containing 1 (MFSD1), transcript variant 1, mRNA [NM_022736]
down	-3.03544	PROM2	Homo sapiens prominin 2 (PROM2), transcript variant 3, mRNA [NM_144707]
down	-2.15828	RASSF7	Homo sapiens Ras association (RalGDS/AF-6) domain family (N-terminal) member 7 (RASSF7), transcript variant 1, mRNA [NM_003475]
up	3.3877		lincRNA:chr17:78302232-78306261 forward strand
up	5.76217	PLAUR	Homo sapiens plasminogen activator, urokinase receptor (PLAUR), transcript variant 3, mRNA [NM_001005377]
up	2.42486	FAM65B	Homo sapiens family with sequence similarity 65, member B (FAM65B), transcript variant 1, mRNA [NM_014722]
down	-2.77607	SNX21	Homo sapiens sorting nexin family member 21 (SNX21), transcript variant 4, mRNA [NM_001042633]
up	3.38253	PPT1	Homo sapiens palmitoyl-protein thioesterase 1 (PPT1), transcript variant 1, mRNA [NM_000310]
up	6.85299	PSAP	Homo sapiens prosaposin (PSAP), transcript variant 2, mRNA [NM_001042465]
up	3.75385	ANKRD44	Homo sapiens ankyrin repeat domain 44 (ANKRD44), transcript variant B, mRNA [NM_153697]
down	-2.40972	ARHGEF19	Homo sapiens Rho guanine nucleotide exchange factor (GEF) 19 (ARHGEF19), mRNA [NM_153213]
up	4.34326	RNF213	Homo sapiens ring finger protein 213 (RNF213), transcript variant 2, mRNA [NM_020954]
down	-2.04041	LYNX1	Homo sapiens Ly6/neurotoxin 1 (LYNX1), transcript variant 3, mRNA [NM_177457]
down	-2.40039	DNMBP	Homo sapiens dynamin binding protein (DNMBP), mRNA [NM_015221]
down	-3.25385	TMEM79	Homo sapiens transmembrane protein 79 (TMEM79), transcript variant 1, mRNA [NM_032323]
up	2.25943	PAG1	Homo sapiens phosphoprotein associated with glycosphingolipid microdomains 1 (PAG1), mRNA [NM_018440]
up	3.00606	TOR3A	Homo sapiens torsin family 3, member A (TOR3A), mRNA [NM_022371]
down	-2.90536	FAM83H	Homo sapiens family with sequence similarity 83, member H (FAM83H), mRNA [NM_198488]
down	-2.92045	NXPH4	Homo sapiens neurexophilin 4 (NXPH4), mRNA [NM_007224]
down	-2.54909	FZD6	Homo sapiens frizzled family receptor 6 (FZD6), transcript variant 1, mRNA [NM_003506]
down	-2.40119	KLHL25	Homo sapiens kelch-like 25 (Drosophila) (KLHL25), mRNA [NM_022480]
up	4.77679
up	13.3546	NLRC3	Homo sapiens NLR family, CARD domain containing 3 (NLRC3), mRNA [NM_178844]
down	-3.34866	NRARP	Homo sapiens NOTCH-regulated ankyrin repeat protein (NRARP), mRNA [NM_001004354]
down	-2.9426	GPM6B	Homo sapiens glycoprotein M6B (GPM6B), transcript variant 1, mRNA [NM_001001995]
up	2.09449	TMEM173	Homo sapiens transmembrane protein 173 (TMEM173), nuclear gene encoding mitochondrial protein, mRNA [NM_198282]
down	-2.58932	MANSC1	Homo sapiens MANSC domain containing 1 (MANSC1), mRNA [NM_018050]
down	-3.07231	RARG	Homo sapiens retinoic acid receptor, gamma (RARG), transcript variant 1, mRNA [NM_000966]
down	-3.93969	S100A14	Homo sapiens S100 calcium binding protein A14 (S100A14), mRNA [NM_020672]
up	3.55951	APOL2	Homo sapiens apolipoprotein L, 2 (APOL2), transcript variant beta, mRNA [NM_145637]
up	11.0453		Homo sapiens T cell receptor beta chain mRNA, complete cds. [EF101778]
down	-2.57775	DHRS11	Homo sapiens dehydrogenase/reductase (SDR family) member 11 (DHRS11), mRNA [NM_024308]
up	6.5952	P2RX4	Homo sapiens purinergic receptor P2X, ligand-gated ion channel, 4 (P2RX4), mRNA [NM_002560]
up	3.58088	ARHGAP30	Homo sapiens Rho GTPase activating protein 30 (ARHGAP30), transcript variant 1, mRNA [NM_001025598]
down	-3.85058	GRHL3	Homo sapiens grainyhead-like 3 (Drosophila) (GRHL3), transcript variant 2, mRNA [NM_198173]
up	5.08224	FCN1	Homo sapiens ficolin (collagen/fibrinogen domain containing) 1 (FCN1), mRNA [NM_002003]
down	-5.00234	KRT6C	Homo sapiens keratin 6C (KRT6C), mRNA [NM_173086]
down	-2.49997	ZNF658	Homo sapiens zinc finger protein 658 (ZNF658), mRNA [NM_033160]
up	2.69399	SUSD3	Homo sapiens sushi domain containing 3 (SUSD3), mRNA [NM_145006]
up	5.83198	IL15	Homo sapiens interleukin 15 (IL15), transcript variant 2, mRNA [NM_172175]
down	-3.07788	OVOL1	Homo sapiens ovo-like 1(Drosophila) (OVOL1), mRNA [NM_004561]
up	2.30571
down	-3.56985		lincRNA:chr14:96507172-96661947 forward strand
up	7.92214	CMPK2	Homo sapiens cytidine monophosphate (UMP-CMP) kinase 2, mitochondrial (CMPK2), nuclear gene encoding mitochondrial protein, mRNA [NM_207315]
up	12.0984	WDFY4	Homo sapiens WDFY family member 4 (WDFY4), mRNA [NM_020945]
down	-3.40873		Homo sapiens hypothetical protein LOC151878, mRNA (cDNA clone IMAGE:3844647), partial cds. [BC014063]
down	-2.92101	EPS8L2	Homo sapiens EPS8-like 2 (EPS8L2), mRNA [NM_022772]
down	-2.16082	GRAMD3	Homo sapiens GRAM domain containing 3 (GRAMD3), transcript variant 2, mRNA [NM_023927]
down	-3.43481	EPHX3	Homo sapiens epoxide hydrolase 3 (EPHX3), transcript variant 1, mRNA [NM_024794]
down	-2.80549	LRRC1	Homo sapiens leucine rich repeat containing 1 (LRRC1), mRNA [NM_018214]
up	2.16866	CCDC167	Homo sapiens coiled-coil domain containing 167 (CCDC167), mRNA [NM_138493]
up	2.62529	TSPAN33	Homo sapiens tetraspanin 33 (TSPAN33), mRNA [NM_178562]
up	3.51488	APOL6	Homo sapiens apolipoprotein L, 6 (APOL6), mRNA [NM_030641]
up	2.75814	ZEB2	Homo sapiens zinc finger E-box binding homeobox 2 (ZEB2), transcript variant 1, mRNA [NM_014795]
down	-3.26028	GPRIN2	Homo sapiens G protein regulated inducer of neurite outgrowth 2 (GPRIN2), mRNA [NM_014696]
down	-2.83906	FAM83G	family with sequence similarity 83, member G [Source:HGNC Symbol;Acc:32554] [ENST00000388995]
down	-2.60822	VSIG10	Homo sapiens V-set and immunoglobulin domain containing 10 (VSIG10), mRNA [NM_019086]
up	2.31005	MT2A	Homo sapiens metallothionein 2A (MT2A), mRNA [NM_005953]
up	6.60873	HLA-DQB1	Homo sapiens major histocompatibility complex, class II, DQ beta 1 (HLA-DQB1), mRNA [NM_002123]
down	-2.25947	PLA2G12A	Homo sapiens phospholipase A2, group XIIA (PLA2G12A), mRNA [NM_030821]
down	-4.05639	GRHL1	Homo sapiens grainyhead-like 1 (Drosophila) (GRHL1), mRNA [NM_198182]
up	2.10939	SEC24D	Homo sapiens SEC24 family, member D (S. cerevisiae) (SEC24D), mRNA [NM_014822]
up	7.92752	FAM113B	Homo sapiens family with sequence similarity 113, member B (FAM113B), mRNA [NM_138371]
up	9.72443		lincRNA:chr14:23018310-23025460 forward strand
up	3.88122	OAS3	Homo sapiens 2'-5'-oligoadenylate synthetase 3, 100kDa (OAS3), mRNA [NM_006187]
up	5.49633	AP1S2	Homo sapiens adaptor-related protein complex 1, sigma 2 subunit (AP1S2), mRNA [NM_003916]
up	2.88119	TMEM229B	Homo sapiens transmembrane protein 229B (TMEM229B), mRNA [NM_182526]
up	7.94504	SEL1L3	Homo sapiens sel-1 suppressor of lin-12-like 3 (C. elegans) (SEL1L3), mRNA [NM_015187]
up	3.21576	UNC93B1	Homo sapiens unc-93 homolog B1 (C. elegans) (UNC93B1), mRNA [NM_030930]
down	-3.55329	TMEM237	Homo sapiens transmembrane protein 237 (TMEM237), transcript variant 1, mRNA [NM_001044385]
up	2.0779	CCDC109B	Homo sapiens coiled-coil domain containing 109B (CCDC109B), mRNA [NM_017918]
down	-2.46849	KCNJ14	Homo sapiens potassium inwardly-rectifying channel, subfamily J, member 14 (KCNJ14), transcript variant 2, mRNA [NM_170720]
down	-3.8913	ARL4D	Homo sapiens ADP-ribosylation factor-like 4D (ARL4D), mRNA [NM_001661]
down	-2.35862	C10orf58	Homo sapiens chromosome 10 open reading frame 58 (C10orf58), transcript variant 1, mRNA [NM_032333]
down	-3.36766	PROM2	Homo sapiens prominin 2 (PROM2), transcript variant 1, mRNA [NM_001165978]
up	5.02171	RAB37	Homo sapiens RAB37, member RAS oncogene family (RAB37), transcript variant 3, mRNA [NM_175738]
down	-2.70158	TMEM40	Homo sapiens transmembrane protein 40 (TMEM40), mRNA [NM_018306]
up	4.93005	RNF130	Homo sapiens ring finger protein 130 (RNF130), mRNA [NM_018434]
up	5.23599	CPVL	Homo sapiens carboxypeptidase, vitellogenic-like (CPVL), transcript variant 2, mRNA [NM_019029]
up	2.02987	RAB8B	Homo sapiens RAB8B, member RAS oncogene family (RAB8B), mRNA [NM_016530]
up	3.82099	HAPLN3	Homo sapiens hyaluronan and proteoglycan link protein 3 (HAPLN3), mRNA [NM_178232]
down	-3.01885	KCTD1	Homo sapiens potassium channel tetramerisation domain containing 1 (KCTD1), transcript variant 2, mRNA [NM_198991]
up	3.50244	BTN3A2	Homo sapiens butyrophilin, subfamily 3, member A2 (BTN3A2), transcript variant 1, mRNA [NM_007047]
up	3.65853	DDX60L	Homo sapiens DEAD (Asp-Glu-Ala-Asp) box polypeptide 60-like (DDX60L), mRNA [NM_001012967]
down	-2.97409	CRLF1	Homo sapiens cytokine receptor-like factor 1 (CRLF1), mRNA [NM_004750]
down	-3.06807	C9orf24	Homo sapiens chromosome 9 open reading frame 24 (C9orf24), transcript variant 1, mRNA [NM_032596]
down	-3.01919	LRRC8E	Homo sapiens leucine rich repeat containing 8 family, member E (LRRC8E), mRNA [NM_025061]
up	2.59445	GIMAP6	Homo sapiens GTPase, IMAP family member 6 (GIMAP6), transcript variant 1, mRNA [NM_024711]
down	-2.31785	TCFL5	Homo sapiens transcription factor-like 5 (basic helix-loop-helix) (TCFL5), mRNA [NM_006602]
up	3.1128	C9orf167	Homo sapiens chromosome 9 open reading frame 167 (C9orf167), mRNA [NM_017723]
down	-2.5553
down	-5.13456	ZDHHC11	Homo sapiens zinc finger, DHHC-type containing 11 (ZDHHC11), mRNA [NM_024786]
down	-2.45117	C19orf57	Homo sapiens chromosome 19 open reading frame 57 (C19orf57), mRNA [NM_024323]
up	2.53023	CSGALNACT2	Homo sapiens chondroitin sulfate N-acetylgalactosaminyltransferase 2 (CSGALNACT2), mRNA [NM_018590]
up	3.06552	ARHGAP18	Homo sapiens Rho GTPase activating protein 18 (ARHGAP18), mRNA [NM_033515]
down	-3.10381	EPN2	Homo sapiens epsin 2 (EPN2), transcript variant 2, mRNA [NM_014964]
down	-2.90765	PGAP1	Homo sapiens post-GPI attachment to proteins 1 (PGAP1), mRNA [NM_024989]
up	2.63574	FKBP15	Homo sapiens FK506 binding protein 15, 133kDa (FKBP15), mRNA [NM_015258]
up	8.46981	ARHGAP9	Homo sapiens Rho GTPase activating protein 9 (ARHGAP9), transcript variant 1, mRNA [NM_032496]
up	5.35438	CALM3	Homo sapiens calmodulin 3 (phosphorylase kinase, delta) (CALM3), mRNA [NM_005184]
