# Supplementary material for: Genome-Wide Screening of mRNA Expression in Leprosy Patients
Source: Front Genet. 2015 Nov 20;6:334. doi: 10.3389/fgene.2015.00334 (PMC4653304; doi:10.3389/fgene.2015.00334)
Supplement: Supplementary file 15 [file DataSheet9.XLS]

## Sheet: Supplement 10 mRNAs
Regulation	FC	Log FC	GeneSymbol	Description
down	-3.05377	-1.61059		lincRNA:chr7:45983575-46089425 reverse strand
down	-4.29472	-2.10257	LIPA	Homo sapiens lipase A, lysosomal acid, cholesterol esterase (LIPA), transcript variant 2, mRNA [NM_000235]
up	2.05119	1.03646	ADAM19	Homo sapiens ADAM metallopeptidase domain 19 (ADAM19), mRNA [NM_033274]
up	2.32424	1.21676	TCF7	Homo sapiens transcription factor 7 (T-cell specific, HMG-box) (TCF7), transcript variant 1, mRNA [NM_003202]
down	-2.30217	-1.20299	ALDH1A1	Homo sapiens aldehyde dehydrogenase 1 family, member A1 (ALDH1A1), mRNA [NM_000689]
down	-2.69916	-1.43251	FUCA1	Homo sapiens fucosidase, alpha-L- 1, tissue (FUCA1), mRNA [NM_000147]
down	-2.02976	-1.02131	A2M	Homo sapiens alpha-2-macroglobulin (A2M), mRNA [NM_000014]
up	3.03746	1.60286	LTB	Homo sapiens lymphotoxin beta (TNF superfamily, member 3) (LTB), transcript variant 1, mRNA [NM_002341]
up	2.84963	1.51077	IL7R	Homo sapiens interleukin 7 receptor (IL7R), mRNA [NM_002185]
up	3.74455	1.90479	CD40LG	Homo sapiens CD40 ligand (CD40LG), mRNA [NM_000074]
down	-2.00152	-1.0011	MPP1	Homo sapiens membrane protein, palmitoylated 1, 55kDa (MPP1), transcript variant 1, mRNA [NM_002436]
down	-2.65332	-1.4078	CTSZ	Homo sapiens cathepsin Z, mRNA (cDNA clone IMAGE:3929674), containing frame-shift errors. [BC025419]
down	-3.03443	-1.60143	FTL	Homo sapiens ferritin, light polypeptide (FTL), mRNA [NM_000146]
up	2.35079	1.23315	SPIB	Homo sapiens Spi-B transcription factor (Spi-1/PU.1 related) (SPIB), mRNA [NM_003121]
down	-2.04901	-1.03493	SGK1	Homo sapiens serum/glucocorticoid regulated kinase 1 (SGK1), transcript variant 1, mRNA [NM_005627]
down	-3.05877	-1.61295	FTL	Homo sapiens ferritin, light polypeptide (FTL), mRNA [NM_000146]
