# Supplementary material for: Genome-Wide Screening of mRNA Expression in Leprosy Patients
Source: Front Genet. 2015 Nov 20;6:334. doi: 10.3389/fgene.2015.00334 (PMC4653304; doi:10.3389/fgene.2015.00334)
Supplement: Supplementary file 17 [file DataSheet11.XLS]

## Sheet: Suplement 12 mRNAs
Regulation	FC	GeneSymbol	Description
up	6.91679	ADAMTS4	Homo sapiens ADAM metallopeptidase with thrombospondin type 1 motif, 4 (ADAMTS4), mRNA [NM_005099]
up	17.6445	AKR1B10	Homo sapiens aldo-keto reductase family 1, member B10 (aldose reductase) (AKR1B10), mRNA [NM_020299]
up	7.27716	ANGPTL4	Homo sapiens angiopoietin-like 4 (ANGPTL4), transcript variant 1, mRNA [NM_139314]
down	-2.93466	BAI1	Homo sapiens brain-specific angiogenesis inhibitor 1 (BAI1), mRNA [NM_001702]
up	3.80561	CD300E	Homo sapiens CD300e molecule (CD300E), mRNA [NM_181449]
down	-2.36644	EEF2K	Homo sapiens eukaryotic elongation factor-2 kinase (EEF2K), mRNA [NM_013302]
down	-3.34501	EPHB6	Homo sapiens EPH receptor B6 (EPHB6), mRNA [NM_004445]
up	3.69709	FAM83D	Homo sapiens family with sequence similarity 83, member D (FAM83D), mRNA [NM_030919]
up	4.82514	GJB2	Homo sapiens gap junction protein, beta 2, 26kDa (GJB2), mRNA [NM_004004]
up	2.27565	IFITM3	Homo sapiens interferon induced transmembrane protein 3 (IFITM3), mRNA [NM_021034]
up	2.01768	IFITM4P	Homo sapiens interferon induced transmembrane protein 4 pseudogene (IFITM4P), non-coding RNA [NR_001590]
up	10.4475	IL1B	Homo sapiens interleukin 1, beta (IL1B), mRNA [NM_000576]
up	18.6633	KRT6A	Homo sapiens keratin 6A (KRT6A), mRNA [NM_005554]
up	19.2613	KRT6C	Homo sapiens keratin 6C (KRT6C), mRNA [NM_173086]
up	3.37107	MDFI	Homo sapiens MyoD family inhibitor (MDFI), mRNA [NM_005586]
down	-2.77266	MFSD2A	Homo sapiens major facilitator superfamily domain containing 2A (MFSD2A), transcript variant 1, mRNA [NM_001136493]
down	-4.26539	MMP9	Homo sapiens matrix metallopeptidase 9 (gelatinase B, 92kDa gelatinase, 92kDa type IV collagenase) (MMP9), mRNA [NM_004994]
up	4.52551	MT2A	Homo sapiens metallothionein 2A (MT2A), mRNA [NM_005953]
up	4.91386	NNMT	Homo sapiens nicotinamide N-methyltransferase (NNMT), mRNA [NM_006169]
down	-6.67684	NR1D1	Homo sapiens nuclear receptor subfamily 1, group D, member 1 (NR1D1), mRNA [NM_021724]
up	47.6453	PTX3	Homo sapiens pentraxin 3, long (PTX3), mRNA [NM_002852]
down	-2.86426	RAB37	Homo sapiens RAB37, member RAS oncogene family (RAB37), transcript variant 3, mRNA [NM_175738]
down	-3.71237	TEF	Homo sapiens thyrotrophic embryonic factor (TEF), transcript variant 1, mRNA [NM_003216]
down	-2.77248	TNNI2	Homo sapiens troponin I type 2 (skeletal, fast) (TNNI2), transcript variant 1, mRNA [NM_003282]
down	-3.89607	TOX2	Homo sapiens TOX high mobility group box family member 2 (TOX2), transcript variant 3, mRNA [NM_032883]
