# Supplementary material for: Genome-Wide Screening of mRNA Expression in Leprosy Patients
Source: Front Genet. 2015 Nov 20;6:334. doi: 10.3389/fgene.2015.00334 (PMC4653304; doi:10.3389/fgene.2015.00334)
Supplement: Supplementary file 20 [file DataSheet14.XLS]

## Sheet: Supplement 15 mRNAs
Regulation	FC	GeneSymbol	Description
up	5.20537	TMC8	Homo sapiens transmembrane channel-like 8 (TMC8), mRNA [NM_152468]
down	-4.28118	ACOX2	Homo sapiens acyl-CoA oxidase 2, branched chain (ACOX2), mRNA [NM_003500]
up	8.45917		lincRNA:chr7:45983575-46089425 reverse strand
down	-7.35625	EPS8L1	Homo sapiens EPS8-like 1 (EPS8L1), transcript variant 1, mRNA [NM_133180]
down	-2.62561	ASAP3	Homo sapiens ArfGAP with SH3 domain, ankyrin repeat and PH domain 3 (ASAP3), transcript variant 1, mRNA [NM_017707]
up	6.35912	HLA-DRA	Homo sapiens major histocompatibility complex, class II, DR alpha (HLA-DRA), mRNA [NM_019111]
down	-3.30884	SORBS2	Homo sapiens sorbin and SH3 domain containing 2 (SORBS2), transcript variant 2, mRNA [NM_021069]
up	5.96316	MX2	Homo sapiens myxovirus (influenza virus) resistance 2 (mouse) (MX2), mRNA [NM_002463]
up	3.20953	PARP12	Homo sapiens poly (ADP-ribose) polymerase family, member 12 (PARP12), mRNA [NM_022750]
down	-2.73927	CYB5A	Homo sapiens cytochrome b5 type A (microsomal) (CYB5A), transcript variant 2, mRNA [NM_001914]
up	13.449	CCL2	Homo sapiens chemokine (C-C motif) ligand 2 (CCL2), mRNA [NM_002982]
down	-5.77171	TM7SF2	Homo sapiens transmembrane 7 superfamily member 2 (TM7SF2), mRNA [NM_003273]
up	7.78715	TRAF3IP3	TRAF3 interacting protein 3 [Source:HGNC Symbol;Acc:30766] [ENST00000476050]
down	-8.5618	BMP7	Homo sapiens bone morphogenetic protein 7 (BMP7), mRNA [NM_001719]
up	2.18616	DNASE1L1	Homo sapiens deoxyribonuclease I-like 1 (DNASE1L1), transcript variant 1, mRNA [NM_006730]
up	6.67657	HLA-DPB1	Homo sapiens major histocompatibility complex, class II, DP beta 1 (HLA-DPB1), mRNA [NM_002121]
up	31.7873	SLAMF7	Homo sapiens SLAM family member 7 (SLAMF7), mRNA [NM_021181]
down	-4.79092	PDZD2	Homo sapiens PDZ domain containing 2 (PDZD2), mRNA [NM_178140]
down	-2.37702	CCDC120	Homo sapiens coiled-coil domain containing 120 (CCDC120), transcript variant 3, mRNA [NM_033626]
down	-4.24421	PTPN3	Homo sapiens protein tyrosine phosphatase, non-receptor type 3 (PTPN3), transcript variant 1, mRNA [NM_002829]
up	4.93941	EMILIN2	Homo sapiens elastin microfibril interfacer 2 (EMILIN2), mRNA [NM_032048]
up	3.84865	SKAP1	Homo sapiens src kinase associated phosphoprotein 1 (SKAP1), transcript variant 1, mRNA [NM_003726]
up	7.17104	LIPA	Homo sapiens lipase A, lysosomal acid, cholesterol esterase (LIPA), transcript variant 2, mRNA [NM_000235]
down	-2.87643	TUBA4A	Homo sapiens tubulin, alpha 4a (TUBA4A), mRNA [NM_006000]
up	2.80967	NPC2	Homo sapiens Niemann-Pick disease, type C2 (NPC2), mRNA [NM_006432]
down	-3.06069	EGFL8	Homo sapiens EGF-like-domain, multiple 8 (EGFL8), transcript variant 1, mRNA [NM_030652]
down	-2.72587	EMP2	Homo sapiens epithelial membrane protein 2 (EMP2), mRNA [NM_001424]
up	2.282	PLCG2	Homo sapiens phospholipase C, gamma 2 (phosphatidylinositol-specific) (PLCG2), mRNA [NM_002661]
down	-3.15629	MARVELD2	MARVEL domain containing 2 [Source:HGNC Symbol;Acc:26401] [ENST00000454295]
up	3.70682	NEK6	Homo sapiens NIMA (never in mitosis gene a)-related kinase 6 (NEK6), transcript variant 2, mRNA [NM_014397]
up	5.29121	AKR1B1	Homo sapiens aldo-keto reductase family 1, member B1 (aldose reductase) (AKR1B1), mRNA [NM_001628]
up	13.3982	OASL	Homo sapiens 2'-5'-oligoadenylate synthetase-like (OASL), transcript variant 1, mRNA [NM_003733]
down	-2.04226	MID2	Homo sapiens midline 2 (MID2), transcript variant 1, mRNA [NM_012216]
down	-8.93344	SH3D21	SH3 domain containing 21 [Source:HGNC Symbol;Acc:26236] [ENST00000480549]
down	-3.17576	JAG2	Homo sapiens jagged 2 (JAG2), transcript variant 1, mRNA [NM_002226]
up	5.07446	SP110	Homo sapiens SP110 nuclear body protein (SP110), transcript variant b, mRNA [NM_004510]
down	-4.57559	AR	Homo sapiens androgen receptor (AR), transcript variant 1, mRNA [NM_000044]
up	9.6345	SLC16A3	Homo sapiens solute carrier family 16, member 3 (monocarboxylic acid transporter 4) (SLC16A3), transcript variant 2, mRNA [NM_001042422]
up	2.36496	PLXND1	Homo sapiens plexin D1 (PLXND1), mRNA [NM_015103]
down	-3.13888	PTPN14	Homo sapiens protein tyrosine phosphatase, non-receptor type 14 (PTPN14), mRNA [NM_005401]
up	3.19608	GMIP	Homo sapiens GEM interacting protein (GMIP), mRNA [NM_016573]
down	-2.29703	DAB2IP	Homo sapiens DAB2 interacting protein (DAB2IP), transcript variant 1, mRNA [NM_032552]
down	-7.99552	PRR15L	Homo sapiens proline rich 15-like (PRR15L), mRNA [NM_024320]
up	9.36126	SH2D2A	Homo sapiens SH2 domain containing 2A (SH2D2A), transcript variant 2, mRNA [NM_003975]
down	-4.07059	BAIAP2	Homo sapiens BAI1-associated protein 2 (BAIAP2), transcript variant 2, mRNA [NM_017451]
down	-2.45573	GRB7	Homo sapiens growth factor receptor-bound protein 7 (GRB7), transcript variant 1, mRNA [NM_005310]
up	2.92266	BCL3	Homo sapiens B-cell CLL/lymphoma 3 (BCL3), mRNA [NM_005178]
down	-3.45425	RAI2	Homo sapiens retinoic acid induced 2 (RAI2), transcript variant 2, mRNA [NM_021785]
up	9.13877	DOK3	Homo sapiens docking protein 3 (DOK3), transcript variant 2, mRNA [NM_001144875]
down	-2.81902	SH3YL1	Homo sapiens SH3 domain containing, Ysc84-like 1 (S. cerevisiae) (SH3YL1), transcript variant 1, mRNA [NM_015677]
up	8.13165	LCP1	Homo sapiens lymphocyte cytosolic protein 1 (L-plastin) (LCP1), mRNA [NM_002298]
down	-2.11557	RNF141	Homo sapiens ring finger protein 141 (RNF141), mRNA [NM_016422]
down	-2.62945	IL28RA	Homo sapiens interleukin 28 receptor, alpha (interferon, lambda receptor) (IL28RA), transcript variant 1, mRNA [NM_170743]
down	-3.24497	ESRP2	Homo sapiens epithelial splicing regulatory protein 2 (ESRP2), mRNA [NM_024939]
down	-3.76295	MCF2L	Homo sapiens MCF.2 cell line derived transforming sequence-like (MCF2L), transcript variant 2, mRNA [NM_024979]
up	6.57094	IL32	Homo sapiens interleukin 32 (IL32), transcript variant 4, mRNA [NM_001012633]
up	6.06249	HLA-DOA	Homo sapiens major histocompatibility complex, class II, DO alpha (HLA-DOA), mRNA [NM_002119]
up	3.04341	CKLF	Homo sapiens chemokine-like factor (CKLF), transcript variant 4, mRNA [NM_181641]
up	3.39526	ATM	Homo sapiens ataxia telangiectasia mutated (ATM), mRNA [NM_000051]
up	13.4106	CTSZ	Homo sapiens cathepsin Z (CTSZ), mRNA [NM_001336]
up	8.07627	LPXN	Homo sapiens leupaxin (LPXN), transcript variant 2, mRNA [NM_004811]
up	3.47985	RUNX1	Homo sapiens runt-related transcription factor 1 (RUNX1), transcript variant 2, mRNA [NM_001001890]
up	19.591	NCF1	Homo sapiens neutrophil cytosolic factor 1 (NCF1), mRNA [NM_000265]
down	-7.09773	DHCR24	Homo sapiens 24-dehydrocholesterol reductase (DHCR24), mRNA [NM_014762]
down	-2.98491	LSS	Homo sapiens lanosterol synthase (2,3-oxidosqualene-lanosterol cyclase) (LSS), transcript variant 2, mRNA [NM_001001438]
down	-5.12	KLF5	Homo sapiens Kruppel-like factor 5 (intestinal) (KLF5), mRNA [NM_001730]
down	-3.7457	VSIG10L	Homo sapiens V-set and immunoglobulin domain containing 10 like (VSIG10L), mRNA [NM_001163922]
up	8.16014	TNC	Homo sapiens tenascin C (TNC), mRNA [NM_002160]
down	-2.9925	EGFR	Homo sapiens epidermal growth factor receptor (EGFR), transcript variant 1, mRNA [NM_005228]
down	-2.28709	TST	Homo sapiens thiosulfate sulfurtransferase (rhodanese) (TST), nuclear gene encoding mitochondrial protein, mRNA [NM_003312]
up	2.12613	CELF2	Homo sapiens CUGBP, Elav-like family member 2 (CELF2), transcript variant 1, mRNA [NM_001025076]
up	2.99298	GSDMD	Homo sapiens gasdermin D (GSDMD), transcript variant 1, mRNA [NM_024736]
down	-5.80283	CYP2J2	Homo sapiens cytochrome P450, family 2, subfamily J, polypeptide 2 (CYP2J2), mRNA [NM_000775]
up	4.60276	GNG10	Homo sapiens guanine nucleotide binding protein (G protein), gamma 10 (GNG10), transcript variant 1, mRNA [NM_001017998]
up	2.26246	LRRC8C	Homo sapiens leucine rich repeat containing 8 family, member C (LRRC8C), mRNA [NM_032270]
up	3.70584	HLA-C	PREDICTED: Homo sapiens HLA class I histocompatibility antigen, Cw-15 alpha chain-like, transcript variant 2 (LOC100507681), mRNA [XM_003119360]
down	-3.13145	RIPK4	Homo sapiens receptor-interacting serine-threonine kinase 4 (RIPK4), mRNA [NM_020639]
down	-3.84499	APCDD1	Homo sapiens adenomatosis polyposis coli down-regulated 1 (APCDD1), mRNA [NM_153000]
down	-5.56729	SP6	Homo sapiens Sp6 transcription factor (SP6), mRNA [NM_199262]
down	-5.49149	ID4	Homo sapiens inhibitor of DNA binding 4, dominant negative helix-loop-helix protein (ID4), mRNA [NM_001546]
down	-2.09151	ZNF462	Homo sapiens zinc finger protein 462 (ZNF462), mRNA [NM_021224]
down	-5.10171	MFAP3L	Homo sapiens microfibrillar-associated protein 3-like (MFAP3L), transcript variant 1, mRNA [NM_021647]
down	-3.07261	MMAB	Homo sapiens methylmalonic aciduria (cobalamin deficiency) cblB type (MMAB), nuclear gene encoding mitochondrial protein, transcript variant 1, mRNA [NM_052845]
down	-8.23451	MAPT	Homo sapiens microtubule-associated protein tau (MAPT), transcript variant 1, mRNA [NM_016835]
up	2.11525	XLOC_004803	BROAD lincRNAs version v2 (http://www.broadinstitute.org/genome_bio/human_lincrnas/)
up	3.00155	SPECC1	Homo sapiens sperm antigen with calponin homology and coiled-coil domains 1 (SPECC1), transcript variant NSP5beta3alpha, mRNA [NM_152904]
up	2.21346	ACTB	Homo sapiens actin, beta (ACTB), mRNA [NM_001101]
up	2.72309	KLHL5	Homo sapiens kelch-like 5 (Drosophila) (KLHL5), transcript variant 1, mRNA [NM_015990]
down	-4.01711	ARHGEF5	Homo sapiens Rho guanine nucleotide exchange factor (GEF) 5 (ARHGEF5), mRNA [NM_005435]
down	-4.86233	PANK1	Homo sapiens pantothenate kinase 1 (PANK1), transcript variant alpha, mRNA [NM_148977]
down	-3.92275	CCND1	Homo sapiens cyclin D1 (CCND1), mRNA [NM_053056]
down	-4.43001	SC4MOL	Homo sapiens sterol-C4-methyl oxidase-like (SC4MOL), transcript variant 1, mRNA [NM_006745]
down	-4.46769	IRX4	Homo sapiens iroquois homeobox 4 (IRX4), mRNA [NM_016358]
up	3.47416
down	-2.92128	GTF2IRD1	Homo sapiens GTF2I repeat domain containing 1 (GTF2IRD1), transcript variant 2, mRNA [NM_005685]
down	-2.88082	BCL11A	Homo sapiens B-cell CLL/lymphoma 11A (zinc finger protein) (BCL11A), transcript variant 1, mRNA [NM_022893]
up	10.2722	CD3D	Homo sapiens CD3d molecule, delta (CD3-TCR complex) (CD3D), transcript variant 1, mRNA [NM_000732]
down	-2.46859	EN1	Homo sapiens engrailed homeobox 1 (EN1), mRNA [NM_001426]
up	10.1342	PTPRC	Homo sapiens protein tyrosine phosphatase, receptor type, C (PTPRC), transcript variant 1, mRNA [NM_002838]
up	3.17137	TYMP	Homo sapiens thymidine phosphorylase (TYMP), transcript variant 1, mRNA [NM_001113755]
up	13.2152	LY96	Homo sapiens lymphocyte antigen 96 (LY96), transcript variant 1, mRNA [NM_015364]
up	3.19218	SYK	Homo sapiens spleen tyrosine kinase (SYK), transcript variant 1, mRNA [NM_003177]
down	-3.64635	PARD3	Homo sapiens par-3 partitioning defective 3 homolog (C. elegans) (PARD3), transcript variant 1, mRNA [NM_019619]
down	-5.40654	PON3	Homo sapiens paraoxonase 3 (PON3), mRNA [NM_000940]
down	-2.14225	ATP8B1	Homo sapiens ATPase, aminophospholipid transporter, class I, type 8B, member 1 (ATP8B1), mRNA [NM_005603]
up	24.5812	GZMA	Homo sapiens granzyme A (granzyme 1, cytotoxic T-lymphocyte-associated serine esterase 3) (GZMA), mRNA [NM_006144]
down	-2.64801	CYB5R2	Homo sapiens cytochrome b5 reductase 2 (CYB5R2), mRNA [NM_016229]
up	44.3795	FAM26F	Homo sapiens family with sequence similarity 26, member F (FAM26F), mRNA [NM_001010919]
up	2.73088	C9orf21	Homo sapiens chromosome 9 open reading frame 21 (C9orf21), mRNA [NM_153698]
up	7.39702	GMFG	Homo sapiens glia maturation factor, gamma (GMFG), mRNA [NM_004877]
up	5.51159	WDFY4	Homo sapiens WDFY family member 4 (WDFY4), mRNA [NM_020945]
down	-4.63783	LOC388152	Homo sapiens hypothetical LOC388152 (LOC388152), non-coding RNA [NR_027001]
down	-2.54492	XLOC_011950	BROAD lincRNAs version v2 (http://www.broadinstitute.org/genome_bio/human_lincrnas/)
up	5.75887	CHN1	Homo sapiens chimerin (chimaerin) 1 (CHN1), transcript variant 1, mRNA [NM_001822]
up	4.61028	NMI	Homo sapiens N-myc (and STAT) interactor (NMI), mRNA [NM_004688]
down	-3.04304	MAP3K9	Homo sapiens mitogen-activated protein kinase kinase kinase 9 (MAP3K9), mRNA [NM_033141]
up	2.95473	HLA-A	Homo sapiens major histocompatibility complex, class I, A (HLA-A), transcript variant 1, mRNA [NM_002116]
up	4.89829	SUSD1	Homo sapiens sushi domain containing 1 (SUSD1), mRNA [NM_022486]
up	12.3413	CD2	Homo sapiens CD2 molecule (CD2), mRNA [NM_001767]
up	2.97371	RAB27A	Homo sapiens RAB27A, member RAS oncogene family (RAB27A), transcript variant 1, mRNA [NM_004580]
down	-2.90423	SUN1	Homo sapiens Sad1 and UNC84 domain containing 1 (SUN1), transcript variant 2, mRNA [NM_025154]
down	-3.55679	TFAP2C	Homo sapiens transcription factor AP-2 gamma (activating enhancer binding protein 2 gamma) (TFAP2C), mRNA [NM_003222]
up	2.88096	ADAM19	Homo sapiens ADAM metallopeptidase domain 19 (ADAM19), mRNA [NM_033274]
up	8.66657	GBP4	Homo sapiens guanylate binding protein 4 (GBP4), mRNA [NM_052941]
up	4.13692	MYD88	Homo sapiens myeloid differentiation primary response gene (88) (MYD88), transcript variant 2, mRNA [NM_002468]
down	-3.14474	ANKH	Homo sapiens ankylosis, progressive homolog (mouse) (ANKH), mRNA [NM_054027]
down	-2.57497	GJA1	Homo sapiens gap junction protein, alpha 1, 43kDa (GJA1), mRNA [NM_000165]
up	2.25998	SMCHD1	Homo sapiens structural maintenance of chromosomes flexible hinge domain containing 1 (SMCHD1), mRNA [NM_015295]
down	-3.95348	CREB3L4	Homo sapiens cAMP responsive element binding protein 3-like 4 (CREB3L4), mRNA [NM_130898]
down	-2.46556	GPSM1	Homo sapiens G-protein signaling modulator 1 (GPSM1), transcript variant 1, mRNA [NM_001145638]
up	2.40682	STAT2	Homo sapiens signal transducer and activator of transcription 2, 113kDa (STAT2), transcript variant 1, mRNA [NM_005419]
up	4.31314	TMSB10	Homo sapiens thymosin beta 10 (TMSB10), mRNA [NM_021103]
up	3.04829	MTHFD2	Homo sapiens methylenetetrahydrofolate dehydrogenase (NADP+ dependent) 2, methenyltetrahydrofolate cyclohydrolase (MTHFD2), nuclear gene encoding mitochondrial protein, transcript variant 1, mRNA [NM_006636]
up	3.86895	SDSL	Homo sapiens serine dehydratase-like (SDSL), mRNA [NM_138432]
up	2.85467	TNFSF10	Homo sapiens tumor necrosis factor (ligand) superfamily, member 10 (TNFSF10), transcript variant 1, mRNA [NM_003810]
down	-3.08284	GNAI1	Homo sapiens guanine nucleotide binding protein (G protein), alpha inhibiting activity polypeptide 1 (GNAI1), mRNA [NM_002069]
down	-4.31763	HOXA9	Homo sapiens homeobox A9 (HOXA9), mRNA [NM_152739]
down	-2.85814	BMP2	Homo sapiens bone morphogenetic protein 2 (BMP2), mRNA [NM_001200]
up	2.95176	RNASET2	Homo sapiens ribonuclease T2 (RNASET2), mRNA [NM_003730]
down	-3.81163	KRT73	Homo sapiens keratin 73 (KRT73), mRNA [NM_175068]
down	-7.44933	TMEM63C	Homo sapiens transmembrane protein 63C (TMEM63C), mRNA [NM_020431]
down	-3.02653	ME1	Homo sapiens malic enzyme 1, NADP(+)-dependent, cytosolic (ME1), mRNA [NM_002395]
down	-2.75467	HR	Homo sapiens hairless homolog (mouse) (HR), transcript variant 1, mRNA [NM_005144]
down	-6.23899	COBL	Homo sapiens cordon-bleu homolog (mouse) (COBL), mRNA [NM_015198]
down	-2.30767	ACACA	Homo sapiens acetyl-CoA carboxylase alpha (ACACA), transcript variant 2, mRNA [NM_198839]
down	-2.80408		lincRNA:chr22:46464600-46466898 reverse strand
down	-3.30931	KIAA0284	Homo sapiens KIAA0284 (KIAA0284), transcript variant 2, mRNA [NM_015005]
down	-6.00942	PRSS8	Homo sapiens protease, serine, 8 (PRSS8), mRNA [NM_002773]
up	3.89053	STARD3NL	Homo sapiens STARD3 N-terminal like (STARD3NL), mRNA [NM_032016]
up	7.14063	CD52	Homo sapiens CD52 molecule (CD52), mRNA [NM_001803]
up	9.20325	PARP14	Homo sapiens poly (ADP-ribose) polymerase family, member 14 (PARP14), mRNA [NM_017554]
up	6.53779	MT1F	Homo sapiens metallothionein 1F (MT1F), mRNA [NM_005949]
up	3.11453	C17orf62	Homo sapiens chromosome 17 open reading frame 62 (C17orf62), transcript variant 2, mRNA [NM_001033046]
up	4.37037	NFKBIE	Homo sapiens nuclear factor of kappa light polypeptide gene enhancer in B-cells inhibitor, epsilon (NFKBIE), mRNA [NM_004556]
up	3.04401	DOCK4	Homo sapiens dedicator of cytokinesis 4 (DOCK4), mRNA [NM_014705]
up	5.2057	PVRIG	Homo sapiens poliovirus receptor related immunoglobulin domain containing (PVRIG), mRNA [NM_024070]
down	-4.8516	PTPRF	Homo sapiens protein tyrosine phosphatase, receptor type, F (PTPRF), transcript variant 1, mRNA [NM_002840]
up	8.85426	PTGER2	Homo sapiens prostaglandin E receptor 2 (subtype EP2), 53kDa (PTGER2), mRNA [NM_000956]
up	4.31623	TCIRG1	Homo sapiens T-cell, immune regulator 1, ATPase, H+ transporting, lysosomal V0 subunit A3 (TCIRG1), transcript variant 1, mRNA [NM_006019]
down	-2.67379	PLEKHA1	Homo sapiens pleckstrin homology domain containing, family A (phosphoinositide binding specific) member 1 (PLEKHA1), transcript variant 2, mRNA [NM_001001974]
up	10.364	P2RY8	Homo sapiens purinergic receptor P2Y, G-protein coupled, 8 (P2RY8), mRNA [NM_178129]
up	3.33147	E2F3	Homo sapiens E2F transcription factor 3 (E2F3), mRNA [NM_001949]
up	28.5013	GZMB	Homo sapiens granzyme B (granzyme 2, cytotoxic T-lymphocyte-associated serine esterase 1) (GZMB), mRNA [NM_004131]
up	4.88025	ARHGAP4	Homo sapiens Rho GTPase activating protein 4 (ARHGAP4), transcript variant 1, mRNA [NM_001164741]
down	-4.879	COL7A1	Homo sapiens collagen, type VII, alpha 1 (COL7A1), mRNA [NM_000094]
up	3.36839	RELB	Homo sapiens v-rel reticuloendotheliosis viral oncogene homolog B (RELB), mRNA [NM_006509]
up	2.82591	MAPRE1	Homo sapiens microtubule-associated protein, RP/EB family, member 1 (MAPRE1), mRNA [NM_012325]
down	-3.38317	GP1BB	Homo sapiens glycoprotein Ib (platelet), beta polypeptide (GP1BB), mRNA [NM_000407]
up	2.55826	SP100	Homo sapiens SP100 nuclear antigen (SP100), transcript variant 2, mRNA [NM_003113]
up	2.99138	NAGA	Homo sapiens N-acetylgalactosaminidase, alpha- (NAGA), mRNA [NM_000262]
up	3.17957	SLC36A1	Homo sapiens solute carrier family 36 (proton/amino acid symporter), member 1 (SLC36A1), mRNA [NM_078483]
up	3.64019	HLA-J	Homo sapiens major histocompatibility complex, class I, J (pseudogene) (HLA-J), non-coding RNA [NR_024240]
down	-8.096	IL17D	Homo sapiens interleukin 17D (IL17D), mRNA [NM_138284]
up	4.16369	MCTP1	Homo sapiens multiple C2 domains, transmembrane 1 (MCTP1), transcript variant L, mRNA [NM_024717]
down	-2.80101	EFNA1	Homo sapiens ephrin-A1 (EFNA1), transcript variant 1, mRNA [NM_004428]
up	3.21491	TGFB1	Homo sapiens transforming growth factor, beta 1 (TGFB1), mRNA [NM_000660]
up	4.51934	ALOX5AP	Homo sapiens arachidonate 5-lipoxygenase-activating protein (ALOX5AP), transcript variant 1, mRNA [NM_001629]
up	13.342	CXCR4	Homo sapiens chemokine (C-X-C motif) receptor 4 (CXCR4), transcript variant 1, mRNA [NM_001008540]
down	-3.67933	C1orf172	Homo sapiens chromosome 1 open reading frame 172 (C1orf172), mRNA [NM_152365]
up	4.87753	ADAM8	Homo sapiens ADAM metallopeptidase domain 8 (ADAM8), transcript variant 1, mRNA [NM_001109]
down	-5.62883	WNK2	Homo sapiens WNK lysine deficient protein kinase 2 (WNK2), mRNA [NM_006648]
down	-2.66589	EMP2	Homo sapiens epithelial membrane protein 2 (EMP2), mRNA [NM_001424]
down	-3.61353	GPR56	Homo sapiens G protein-coupled receptor 56 (GPR56), transcript variant 3, mRNA [NM_201525]
up	4.27825	HLA-DRB1	Homo sapiens major histocompatibility complex, class II, DR beta 1 (HLA-DRB1), mRNA [NM_002124]
up	9.64298	LCK	Homo sapiens lymphocyte-specific protein tyrosine kinase (LCK), transcript variant 2, mRNA [NM_005356]
up	2.91083	CYFIP2	Homo sapiens cytoplasmic FMR1 interacting protein 2 (CYFIP2), transcript variant 2, mRNA [NM_001037332]
down	-4.48665	CLDN3	Homo sapiens claudin 3 (CLDN3), mRNA [NM_001306]
up	9.92502	IFI6	Homo sapiens interferon, alpha-inducible protein 6 (IFI6), transcript variant 3, mRNA [NM_022873]
down	-3.04527	PLCXD1	Homo sapiens phosphatidylinositol-specific phospholipase C, X domain containing 1 (PLCXD1), transcript variant 1, mRNA [NM_018390]
up	2.42567	ELMO1	Homo sapiens engulfment and cell motility 1 (ELMO1), transcript variant 1, mRNA [NM_014800]
up	2.73037	PIP4K2A	Homo sapiens phosphatidylinositol-5-phosphate 4-kinase, type II, alpha (PIP4K2A), mRNA [NM_005028]
up	2.34686	TMC6	Homo sapiens transmembrane channel-like 6 (TMC6), transcript variant 2, mRNA [NM_007267]
up	5.38185	PSME2	Homo sapiens proteasome (prosome, macropain) activator subunit 2 (PA28 beta) (PSME2), mRNA [NM_002818]
down	-5.38393	KCNK5	Homo sapiens potassium channel, subfamily K, member 5 (KCNK5), mRNA [NM_003740]
down	-8.69967	NR1D1	Homo sapiens nuclear receptor subfamily 1, group D, member 1 (NR1D1), mRNA [NM_021724]
down	-3.2793	FLJ25917	Homo sapiens cDNA FLJ25917 fis, clone CBR04926. [AK098783]
down	-2.04363	SLC6A10P	Homo sapiens solute carrier family 6 (neurotransmitter transporter, creatine), member 10, pseudogene (SLC6A10P), non-coding RNA [NR_003083]
up	4.95524	SERPINB1	Homo sapiens serpin peptidase inhibitor, clade B (ovalbumin), member 1 (SERPINB1), mRNA [NM_030666]
up	4.01919	GIMAP1	Homo sapiens GTPase, IMAP family member 1 (GIMAP1), mRNA [NM_130759]
up	2.38979	PPT1	Homo sapiens palmitoyl-protein thioesterase 1 (PPT1), transcript variant 1, mRNA [NM_000310]
up	6.5062	MX1	Homo sapiens myxovirus (influenza virus) resistance 1, interferon-inducible protein p78 (mouse) (MX1), transcript variant 2, mRNA [NM_002462]
up	2.78208	C17orf62	Homo sapiens chromosome 17 open reading frame 62 (C17orf62), transcript variant 4, mRNA [NM_001193653]
up	2.29931	FUCA2	Homo sapiens fucosidase, alpha-L- 2, plasma (FUCA2), mRNA [NM_032020]
down	-2.4113	AMOTL1	Homo sapiens angiomotin like 1 (AMOTL1), mRNA [NM_130847]
down	-6.63631	FAM189A2	Homo sapiens family with sequence similarity 189, member A2 (FAM189A2), transcript variant 1, mRNA [NM_004816]
up	5.28567	ISG20	Homo sapiens interferon stimulated exonuclease gene 20kDa (ISG20), mRNA [NM_002201]
up	3.08561	PTPN6	Homo sapiens protein tyrosine phosphatase, non-receptor type 6 (PTPN6), transcript variant 1, mRNA [NM_002831]
up	7.04037	IFI27	Homo sapiens interferon, alpha-inducible protein 27 (IFI27), transcript variant 2, mRNA [NM_005532]
up	2.55591	RGS10	Homo sapiens regulator of G-protein signaling 10 (RGS10), transcript variant 1, mRNA [NM_001005339]
down	-3.57191	TPD52	Homo sapiens tumor protein D52 (TPD52), transcript variant 1, mRNA [NM_001025252]
down	-2.69608	PIK3C2B	Homo sapiens phosphoinositide-3-kinase, class 2, beta polypeptide (PIK3C2B), mRNA [NM_002646]
up	12.8063	STAT1	Homo sapiens signal transducer and activator of transcription 1, 91kDa (STAT1), transcript variant beta, mRNA [NM_139266]
up	2.74512	HENMT1	Homo sapiens HEN1 methyltransferase homolog 1 (Arabidopsis) (HENMT1), transcript variant 1, mRNA [NM_144584]
down	-6.16054	TEF	Homo sapiens thyrotrophic embryonic factor (TEF), transcript variant 1, mRNA [NM_003216]
up	26.4874	UBD	Homo sapiens ubiquitin D (UBD), mRNA [NM_006398]
down	-4.93186	IGSF9	Homo sapiens immunoglobulin superfamily, member 9 (IGSF9), transcript variant 2, mRNA [NM_020789]
up	6.02262	PLEKHO1	Homo sapiens pleckstrin homology domain containing, family O member 1 (PLEKHO1), mRNA [NM_016274]
up	3.10152	ABL2	Homo sapiens v-abl Abelson murine leukemia viral oncogene homolog 2 (ABL2), transcript variant b, mRNA [NM_007314]
up	2.02864	UBA7	Homo sapiens ubiquitin-like modifier activating enzyme 7 (UBA7), mRNA [NM_003335]
up	5.75306	TXNDC5	Homo sapiens thioredoxin domain containing 5 (endoplasmic reticulum) (TXNDC5), transcript variant 1, mRNA [NM_030810]
down	-2.01046	DVL1	Homo sapiens dishevelled, dsh homolog 1 (Drosophila) (DVL1), mRNA [NM_004421]
up	8.8351	MMP9	Homo sapiens matrix metallopeptidase 9 (gelatinase B, 92kDa gelatinase, 92kDa type IV collagenase) (MMP9), mRNA [NM_004994]
up	14.3147	ICAM1	Homo sapiens intercellular adhesion molecule 1 (ICAM1), mRNA [NM_000201]
up	2.23383	TNFRSF14	Homo sapiens tumor necrosis factor receptor superfamily, member 14 (herpesvirus entry mediator) (TNFRSF14), mRNA [NM_003820]
down	-4.86206	STXBP6	Homo sapiens syntaxin binding protein 6 (amisyn) (STXBP6), mRNA [NM_014178]
down	-5.58065	C1orf106	Homo sapiens chromosome 1 open reading frame 106 (C1orf106), transcript variant 1, mRNA [NM_018265]
down	-6.29193	PPP1R14C	Homo sapiens protein phosphatase 1, regulatory (inhibitor) subunit 14C (PPP1R14C), mRNA [NM_030949]
up	3.33923	CD97	Homo sapiens CD97 molecule (CD97), transcript variant 1, mRNA [NM_078481]
up	3.01493	C1R	Homo sapiens complement component 1, r subcomponent (C1R), mRNA [NM_001733]
up	2.62817	AKT3	Homo sapiens v-akt murine thymoma viral oncogene homolog 3 (protein kinase B, gamma) (AKT3), transcript variant 1, mRNA [NM_005465]
down	-2.71549	FBXO17	Homo sapiens F-box protein 17 (FBXO17), transcript variant 2, mRNA [NM_024907]
up	2.72262	MTFP1	Homo sapiens mitochondrial fission process 1 (MTFP1), nuclear gene encoding mitochondrial protein, transcript variant 1, mRNA [NM_016498]
up	13.1128	IGLL1	Homo sapiens immunoglobulin lambda-like polypeptide 1 (IGLL1), transcript variant 1, mRNA [NM_020070]
up	2.87763	ACTB	Homo sapiens actin, beta (ACTB), mRNA [NM_001101]
up	8.48714	SLC2A6	Homo sapiens solute carrier family 2 (facilitated glucose transporter), member 6 (SLC2A6), transcript variant 1, mRNA [NM_017585]
up	2.78903	FMNL2	Homo sapiens formin-like 2 (FMNL2), mRNA [NM_052905]
up	7.8223	MGAT4A	Homo sapiens mannosyl (alpha-1,3-)-glycoprotein beta-1,4-N-acetylglucosaminyltransferase, isozyme A (MGAT4A), transcript variant 1, mRNA [NM_012214]
up	4.52571	PLCB2	Homo sapiens phospholipase C, beta 2 (PLCB2), mRNA [NM_004573]
up	7.09067	IL10RA	Homo sapiens interleukin 10 receptor, alpha (IL10RA), transcript variant 1, mRNA [NM_001558]
up	5.07262	PLEKHO2	Homo sapiens pleckstrin homology domain containing, family O member 2 (PLEKHO2), transcript variant 1, mRNA [NM_025201]
up	2.94888	STK17B	Homo sapiens serine/threonine kinase 17b (STK17B), mRNA [NM_004226]
up	3.33363	HLA-DRB3	Homo sapiens major histocompatibility complex, class II, DR beta 3 (HLA-DRB3), mRNA [NM_022555]
up	5.58777	SAT1	Homo sapiens spermidine/spermine N1-acetyltransferase 1 (SAT1), transcript variant 1, mRNA [NM_002970]
down	-2.63635	HSPB1	Homo sapiens heat shock 27kDa protein 1 (HSPB1), mRNA [NM_001540]
up	3.90513	SLC25A19	Homo sapiens solute carrier family 25 (mitochondrial thiamine pyrophosphate carrier), member 19 (SLC25A19), nuclear gene encoding mitochondrial protein, transcript variant 1, mRNA [NM_001126121]
down	-5.21885	ZNF750	Homo sapiens zinc finger protein 750 (ZNF750), mRNA [NM_024702]
down	-4.86699	DLX5	Homo sapiens distal-less homeobox 5 (DLX5), mRNA [NM_005221]
up	6.14631	GIMAP4	Homo sapiens GTPase, IMAP family member 4 (GIMAP4), mRNA [NM_018326]
down	-5.19832	HSPC159	Homo sapiens galectin-related protein (HSPC159), mRNA [NM_014181]
down	-2.94833	HSPA1B	Homo sapiens heat shock 70kDa protein 1B (HSPA1B), mRNA [NM_005346]
down	-2.96524	BMP4	Homo sapiens bone morphogenetic protein 4 (BMP4), transcript variant 1, mRNA [NM_001202]
down	-3.52832	MVK	Homo sapiens mevalonate kinase (MVK), transcript variant 1, mRNA [NM_000431]
down	-3.20473	MST1	Homo sapiens macrophage stimulating 1 (hepatocyte growth factor-like) (MST1), mRNA [NM_020998]
up	9.36401	TLR2	Homo sapiens toll-like receptor 2 (TLR2), mRNA [NM_003264]
up	3.26686	UNC93B1	Homo sapiens unc-93 homolog B1 (C. elegans) (UNC93B1), mRNA [NM_030930]
down	-3.19566	IRS1	Homo sapiens insulin receptor substrate 1 (IRS1), mRNA [NM_005544]
up	4.88528	GLUL	Homo sapiens glutamate-ammonia ligase (GLUL), transcript variant 1, mRNA [NM_002065]
down	-2.81622	LCE1C	Homo sapiens late cornified envelope 1C (LCE1C), mRNA [NM_178351]
down	-6.50065	KLK5	Homo sapiens kallikrein-related peptidase 5 (KLK5), transcript variant 1, mRNA [NM_012427]
down	-3.54579	CTDSPL	Homo sapiens CTD (carboxy-terminal domain, RNA polymerase II, polypeptide A) small phosphatase-like (CTDSPL), transcript variant 1, mRNA [NM_001008392]
up	3.31585	IL15RA	Homo sapiens interleukin 15 receptor, alpha (IL15RA), transcript variant 2, mRNA [NM_172200]
up	3.0307	CPPED1	Homo sapiens calcineurin-like phosphoesterase domain containing 1 (CPPED1), transcript variant 1, mRNA [NM_018340]
up	8.38647	TAGAP	Homo sapiens T-cell activation RhoGTPase activating protein (TAGAP), transcript variant 2, mRNA [NM_054114]
down	-3.59484	ALDH3A2	Homo sapiens aldehyde dehydrogenase 3 family, member A2 (ALDH3A2), transcript variant 2, mRNA [NM_000382]
up	3.75314	DTX3L	Homo sapiens deltex 3-like (Drosophila) (DTX3L), mRNA [NM_138287]
up	2.84406	SLC8A1	Homo sapiens solute carrier family 8 (sodium/calcium exchanger), member 1 (SLC8A1), transcript variant A, mRNA [NM_021097]
down	-3.99088	RALGPS1	Homo sapiens Ral GEF with PH domain and SH3 binding motif 1 (RALGPS1), transcript variant 1, mRNA [NM_014636]
up	8.77991	CYBA	Homo sapiens cytochrome b-245, alpha polypeptide (CYBA), mRNA [NM_000101]
down	-4.53364	C1orf21	Homo sapiens chromosome 1 open reading frame 21 (C1orf21), mRNA [NM_030806]
up	5.63473	GPSM3	Homo sapiens G-protein signaling modulator 3 (GPSM3), mRNA [NM_022107]
down	-4.28985	GATA3	Homo sapiens GATA binding protein 3 (GATA3), transcript variant 1, mRNA [NM_001002295]
down	-2.50838	MYO6	Homo sapiens myosin VI (MYO6), mRNA [NM_004999]
up	6.31363	TNFRSF6B	Homo sapiens tumor necrosis factor receptor superfamily, member 6b, decoy (TNFRSF6B), mRNA [NM_003823]
down	-7.51957	TUFT1	Homo sapiens tuftelin 1 (TUFT1), transcript variant 1, mRNA [NM_020127]
down	-3.04501	F3	Homo sapiens coagulation factor III (thromboplastin, tissue factor) (F3), transcript variant 1, mRNA [NM_001993]
up	7.58914	LHFPL2	Homo sapiens lipoma HMGIC fusion partner-like 2 (LHFPL2), mRNA [NM_005779]
up	2.18831	CTSC	Homo sapiens cathepsin C (CTSC), transcript variant 2, mRNA [NM_148170]
down	-2.35422	PPP2R3A	Homo sapiens protein phosphatase 2, regulatory subunit B'', alpha (PPP2R3A), transcript variant 1, mRNA [NM_002718]
up	4.27553	TAP2	Homo sapiens transporter 2, ATP-binding cassette, sub-family B (MDR/TAP) (TAP2), transcript variant 1, mRNA [NM_000544]
up	24.9374	FCN1	Homo sapiens ficolin (collagen/fibrinogen domain containing) 1 (FCN1), mRNA [NM_002003]
up	8.47187	OBFC2A	Homo sapiens oligonucleotide/oligosaccharide-binding fold containing 2A (OBFC2A), transcript variant 1, mRNA [NM_001031716]
down	-2.47425	PKIA	Homo sapiens protein kinase (cAMP-dependent, catalytic) inhibitor alpha (PKIA), transcript variant 1, mRNA [NM_006823]
up	4.17496	IL17RA	Homo sapiens interleukin 17 receptor A (IL17RA), mRNA [NM_014339]
down	-4.68453	DDR1	Homo sapiens discoidin domain receptor tyrosine kinase 1 (DDR1), transcript variant 2, mRNA [NM_013993]
down	-3.83236	BDH1	Homo sapiens 3-hydroxybutyrate dehydrogenase, type 1 (BDH1), nuclear gene encoding mitochondrial protein, transcript variant 3, mRNA [NM_203314]
up	4.38274	MFNG	Homo sapiens MFNG O-fucosylpeptide 3-beta-N-acetylglucosaminyltransferase (MFNG), transcript variant 1, mRNA [NM_002405]
down	-3.21614	RADIL	Homo sapiens Ras association and DIL domains (RADIL), mRNA [NM_018059]
up	3.48946	IFI16	Homo sapiens interferon, gamma-inducible protein 16 (IFI16), transcript variant 2, mRNA [NM_005531]
down	-2.64136	ARHGAP32	Homo sapiens Rho GTPase activating protein 32 (ARHGAP32), transcript variant 2, mRNA [NM_014715]
up	7.11049	RARRES3	Homo sapiens retinoic acid receptor responder (tazarotene induced) 3 (RARRES3), mRNA [NM_004585]
up	11.9071	ITGB2	Homo sapiens integrin, beta 2 (complement component 3 receptor 3 and 4 subunit) (ITGB2), transcript variant 1, mRNA [NM_000211]
up	5.01719	BID	Homo sapiens BH3 interacting domain death agonist (BID), transcript variant 1, mRNA [NM_197966]
down	-5.44036	EEF2K	Homo sapiens eukaryotic elongation factor-2 kinase (EEF2K), mRNA [NM_013302]
up	4.36073	ALOX5	Homo sapiens arachidonate 5-lipoxygenase (ALOX5), mRNA [NM_000698]
down	-3.60886	SPTLC3	Homo sapiens serine palmitoyltransferase, long chain base subunit 3 (SPTLC3), mRNA [NM_018327]
up	4.87485	HLA-DPB2	Homo sapiens major histocompatibility complex, class II, DP beta 2 (pseudogene) (HLA-DPB2), non-coding RNA [NR_001435]
up	3.86641	FLI1	Homo sapiens Friend leukemia virus integration 1 (FLI1), transcript variant 1, mRNA [NM_002017]
down	-3.13636	COL9A3	Homo sapiens collagen, type IX, alpha 3 (COL9A3), mRNA [NM_001853]
down	-2.31984	CERS4	Homo sapiens ceramide synthase 4 (CERS4), mRNA [NM_024552]
up	4.43916	CIITA	Homo sapiens class II, major histocompatibility complex, transactivator (CIITA), mRNA [NM_000246]
up	4.11481	PARP8	Homo sapiens poly (ADP-ribose) polymerase family, member 8 (PARP8), transcript variant 2, mRNA [NM_024615]
down	-2.68845	ACAD9	Homo sapiens acyl-CoA dehydrogenase family, member 9 (ACAD9), nuclear gene encoding mitochondrial protein, transcript variant 1, mRNA [NM_014049]
up	4.30118	HLA-DQA1	Homo sapiens major histocompatibility complex, class II, DQ alpha 1 (HLA-DQA1), mRNA [NM_002122]
up	10.5723	LYN	Homo sapiens v-yes-1 Yamaguchi sarcoma viral related oncogene homolog (LYN), transcript variant 1, mRNA [NM_002350]
up	2.59674	IGF2BP3	Homo sapiens insulin-like growth factor 2 mRNA binding protein 3 (IGF2BP3), mRNA [NM_006547]
down	-6.86633	TPPP	Homo sapiens tubulin polymerization promoting protein (TPPP), mRNA [NM_007030]
up	4.47798	FAM198B	Homo sapiens family with sequence similarity 198, member B (FAM198B), transcript variant 2, mRNA [NM_016613]
down	-2.19179	EPHA4	Homo sapiens EPH receptor A4 (EPHA4), mRNA [NM_004438]
up	3.28307	LOC648987	Homo sapiens hypothetical LOC648987 (LOC648987), transcript variant 1, non-coding RNA [NR_034085]
up	12.9492	FGR	Homo sapiens Gardner-Rasheed feline sarcoma viral (v-fgr) oncogene homolog (FGR), transcript variant 2, mRNA [NM_001042747]
down	-2.22327	KIAA0664	Homo sapiens KIAA0664 (KIAA0664), mRNA [NM_015229]
down	-3.18485	AIF1L	Homo sapiens allograft inflammatory factor 1-like (AIF1L), transcript variant 3, mRNA [NM_001185095]
down	-3.97037	PECR	Homo sapiens peroxisomal trans-2-enoyl-CoA reductase (PECR), mRNA [NM_018441]
up	10.7416	RTP4	Homo sapiens receptor (chemosensory) transporter protein 4 (RTP4), mRNA [NM_022147]
down	-5.29539		lincRNA:chrX:115401722-115413847 reverse strand
down	-2.80243	TECR	Homo sapiens trans-2,3-enoyl-CoA reductase (TECR), transcript variant 1, mRNA [NM_138501]
down	-3.5982	HIP1R	Homo sapiens huntingtin interacting protein 1 related (HIP1R), mRNA [NM_003959]
up	3.65859	ST3GAL1	Homo sapiens ST3 beta-galactoside alpha-2,3-sialyltransferase 1 (ST3GAL1), transcript variant 1, mRNA [NM_003033]
down	-3.6097	DENND2C	DENN/MADD domain containing 2C [Source:HGNC Symbol;Acc:24748] [ENST00000369540]
down	-2.92807	SPDEF	Homo sapiens SAM pointed domain containing ets transcription factor (SPDEF), mRNA [NM_012391]
down	-2.52561	XLOC_011950	BROAD lincRNAs version v2 (http://www.broadinstitute.org/genome_bio/human_lincrnas/)
down	-3.49551	NDFIP2	Homo sapiens Nedd4 family interacting protein 2 (NDFIP2), transcript variant 1, mRNA [NM_019080]
up	4.23972	IL32	Homo sapiens interleukin 32 (IL32), transcript variant 1, mRNA [NM_001012631]
down	-3.5362	ZSCAN18	Homo sapiens zinc finger and SCAN domain containing 18 (ZSCAN18), transcript variant 3, mRNA [NM_023926]
up	5.28075	SPOCK2	Homo sapiens sparc/osteonectin, cwcv and kazal-like domains proteoglycan (testican) 2 (SPOCK2), transcript variant 2, mRNA [NM_014767]
up	7.29783	VNN2	Homo sapiens vanin 2 (VNN2), transcript variant 1, mRNA [NM_004665]
up	11.9264	FCGR2A	Homo sapiens Fc fragment of IgG, low affinity IIa, receptor (CD32) (FCGR2A), transcript variant 1, mRNA [NM_001136219]
down	-5.74611	RORA	Homo sapiens RAR-related orphan receptor A (RORA), transcript variant 2, mRNA [NM_134260]
down	-2.46284	COBLL1	Homo sapiens COBL-like 1 (COBLL1), mRNA [NM_014900]
down	-7.42843	EXPH5	Homo sapiens exophilin 5 (EXPH5), mRNA [NM_015065]
up	3.11195	MFSD1	Homo sapiens major facilitator superfamily domain containing 1 (MFSD1), transcript variant 1, mRNA [NM_022736]
down	-2.14249	CTTN	Homo sapiens cortactin (CTTN), transcript variant 1, mRNA [NM_005231]
down	-2.53362	NFIB	Homo sapiens nuclear factor I/B (NFIB), transcript variant 3, mRNA [NM_005596]
down	-3.25561	EPB49	Homo sapiens erythrocyte membrane protein band 4.9 (dematin) (EPB49), transcript variant 1, mRNA [NM_001978]
down	-3.16068	AHDC1	Homo sapiens AT hook, DNA binding motif, containing 1 (AHDC1), mRNA [NM_001029882]
up	4.45723	GSTO1	Homo sapiens glutathione S-transferase omega 1 (GSTO1), transcript variant 1, mRNA [NM_004832]
up	4.40013	SLC20A1	Homo sapiens solute carrier family 20 (phosphate transporter), member 1 (SLC20A1), mRNA [NM_005415]
up	3.64006	JAK2	Homo sapiens Janus kinase 2 (JAK2), mRNA [NM_004972]
down	-3.14887	OBSL1	Homo sapiens obscurin-like 1 (OBSL1), transcript variant 1, mRNA [NM_015311]
down	-2.35409	HMGCR	Homo sapiens 3-hydroxy-3-methylglutaryl-CoA reductase (HMGCR), transcript variant 1, mRNA [NM_000859]
up	6.36067	IGFLR1	Homo sapiens IGF-like family receptor 1 (IGFLR1), mRNA [NM_024660]
down	-3.66913	LAMB2P1	Homo sapiens laminin, beta 2 pseudogene 1 (LAMB2P1), non-coding RNA [NR_004405]
down	-2.3144	C17orf107	Homo sapiens chromosome 17 open reading frame 107 (C17orf107), mRNA [NM_001145536]
down	-3.48091	PSAT1	Homo sapiens phosphoserine aminotransferase 1 (PSAT1), transcript variant 1, mRNA [NM_058179]
up	2.57446	IRF9	Homo sapiens interferon regulatory factor 9 (IRF9), mRNA [NM_006084]
up	3.36181	C2orf89	Homo sapiens chromosome 2 open reading frame 89 (C2orf89), mRNA [NM_001080824]
up	2.28202	ZNFX1	Homo sapiens zinc finger, NFX1-type containing 1 (ZNFX1), mRNA [NM_021035]
up	6.6782	COTL1	Homo sapiens coactosin-like 1 (Dictyostelium) (COTL1), mRNA [NM_021149]
up	10.8436	ITGAL	Homo sapiens integrin, alpha L (antigen CD11A (p180), lymphocyte function-associated antigen 1; alpha polypeptide) (ITGAL), transcript variant 1, mRNA [NM_002209]
up	5.6235	UBE2L6	Homo sapiens ubiquitin-conjugating enzyme E2L 6 (UBE2L6), transcript variant 2, mRNA [NM_198183]
down	-2.19348	INPP5A	Homo sapiens inositol polyphosphate-5-phosphatase, 40kDa (INPP5A), mRNA [NM_005539]
down	-4.51279	MCOLN3	mucolipin 3 [Source:HGNC Symbol;Acc:13358] [ENST00000370587]
up	7.27075	FAM78A	Homo sapiens family with sequence similarity 78, member A (FAM78A), mRNA [NM_033387]
up	11.7307	ITGA4	Homo sapiens integrin, alpha 4 (antigen CD49D, alpha 4 subunit of VLA-4 receptor) (ITGA4), mRNA [NM_000885]
down	-3.0094	SDC1	Homo sapiens syndecan 1 (SDC1), transcript variant 1, mRNA [NM_001006946]
down	-5.46779	HDAC5	Homo sapiens histone deacetylase 5 (HDAC5), transcript variant 3, mRNA [NM_001015053]
up	2.45543	BMP2K	Homo sapiens BMP2 inducible kinase (BMP2K), transcript variant 1, mRNA [NM_198892]
up	12.0638	ADAMTS4	Homo sapiens ADAM metallopeptidase with thrombospondin type 1 motif, 4 (ADAMTS4), mRNA [NM_005099]
up	3.57841	IFI35	Homo sapiens interferon-induced protein 35 (IFI35), mRNA [NM_005533]
down	-2.61753	SLC35F2	Homo sapiens solute carrier family 35, member F2 (SLC35F2), mRNA [NM_017515]
up	5.21743
up	4.0877	BST2	Homo sapiens bone marrow stromal cell antigen 2 (BST2), mRNA [NM_004335]
down	-6.74563	CGN	Homo sapiens cingulin (CGN), mRNA [NM_020770]
up	7.60308	SELL	Homo sapiens selectin L (SELL), transcript variant 1, mRNA [NM_000655]
down	-2.22477	NTN1	Homo sapiens netrin 1 (NTN1), mRNA [NM_004822]
up	9.55585	TBXAS1	Homo sapiens thromboxane A synthase 1 (platelet) (TBXAS1), transcript variant 2, mRNA [NM_030984]
up	2.93006	TBC1D1	Homo sapiens TBC1 (tre-2/USP6, BUB2, cdc16) domain family, member 1 (TBC1D1), mRNA [NM_015173]
down	-2.86777	LOC286161	Homo sapiens cDNA FLJ34353 fis, clone FEBRA2011665. [AK091672]
up	3.5327	KCNE4	Homo sapiens potassium voltage-gated channel, Isk-related family, member 4 (KCNE4), mRNA [NM_080671]
down	-3.01315	SUSD2	Homo sapiens sushi domain containing 2 (SUSD2), mRNA [NM_019601]
up	2.71252	C8orf60	Homo sapiens cDNA FLJ12193 fis, clone MAMMA1000856. [AK022255]
up	6.70968	MEI1	Homo sapiens meiosis inhibitor 1 (MEI1), mRNA [NM_152513]
up	8.96958	IRF8	Homo sapiens interferon regulatory factor 8 (IRF8), mRNA [NM_002163]
up	4.02961	RASGRP2	Homo sapiens RAS guanyl releasing protein 2 (calcium and DAG-regulated) (RASGRP2), transcript variant 2, mRNA [NM_153819]
up	6.79993	ANKRD58	Homo sapiens ankyrin repeat domain 58 (ANKRD58), mRNA [NM_001105576]
down	-2.35507	LANCL1	Homo sapiens LanC lantibiotic synthetase component C-like 1 (bacterial) (LANCL1), transcript variant 1, mRNA [NM_006055]
up	2.40476	ABHD3	Homo sapiens abhydrolase domain containing 3 (ABHD3), mRNA [NM_138340]
down	-2.6677	PGRMC2	Homo sapiens progesterone receptor membrane component 2 (PGRMC2), mRNA [NM_006320]
down	-9.44081	KRT9	Homo sapiens keratin 9 (KRT9), mRNA [NM_000226]
up	3.36787
down	-2.92495	SCNN1A	Homo sapiens sodium channel, nonvoltage-gated 1 alpha (SCNN1A), transcript variant 1, mRNA [NM_001038]
up	3.36674	RASGRP2	Homo sapiens RAS guanyl releasing protein 2 (calcium and DAG-regulated) (RASGRP2), transcript variant 2, mRNA [NM_153819]
down	-2.20063	HADH	Homo sapiens hydroxyacyl-CoA dehydrogenase (HADH), nuclear gene encoding mitochondrial protein, transcript variant 2, mRNA [NM_005327]
down	-3.93695	GSTM2	Homo sapiens glutathione S-transferase mu 2 (muscle) (GSTM2), transcript variant 1, mRNA [NM_000848]
up	2.77796	KCNQ1	Homo sapiens potassium voltage-gated channel, KQT-like subfamily, member 1 (KCNQ1), transcript variant 1, mRNA [NM_000218]
up	2.45492	EVL	Homo sapiens Enah/Vasp-like (EVL), mRNA [NM_016337]
down	-5.64353	CASZ1	Homo sapiens castor zinc finger 1 (CASZ1), transcript variant 1, mRNA [NM_001079843]
up	2.38547	MSN	Homo sapiens moesin (MSN), mRNA [NM_002444]
down	-10.2985	LOC643650	Homo sapiens hypothetical LOC643650 (LOC643650), non-coding RNA [NR_033957]
up	2.79232	ADAM10	Homo sapiens ADAM metallopeptidase domain 10 (ADAM10), mRNA [NM_001110]
up	4.92742	IFITM1	Homo sapiens interferon induced transmembrane protein 1 (9-27) (IFITM1), mRNA [NM_003641]
up	5.92347	HS3ST3B1	heparan sulfate (glucosamine) 3-O-sulfotransferase 3B1 [Source:HGNC Symbol;Acc:5198] [ENST00000360954]
up	3.89848	LOXL3	Homo sapiens lysyl oxidase-like 3 (LOXL3), mRNA [NM_032603]
up	3.59618	PSMB8	Homo sapiens proteasome (prosome, macropain) subunit, beta type, 8 (large multifunctional peptidase 7) (PSMB8), transcript variant 1, mRNA [NM_004159]
up	2.33063	ANGEL1	Homo sapiens angel homolog 1 (Drosophila) (ANGEL1), mRNA [NM_015305]
down	-2.73454		lincRNA:chr7:115939389-115975339 reverse strand
up	19.6454	SLC7A7	Homo sapiens solute carrier family 7 (amino acid transporter light chain, y+L system), member 7 (SLC7A7), transcript variant 3, mRNA [NM_001126106]
down	-4.2434	ERBB2	Homo sapiens v-erb-b2 erythroblastic leukemia viral oncogene homolog 2, neuro/glioblastoma derived oncogene homolog (avian) (ERBB2), transcript variant 2, mRNA [NM_001005862]
up	6.6851		T cell receptor beta constant 2 [Source:HGNC Symbol;Acc:12157] [ENST00000466254]
down	-4.24115	CAMKK1	Homo sapiens calcium/calmodulin-dependent protein kinase kinase 1, alpha (CAMKK1), transcript variant 1, mRNA [NM_032294]
up	2.14605		lincRNA:chr8:129029971-129031537 forward strand
down	-4.54699	NEBL	Homo sapiens nebulette (NEBL), transcript variant 1, mRNA [NM_006393]
down	-4.60764	TACSTD2	Homo sapiens tumor-associated calcium signal transducer 2 (TACSTD2), mRNA [NM_002353]
up	2.24058	CSK	Homo sapiens c-src tyrosine kinase (CSK), transcript variant 1, mRNA [NM_004383]
down	-2.88606	SDC4	Homo sapiens syndecan 4 (SDC4), mRNA [NM_002999]
up	3.50177	RILPL2	Homo sapiens Rab interacting lysosomal protein-like 2 (RILPL2), mRNA [NM_145058]
down	-3.10544	AP1M2	Homo sapiens adaptor-related protein complex 1, mu 2 subunit (AP1M2), mRNA [NM_005498]
up	4.07635	TNFAIP2	Homo sapiens tumor necrosis factor, alpha-induced protein 2 (TNFAIP2), mRNA [NM_006291]
up	5.71654	RCSD1	Homo sapiens RCSD domain containing 1 (RCSD1), mRNA [NM_052862]
down	-3.79271	DEGS1	Homo sapiens degenerative spermatocyte homolog 1, lipid desaturase (Drosophila) (DEGS1), mRNA [NM_003676]
up	2.7293		lincRNA:chr1:41956288-41971088 reverse strand
up	3.4993	CD40	Homo sapiens CD40 molecule, TNF receptor superfamily member 5 (CD40), transcript variant 1, mRNA [NM_001250]
up	2.27456		lincRNA:chr3:136738660-136787685 reverse strand
down	-4.81144	DCT	Homo sapiens dopachrome tautomerase (dopachrome delta-isomerase, tyrosine-related protein 2) (DCT), transcript variant 1, mRNA [NM_001922]
up	3.3897	CMTM7	Homo sapiens CKLF-like MARVEL transmembrane domain containing 7 (CMTM7), transcript variant 1, mRNA [NM_138410]
up	2.52899	IFIT5	Homo sapiens interferon-induced protein with tetratricopeptide repeats 5 (IFIT5), mRNA [NM_012420]
up	4.68312	HLA-DRB4	Homo sapiens major histocompatibility complex, class II, DR beta 4 (HLA-DRB4), mRNA [NM_021983]
up	7.70699	RHOH	Homo sapiens ras homolog gene family, member H (RHOH), mRNA [NM_004310]
up	2.43209	FXYD5	Homo sapiens FXYD domain containing ion transport regulator 5 (FXYD5), transcript variant 1, mRNA [NM_144779]
up	3.07078	ICAM3	Homo sapiens intercellular adhesion molecule 3 (ICAM3), mRNA [NM_002162]
down	-2.04645	TMEM237	Homo sapiens transmembrane protein 237 (TMEM237), transcript variant 1, mRNA [NM_001044385]
up	2.46875	ZNF101	Homo sapiens zinc finger protein 101 (ZNF101), mRNA [NM_033204]
up	7.08888	KLRG1	Homo sapiens killer cell lectin-like receptor subfamily G, member 1 (KLRG1), mRNA [NM_005810]
down	-2.30536	CNKSR1	Homo sapiens connector enhancer of kinase suppressor of Ras 1 (CNKSR1), transcript variant 1, mRNA [NM_006314]
up	2.06678	CAP1	Homo sapiens CAP, adenylate cyclase-associated protein 1 (yeast) (CAP1), transcript variant 1, mRNA [NM_006367]
down	-3.02189	TCEA3	Homo sapiens transcription elongation factor A (SII), 3 (TCEA3), mRNA [NM_003196]
down	-4.09345	AXIN2	Homo sapiens axin 2 (AXIN2), mRNA [NM_004655]
up	3.70282	TMEM206	Homo sapiens transmembrane protein 206 (TMEM206), transcript variant 2, mRNA [NM_018252]
down	-3.77242		lincRNA:chr4:128758375-128769050 forward strand
down	-3.08886	PHLDB3	Homo sapiens pleckstrin homology-like domain, family B, member 3 (PHLDB3), mRNA [NM_198850]
down	-3.32609	TRIM2	Homo sapiens tripartite motif containing 2 (TRIM2), transcript variant 1, mRNA [NM_015271]
down	-3.23996	MAP7	Homo sapiens microtubule-associated protein 7 (MAP7), transcript variant 4, mRNA [NM_003980]
down	-2.15479	PLS3	Homo sapiens plastin 3 (PLS3), transcript variant 1, mRNA [NM_005032]
up	5.43016	ISG15	Homo sapiens ISG15 ubiquitin-like modifier (ISG15), mRNA [NM_005101]
up	6.39258	XAF1	Homo sapiens XIAP associated factor 1 (XAF1), transcript variant 1, mRNA [NM_017523]
down	-2.28878	GAS6	Homo sapiens growth arrest-specific 6 (GAS6), transcript variant 1, mRNA [NM_000820]
down	-6.74401	FAM180B	Homo sapiens family with sequence similarity 180, member B (FAM180B), mRNA [NM_001164379]
up	8.98592	JAK3	Homo sapiens Janus kinase 3 (JAK3), mRNA [NM_000215]
down	-6.02209	SEMA3D	Homo sapiens sema domain, immunoglobulin domain (Ig), short basic domain, secreted, (semaphorin) 3D (SEMA3D), mRNA [NM_152754]
up	4.06407		microRNA 146a (MIR146A), microRNA [Source:RefSeq DNA;Acc:NR_029701] [ENST00000517927]
up	2.42317	UNC93B1	Homo sapiens unc-93 homolog B1 (C. elegans) (UNC93B1), mRNA [NM_030930]
down	-2.79935	KANK1	Homo sapiens KN motif and ankyrin repeat domains 1 (KANK1), transcript variant 2, mRNA [NM_153186]
up	3.49129	RARRES1	Homo sapiens retinoic acid receptor responder (tazarotene induced) 1 (RARRES1), transcript variant 2, mRNA [NM_002888]
down	-3.78798	PALM	Homo sapiens paralemmin (PALM), transcript variant 1, mRNA [NM_002579]
up	30.7282	IGJ	Homo sapiens immunoglobulin J polypeptide, linker protein for immunoglobulin alpha and mu polypeptides (IGJ), mRNA [NM_144646]
up	7.46597	FTH1	Homo sapiens ferritin, heavy polypeptide 1 (FTH1), mRNA [NM_002032]
down	-6.6671	C14orf132	Homo sapiens chromosome 14 open reading frame 132 (C14orf132), non-coding RNA [NR_023938]
up	6.19014	LAIR1	Homo sapiens leukocyte-associated immunoglobulin-like receptor 1 (LAIR1), transcript variant a, mRNA [NM_002287]
down	-3.83624		lincRNA:chr11:133767609-133771496 reverse strand
up	2.8316	SLC46A1	Homo sapiens solute carrier family 46 (folate transporter), member 1 (SLC46A1), transcript variant 1, mRNA [NM_080669]
up	8.19014	APOBEC3G	Homo sapiens apolipoprotein B mRNA editing enzyme, catalytic polypeptide-like 3G (APOBEC3G), mRNA [NM_021822]
up	6.25087	CTSC	Homo sapiens cathepsin C (CTSC), transcript variant 1, mRNA [NM_001814]
down	-3.01014	SPINT1	Homo sapiens serine peptidase inhibitor, Kunitz type 1 (SPINT1), transcript variant 1, mRNA [NM_181642]
down	-3.47688	TNNC1	Homo sapiens troponin C type 1 (slow) (TNNC1), mRNA [NM_003280]
down	-2.78993	ELOVL6	Homo sapiens ELOVL fatty acid elongase 6 (ELOVL6), transcript variant 1, mRNA [NM_024090]
down	-3.00211	NFIB	Homo sapiens nuclear factor I/B (NFIB), transcript variant 3, mRNA [NM_005596]
up	2.12394	MVP	Homo sapiens major vault protein (MVP), transcript variant 1, mRNA [NM_017458]
up	6.81191	TBC1D10C	Homo sapiens TBC1 domain family, member 10C (TBC1D10C), mRNA [NM_198517]
up	2.79896	FAM96A	Homo sapiens family with sequence similarity 96, member A (FAM96A), transcript variant 2, mRNA [NM_001014812]
up	6.95212	MB21D1	Homo sapiens Mab-21 domain containing 1 (MB21D1), mRNA [NM_138441]
down	-2.16123	BTBD3	Homo sapiens BTB (POZ) domain containing 3 (BTBD3), transcript variant 1, mRNA [NM_014962]
up	3.44016	FGD3	Homo sapiens FYVE, RhoGEF and PH domain containing 3 (FGD3), transcript variant 2, mRNA [NM_033086]
up	12.5486	DRAM1	Homo sapiens DNA-damage regulated autophagy modulator 1 (DRAM1), mRNA [NM_018370]
down	-2.6312	MACROD1	Homo sapiens MACRO domain containing 1 (MACROD1), mRNA [NM_014067]
down	-2.65991	ATL1	Homo sapiens atlastin GTPase 1 (ATL1), transcript variant 2, mRNA [NM_181598]
down	-2.29119	ZDHHC9	Homo sapiens zinc finger, DHHC-type containing 9 (ZDHHC9), transcript variant 1, mRNA [NM_016032]
down	-5.09124	KLC3	Homo sapiens kinesin light chain 3 (KLC3), mRNA [NM_177417]
up	3.0745	CKLF	Homo sapiens chemokine-like factor (CKLF), transcript variant 5, mRNA [NM_001040138]
down	-3.32399	ACAT2	Homo sapiens acetyl-CoA acetyltransferase 2 (ACAT2), mRNA [NM_005891]
down	-4.9351	FOXC1	Homo sapiens forkhead box C1 (FOXC1), mRNA [NM_001453]
up	6.94202	CTSB	Homo sapiens cathepsin B (CTSB), transcript variant 2, mRNA [NM_147780]
up	8.04041	FAM49A	Homo sapiens family with sequence similarity 49, member A (FAM49A), mRNA [NM_030797]
up	10.5571	S1PR4	Homo sapiens sphingosine-1-phosphate receptor 4 (S1PR4), mRNA [NM_003775]
down	-4.21733	NCRNA00087	Homo sapiens non-protein coding RNA 87 (NCRNA00087), non-coding RNA [NR_024493]
down	-2.06426	TMEM134	Homo sapiens transmembrane protein 134 (TMEM134), transcript variant 1, mRNA [NM_025124]
down	-2.59825	GABRE	Homo sapiens gamma-aminobutyric acid (GABA) A receptor, epsilon (GABRE), mRNA [NM_004961]
up	3.70461	PHTF1	Homo sapiens putative homeodomain transcription factor 1 (PHTF1), mRNA [NM_006608]
up	7.2537	XLOC_014192	BROAD lincRNAs version v2 (http://www.broadinstitute.org/genome_bio/human_lincrnas/)
down	-3.15131	DLG3	Homo sapiens discs, large homolog 3 (Drosophila) (DLG3), transcript variant 1, mRNA [NM_021120]
down	-3.32326	SYNGR1	Homo sapiens synaptogyrin 1 (SYNGR1), transcript variant 1b, mRNA [NM_145731]
up	5.14079	AP1S2	Homo sapiens adaptor-related protein complex 1, sigma 2 subunit (AP1S2), mRNA [NM_003916]
up	2.42275	MYO1F	Homo sapiens myosin IF (MYO1F), mRNA [NM_012335]
up	5.68553	LGALS9C	Homo sapiens lectin, galactoside-binding, soluble, 9C (LGALS9C), mRNA [NM_001040078]
up	5.76455	B2M	Homo sapiens beta-2-microglobulin (B2M), mRNA [NM_004048]
up	3.66074	ARHGAP25	Homo sapiens Rho GTPase activating protein 25 (ARHGAP25), transcript variant 1, mRNA [NM_001007231]
up	2.95839	CMTM7	Homo sapiens CKLF-like MARVEL transmembrane domain containing 7 (CMTM7), transcript variant 1, mRNA [NM_138410]
down	-2.15599	ZNF770	Homo sapiens zinc finger protein 770 (ZNF770), mRNA [NM_014106]
down	-2.81566	HCN3	Homo sapiens hyperpolarization activated cyclic nucleotide-gated potassium channel 3 (HCN3), mRNA [NM_020897]
up	5.01907	HCST	Homo sapiens hematopoietic cell signal transducer (HCST), transcript variant 1, mRNA [NM_014266]
down	-3.90582	TPD52L1	Homo sapiens tumor protein D52-like 1 (TPD52L1), transcript variant 2, mRNA [NM_001003395]
up	10.9428	HCLS1	Homo sapiens hematopoietic cell-specific Lyn substrate 1 (HCLS1), mRNA [NM_005335]
down	-4.73194	LRP4	Homo sapiens low density lipoprotein receptor-related protein 4 (LRP4), mRNA [NM_002334]
down	-2.19552	FNBP1L	Homo sapiens formin binding protein 1-like (FNBP1L), transcript variant 1, mRNA [NM_001024948]
down	-2.94025	ARHGAP5	Homo sapiens Rho GTPase activating protein 5 (ARHGAP5), transcript variant 1, mRNA [NM_001030055]
up	10.5995	CHIT1	Homo sapiens chitinase 1 (chitotriosidase) (CHIT1), mRNA [NM_003465]
down	-5.51715	EPB41L4B	Homo sapiens erythrocyte membrane protein band 4.1 like 4B (EPB41L4B), transcript variant 1, mRNA [NM_018424]
down	-3.64118	PPL	Homo sapiens periplakin (PPL), mRNA [NM_002705]
up	3.76143	SCO2	Homo sapiens SCO cytochrome oxidase deficient homolog 2 (yeast) (SCO2), nuclear gene encoding mitochondrial protein, transcript variant 1, mRNA [NM_005138]
up	2.2309	CYB561D2	Homo sapiens cytochrome b-561 domain containing 2 (CYB561D2), mRNA [NM_007022]
down	-4.54961	DOK7	Homo sapiens docking protein 7 (DOK7), transcript variant 1, mRNA [NM_173660]
down	-7.68173	NGEF	Homo sapiens neuronal guanine nucleotide exchange factor (NGEF), transcript variant 1, mRNA [NM_019850]
up	4.36483	FAM105A	Homo sapiens family with sequence similarity 105, member A (FAM105A), mRNA [NM_019018]
down	-2.61098	ACOT8	acyl-CoA thioesterase 8 [Source:HGNC Symbol;Acc:15919] [ENST00000372531]
down	-2.78409	SH3YL1	Homo sapiens SH3 domain containing, Ysc84-like 1 (S. cerevisiae) (SH3YL1), transcript variant 1, mRNA [NM_015677]
up	3.43314	FKBP11	Homo sapiens FK506 binding protein 11, 19 kDa (FKBP11), transcript variant 1, mRNA [NM_016594]
up	4.01531	TRANK1	Homo sapiens tetratricopeptide repeat and ankyrin repeat containing 1 (TRANK1), mRNA [NM_014831]
down	-5.32876	ELOVL4	Homo sapiens ELOVL fatty acid elongase 4 (ELOVL4), mRNA [NM_022726]
down	-4.00823		lincRNA:chr16:50682543-50683160 forward strand
up	6.00964	KCNE3	Homo sapiens potassium voltage-gated channel, Isk-related family, member 3 (KCNE3), mRNA [NM_005472]
up	8.40181	VAV1	Homo sapiens vav 1 guanine nucleotide exchange factor (VAV1), mRNA [NM_005428]
up	5.0415	GALM	Homo sapiens galactose mutarotase (aldose 1-epimerase) (GALM), mRNA [NM_138801]
down	-2.84733	DUSP14	Homo sapiens dual specificity phosphatase 14 (DUSP14), mRNA [NM_007026]
up	3.37358	GIMAP7	Homo sapiens GTPase, IMAP family member 7 (GIMAP7), mRNA [NM_153236]
down	-2.84775	EFNA4	Homo sapiens ephrin-A4 (EFNA4), transcript variant 3, mRNA [NM_182690]
down	-3.11489	CNN1	Homo sapiens calponin 1, basic, smooth muscle (CNN1), mRNA [NM_001299]
down	-3.67194		Homo sapiens full length insert cDNA YH73H08. [AF074986]
down	-2.38278	ATL2	Homo sapiens atlastin GTPase 2 (ATL2), transcript variant 1, mRNA [NM_022374]
up	3.40405	ZC3HAV1	Homo sapiens zinc finger CCCH-type, antiviral 1 (ZC3HAV1), transcript variant 2, mRNA [NM_024625]
down	-2.18815	PCDHB11	Homo sapiens protocadherin beta 11 (PCDHB11), mRNA [NM_018931]
up	9.13873	NNMT	Homo sapiens nicotinamide N-methyltransferase (NNMT), mRNA [NM_006169]
up	3.92406	GALM	Homo sapiens galactose mutarotase (aldose 1-epimerase) (GALM), mRNA [NM_138801]
up	10.2097		immunoglobulin heavy constant gamma 1 (G1m marker) [Source:HGNC Symbol;Acc:5525] [ENST00000390549]
up	20.112	IFI30	Homo sapiens interferon, gamma-inducible protein 30 (IFI30), mRNA [NM_006332]
up	2.42472	DENND3	Homo sapiens DENN/MADD domain containing 3 (DENND3), mRNA [NM_014957]
up	2.32228	CTSO	Homo sapiens cathepsin O (CTSO), mRNA [NM_001334]
down	-3.70525	FOLR1	Homo sapiens folate receptor 1 (adult) (FOLR1), transcript variant 1, mRNA [NM_016725]
up	9.51749	LTB	Homo sapiens lymphotoxin beta (TNF superfamily, member 3) (LTB), transcript variant 1, mRNA [NM_002341]
up	3.78163	GCNT1	Homo sapiens glucosaminyl (N-acetyl) transferase 1, core 2 (GCNT1), transcript variant 1, mRNA [NM_001097634]
up	2.5877	RFX5	Homo sapiens regulatory factor X, 5 (influences HLA class II expression) (RFX5), transcript variant 1, mRNA [NM_000449]
up	4.00798	RGS19	Homo sapiens regulator of G-protein signaling 19 (RGS19), transcript variant 1, mRNA [NM_005873]
down	-3.55021	SPTBN2	Homo sapiens spectrin, beta, non-erythrocytic 2 (SPTBN2), mRNA [NM_006946]
up	2.86239	ORAI2	Homo sapiens ORAI calcium release-activated calcium modulator 2 (ORAI2), transcript variant 2, mRNA [NM_032831]
down	-3.96527	FAM59A	Homo sapiens family with sequence similarity 59, member A (FAM59A), transcript variant 2, mRNA [NM_022751]
up	5.46718	ARHGAP15	Homo sapiens Rho GTPase activating protein 15 (ARHGAP15), mRNA [NM_018460]
up	17.176	IL7R	Homo sapiens interleukin 7 receptor (IL7R), mRNA [NM_002185]
down	-2.05027	SPNS2	Homo sapiens spinster homolog 2 (Drosophila) (SPNS2), mRNA [NM_001124758]
down	-2.53723	DLG5	Homo sapiens discs, large homolog 5 (Drosophila) (DLG5), mRNA [NM_004747]
up	4.47871	TRPV2	Homo sapiens transient receptor potential cation channel, subfamily V, member 2 (TRPV2), mRNA [NM_016113]
down	-2.7899	KIAA1467	Homo sapiens KIAA1467 (KIAA1467), mRNA [NM_020853]
up	2.29706	STEAP3	Homo sapiens STEAP family member 3 (STEAP3), transcript variant 1, mRNA [NM_182915]
up	2.05905	GRK6	Homo sapiens G protein-coupled receptor kinase 6 (GRK6), transcript variant 3, mRNA [NM_001004105]
down	-2.42991	THRA	Homo sapiens thyroid hormone receptor, alpha (THRA), transcript variant 1, mRNA [NM_199334]
up	2.08152	ACSL5	Homo sapiens acyl-CoA synthetase long-chain family member 5 (ACSL5), transcript variant 3, mRNA [NM_203380]
down	-3.40405	SMO	Homo sapiens smoothened, frizzled family receptor (SMO), mRNA [NM_005631]
down	-3.93782	KCTD15	Homo sapiens potassium channel tetramerisation domain containing 15 (KCTD15), transcript variant 1, mRNA [NM_024076]
down	-2.09934	BAP1	Homo sapiens BRCA1 associated protein-1 (ubiquitin carboxy-terminal hydrolase) (BAP1), mRNA [NM_004656]
up	4.67109	IFITM3	Homo sapiens interferon induced transmembrane protein 3 (IFITM3), mRNA [NM_021034]
up	2.03116	ALPK1	Homo sapiens alpha-kinase 1 (ALPK1), transcript variant 1, mRNA [NM_025144]
up	11.2171	PTPRC	Homo sapiens protein tyrosine phosphatase, receptor type, C (PTPRC), transcript variant 1, mRNA [NM_002838]
down	-3.07324		lincRNA:chr3:65012510-65037885 forward strand
up	7.37679	LOC439949	Homo sapiens hypothetical LOC439949 (LOC439949), transcript variant 1, non-coding RNA [NR_036502]
down	-2.18176	TMEM189	Homo sapiens transmembrane protein 189 (TMEM189), transcript variant 1, mRNA [NM_199129]
up	2.77082	ICAM2	Homo sapiens intercellular adhesion molecule 2 (ICAM2), transcript variant 5, mRNA [NM_000873]
up	3.21454	C1orf54	Homo sapiens chromosome 1 open reading frame 54 (C1orf54), mRNA [NM_024579]
down	-3.09897	ECHDC2	Homo sapiens enoyl CoA hydratase domain containing 2 (ECHDC2), transcript variant 2, mRNA [NM_018281]
down	-3.01911	TYSND1	Homo sapiens trypsin domain containing 1 (TYSND1), transcript variant 1, mRNA [NM_173555]
down	-2.59446	MAP3K6	Homo sapiens mitogen-activated protein kinase kinase kinase 6 (MAP3K6), mRNA [NM_004672]
up	5.57189	BST2	bone marrow stromal cell antigen 2 [Source:HGNC Symbol;Acc:1119] [ENST00000252593]
down	-3.5581	ANO1	Homo sapiens anoctamin 1, calcium activated chloride channel (ANO1), transcript variant 1, mRNA [NM_018043]
up	2.423	LITAF	Homo sapiens lipopolysaccharide-induced TNF factor (LITAF), transcript variant 1, mRNA [NM_004862]
down	-10.4508	TSPAN8	Homo sapiens tetraspanin 8 (TSPAN8), mRNA [NM_004616]
down	-2.50949	SH3D19	Homo sapiens SH3 domain containing 19 (SH3D19), transcript variant 1, mRNA [NM_001009555]
up	16.9761	LAPTM5	Homo sapiens lysosomal protein transmembrane 5 (LAPTM5), mRNA [NM_006762]
up	6.47088	PSMB10	Homo sapiens proteasome (prosome, macropain) subunit, beta type, 10 (PSMB10), mRNA [NM_002801]
down	-3.65759	SULT2B1	Homo sapiens sulfotransferase family, cytosolic, 2B, member 1 (SULT2B1), transcript variant 1, mRNA [NM_004605]
up	3.74509	PIK3CD	Homo sapiens phosphoinositide-3-kinase, catalytic, delta polypeptide (PIK3CD), mRNA [NM_005026]
down	-4.68101	MICALCL	Homo sapiens MICAL C-terminal like (MICALCL), mRNA [NM_032867]
down	-5.36366	C5orf4	Homo sapiens chromosome 5 open reading frame 4 (C5orf4), mRNA [NM_032385]
down	-2.42142	FAM84B	Homo sapiens family with sequence similarity 84, member B (FAM84B), mRNA [NM_174911]
down	-3.13088	PLXNB1	Homo sapiens plexin B1 (PLXNB1), transcript variant 1, mRNA [NM_002673]
down	-2.94964	LAMA3	Homo sapiens laminin, alpha 3 (LAMA3), transcript variant 1, mRNA [NM_198129]
up	2.69201	DOK1	Homo sapiens docking protein 1, 62kDa (downstream of tyrosine kinase 1) (DOK1), transcript variant 1, mRNA [NM_001381]
down	-2.22014	NCKAP1	Homo sapiens NCK-associated protein 1 (NCKAP1), transcript variant 2, mRNA [NM_205842]
down	-3.78779	SLC6A9	Homo sapiens solute carrier family 6 (neurotransmitter transporter, glycine), member 9 (SLC6A9), transcript variant 2, mRNA [NM_201649]
down	-3.48648	COL4A5	Homo sapiens collagen, type IV, alpha 5 (COL4A5), transcript variant 2, mRNA [NM_033380]
up	4.66183	PIM2	Homo sapiens pim-2 oncogene (PIM2), mRNA [NM_006875]
down	-4.76958	DHCR7	Homo sapiens 7-dehydrocholesterol reductase (DHCR7), transcript variant 1, mRNA [NM_001360]
down	-6.45659	EPN3	Homo sapiens epsin 3 (EPN3), mRNA [NM_017957]
down	-3.1445		XM_363028 predicted protein {Magnaporthe grisea 70-15} (exp=0; wgp=1; cg=0), partial (4%) [THC2642375]
up	19.0242	SRGN	Homo sapiens serglycin (SRGN), transcript variant 1, mRNA [NM_002727]
up	2.23085	CHN2	Homo sapiens chimerin (chimaerin) 2 (CHN2), transcript variant 2, mRNA [NM_004067]
up	2.09841		lincRNA:chr13:50664690-50666442 reverse strand
down	-2.8815	MEIS1	Homo sapiens Meis homeobox 1 (MEIS1), mRNA [NM_002398]
down	-3.35363	FBXO27	Homo sapiens F-box protein 27 (FBXO27), mRNA [NM_178820]
up	3.99421	CD40LG	Homo sapiens CD40 ligand (CD40LG), mRNA [NM_000074]
down	-3.44789	ULK4	Homo sapiens unc-51-like kinase 4 (C. elegans) (ULK4), mRNA [NM_017886]
up	5.22806	DENND1C	Homo sapiens DENN/MADD domain containing 1C (DENND1C), mRNA [NM_024898]
down	-3.72315	PKP3	Homo sapiens plakophilin 3 (PKP3), mRNA [NM_007183]
down	-4.93328	KIAA1522	Homo sapiens KIAA1522 (KIAA1522), transcript variant 1, mRNA [NM_020888]
up	4.76916	HLA-DMA	Homo sapiens major histocompatibility complex, class II, DM alpha (HLA-DMA), mRNA [NM_006120]
up	3.20324	C3	Homo sapiens complement component 3 (C3), mRNA [NM_000064]
up	2.07274	M6PR	Homo sapiens mannose-6-phosphate receptor (cation dependent) (M6PR), transcript variant 1, mRNA [NM_002355]
up	2.58414	GYG1	Homo sapiens glycogenin 1 (GYG1), transcript variant 1, mRNA [NM_004130]
down	-3.14514	RDH13	Homo sapiens retinol dehydrogenase 13 (all-trans/9-cis) (RDH13), nuclear gene encoding mitochondrial protein, transcript variant 2, mRNA [NM_138412]
down	-6.67745	DLK2	Homo sapiens delta-like 2 homolog (Drosophila) (DLK2), transcript variant 2, mRNA [NM_206539]
down	-3.74937		lincRNA:chr1:214512902-214523621 reverse strand
up	3.62116	FKBP11	Homo sapiens FK506 binding protein 11, 19 kDa (FKBP11), transcript variant 1, mRNA [NM_016594]
down	-2.77106	NUMA1	Homo sapiens nuclear mitotic apparatus protein 1 (NUMA1), mRNA [NM_006185]
up	2.21236	NUP210	Homo sapiens nucleoporin 210kDa (NUP210), mRNA [NM_024923]
up	12.1746	SOCS3	Homo sapiens suppressor of cytokine signaling 3 (SOCS3), mRNA [NM_003955]
down	-3.00717	HSPA2	Homo sapiens heat shock 70kDa protein 2 (HSPA2), mRNA [NM_021979]
down	-7.26068	PITPNM3	Homo sapiens PITPNM family member 3 (PITPNM3), transcript variant 1, mRNA [NM_031220]
up	4.92538	PTPRJ	Homo sapiens protein tyrosine phosphatase, receptor type, J (PTPRJ), transcript variant 1, mRNA [NM_002843]
up	3.84408	CARD6	Homo sapiens caspase recruitment domain family, member 6 (CARD6), mRNA [NM_032587]
up	3.73278	GCA	Homo sapiens grancalcin, EF-hand calcium binding protein (GCA), mRNA [NM_012198]
down	-3.42188	TANC1	Homo sapiens tetratricopeptide repeat, ankyrin repeat and coiled-coil containing 1 (TANC1), transcript variant 1, mRNA [NM_033394]
up	2.787	CORO7	Homo sapiens coronin 7 (CORO7), transcript variant 1, mRNA [NM_024535]
up	6.11128	HLA-DMA	Homo sapiens major histocompatibility complex, class II, DM alpha (HLA-DMA), mRNA [NM_006120]
up	2.92689	TNFSF10	Homo sapiens tumor necrosis factor (ligand) superfamily, member 10 (TNFSF10), transcript variant 1, mRNA [NM_003810]
up	7.92732	CD27	Homo sapiens CD27 molecule (CD27), mRNA [NM_001242]
down	-3.44715	HOXA7	Homo sapiens homeobox A7 (HOXA7), mRNA [NM_006896]
down	-3.2224	ULK1	Homo sapiens unc-51-like kinase 1 (C. elegans) (ULK1), mRNA [NM_003565]
up	3.16774	C11orf75	Homo sapiens chromosome 11 open reading frame 75 (C11orf75), mRNA [NM_020179]
up	5.0382	UCP2	Homo sapiens uncoupling protein 2 (mitochondrial, proton carrier) (UCP2), nuclear gene encoding mitochondrial protein, mRNA [NM_003355]
down	-6.24368	ENHO	Homo sapiens energy homeostasis associated (ENHO), mRNA [NM_198573]
up	2.60933	CCM2	Homo sapiens cerebral cavernous malformation 2 (CCM2), transcript variant 2, mRNA [NM_031443]
down	-4.21584	FGFR2	Homo sapiens fibroblast growth factor receptor 2 (FGFR2), transcript variant 2, mRNA [NM_022970]
down	-3.92928	TET1	Homo sapiens tet oncogene 1 (TET1), mRNA [NM_030625]
down	-2.64585	DAAM1	Homo sapiens dishevelled associated activator of morphogenesis 1 (DAAM1), mRNA [NM_014992]
up	2.82167	TEP1	Homo sapiens telomerase-associated protein 1 (TEP1), mRNA [NM_007110]
down	-5.15287	TRIM45	Homo sapiens tripartite motif containing 45 (TRIM45), transcript variant 1, mRNA [NM_025188]
up	3.11315	ZMYND15	Homo sapiens zinc finger, MYND-type containing 15 (ZMYND15), transcript variant 2, mRNA [NM_032265]
up	6.04423	PTPN7	Homo sapiens protein tyrosine phosphatase, non-receptor type 7 (PTPN7), transcript variant 2, mRNA [NM_080588]
up	2.49216	PSME1	Homo sapiens proteasome (prosome, macropain) activator subunit 1 (PA28 alpha) (PSME1), transcript variant 1, mRNA [NM_006263]
down	-3.28167	HSPB8	Homo sapiens heat shock 22kDa protein 8 (HSPB8), mRNA [NM_014365]
up	4.5572	MPP1	Homo sapiens membrane protein, palmitoylated 1, 55kDa (MPP1), transcript variant 1, mRNA [NM_002436]
up	6.1274	SAT1	Homo sapiens spermidine/spermine N1-acetyltransferase 1 (SAT1), transcript variant 1, mRNA [NM_002970]
down	-3.11662	SNX21	Homo sapiens sorting nexin family member 21 (SNX21), transcript variant 4, mRNA [NM_001042633]
up	2.7947	BTN3A2	Homo sapiens butyrophilin, subfamily 3, member A2 (BTN3A2), transcript variant 3, mRNA [NM_001197247]
up	2.8579	ZEB2	Homo sapiens zinc finger E-box binding homeobox 2 (ZEB2), transcript variant 1, mRNA [NM_014795]
up	3.07119	LOC646626	PREDICTED: Homo sapiens hypothetical protein LOC646626 (LOC646626), mRNA [XM_942822]
up	3.6711	HLA-B	Homo sapiens major histocompatibility complex, class I, B (HLA-B), mRNA [NM_005514]
up	2.384	ZYX	Homo sapiens zyxin (ZYX), transcript variant 1, mRNA [NM_003461]
up	42.2862		immunoglobulin kappa constant [Source:HGNC Symbol;Acc:5716] [ENST00000390237]
up	46.1607	PTX3	Homo sapiens pentraxin 3, long (PTX3), mRNA [NM_002852]
up	3.91396	RFX5	Homo sapiens regulatory factor X, 5 (influences HLA class II expression) (RFX5), transcript variant 1, mRNA [NM_000449]
down	-2.53218		lincRNA:chr11:65191086-65192284 forward strand
up	2.7045	LPIN2	Homo sapiens lipin 2 (LPIN2), mRNA [NM_014646]
down	-2.68547	KCNMB4	Homo sapiens potassium large conductance calcium-activated channel, subfamily M, beta member 4 (KCNMB4), mRNA [NM_014505]
up	3.20273	INPP5D	Homo sapiens inositol polyphosphate-5-phosphatase, 145kDa (INPP5D), transcript variant 1, mRNA [NM_001017915]
up	4.77066	IFNAR2	Homo sapiens interferon (alpha, beta and omega) receptor 2 (IFNAR2), transcript variant 2, mRNA [NM_000874]
down	-3.45117	MST1R	Homo sapiens macrophage stimulating 1 receptor (c-met-related tyrosine kinase) (MST1R), mRNA [NM_002447]
up	8.04979	IRF1	Homo sapiens interferon regulatory factor 1 (IRF1), mRNA [NM_002198]
down	-3.61128	C2orf54	Homo sapiens chromosome 2 open reading frame 54 (C2orf54), transcript variant 2, mRNA [NM_024861]
up	4.44089	PDE4DIP	Homo sapiens phosphodiesterase 4D interacting protein (PDE4DIP), transcript variant 3, mRNA [NM_022359]
down	-4.17085	AXIN2	Homo sapiens axin 2 (AXIN2), mRNA [NM_004655]
up	3.78484	CD37	Homo sapiens CD37 molecule (CD37), transcript variant 1, mRNA [NM_001774]
down	-2.62617		lincRNA:chr22:46464600-46466898 reverse strand
down	-2.15906	NSDHL	Homo sapiens NAD(P) dependent steroid dehydrogenase-like (NSDHL), transcript variant 2, mRNA [NM_001129765]
up	24.9851	GBP1	Homo sapiens guanylate binding protein 1, interferon-inducible (GBP1), mRNA [NM_002053]
up	7.35727	BIRC3	Homo sapiens baculoviral IAP repeat containing 3 (BIRC3), transcript variant 1, mRNA [NM_001165]
up	2.08039	ARPC5	Homo sapiens actin related protein 2/3 complex, subunit 5, 16kDa (ARPC5), mRNA [NM_005717]
down	-2.49985	CYB5A	Homo sapiens cytochrome b5 type A (microsomal) (CYB5A), transcript variant 3, mRNA [NM_001190807]
up	21.0419	CD48	Homo sapiens CD48 molecule (CD48), mRNA [NM_001778]
up	5.25395	PTGER4	Homo sapiens prostaglandin E receptor 4 (subtype EP4) (PTGER4), mRNA [NM_000958]
up	3.88564	PDE4B	Homo sapiens phosphodiesterase 4B, cAMP-specific (PDE4B), transcript variant d, mRNA [NM_001037341]
down	-2.47818	LOC728903	Homo sapiens cDNA FLJ36403 fis, clone THYMU2009948. [AK093722]
down	-3.87583	JUP	Homo sapiens junction plakoglobin (JUP), transcript variant 1, mRNA [NM_002230]
down	-2.16279	NPNT	Homo sapiens nephronectin (NPNT), transcript variant 2, mRNA [NM_001033047]
up	2.71744	ALDH3B1	Homo sapiens aldehyde dehydrogenase 3 family, member B1 (ALDH3B1), transcript variant 1, mRNA [NM_000694]
down	-4.40267	JUB	Homo sapiens jub, ajuba homolog (Xenopus laevis) (JUB), transcript variant 1, mRNA [NM_032876]
up	2.69962	TNFRSF8	Homo sapiens tumor necrosis factor receptor superfamily, member 8 (TNFRSF8), transcript variant 1, mRNA [NM_001243]
down	-4.91456		forkhead box O6 [Source:HGNC Symbol;Acc:24814] [ENST00000372591]
up	2.66201	SIRPA	Homo sapiens signal-regulatory protein alpha (SIRPA), transcript variant 1, mRNA [NM_001040022]
up	2.17867	PLEKHB2	Homo sapiens pleckstrin homology domain containing, family B (evectins) member 2 (PLEKHB2), transcript variant 3, mRNA [NM_001100623]
down	-2.7085	SHMT1	Homo sapiens serine hydroxymethyltransferase 1 (soluble) (SHMT1), nuclear gene encoding mitochondrial protein, transcript variant 1, mRNA [NM_004169]
down	-2.06602	SLC6A8	Homo sapiens solute carrier family 6 (neurotransmitter transporter, creatine), member 8 (SLC6A8), transcript variant 1, mRNA [NM_005629]
down	-3.8753	FZD7	Homo sapiens frizzled family receptor 7 (FZD7), mRNA [NM_003507]
up	3.51798	SDCBP	Homo sapiens syndecan binding protein (syntenin) (SDCBP), transcript variant 1, mRNA [NM_005625]
up	10.0789	SLA	Homo sapiens Src-like-adaptor (SLA), transcript variant 1, mRNA [NM_001045556]
up	2.13874	BRI3	Homo sapiens brain protein I3 (BRI3), transcript variant 1, mRNA [NM_015379]
up	4.48345	CD74	Homo sapiens CD74 molecule, major histocompatibility complex, class II invariant chain (CD74), transcript variant 3, mRNA [NM_001025158]
up	3.86153	HLA-F	Homo sapiens major histocompatibility complex, class I, F (HLA-F), transcript variant 3, mRNA [NM_001098478]
up	6.17849		immunoglobulin lambda variable 6-57 [Source:HGNC Symbol;Acc:5927] [ENST00000390285]
up	4.70552	PAPSS2	Homo sapiens 3'-phosphoadenosine 5'-phosphosulfate synthase 2 (PAPSS2), transcript variant 2, mRNA [NM_001015880]
down	-2.26656	MIRLET7BHG	Homo sapiens MIRLET7B host gene (non-protein coding) (MIRLET7BHG), non-coding RNA [NR_027033]
up	5.99288	LAP3	Homo sapiens leucine aminopeptidase 3 (LAP3), mRNA [NM_015907]
down	-3.05751	MLLT4	Homo sapiens myeloid/lymphoid or mixed-lineage leukemia (trithorax homolog, Drosophila); translocated to, 4 (MLLT4), transcript variant 1, mRNA [NM_001207008]
up	4.99998	RAB31	Homo sapiens RAB31, member RAS oncogene family (RAB31), mRNA [NM_006868]
up	4.19248	APBB1IP	Homo sapiens amyloid beta (A4) precursor protein-binding, family B, member 1 interacting protein (APBB1IP), mRNA [NM_019043]
up	6.32823	SLC29A3	Homo sapiens solute carrier family 29 (nucleoside transporters), member 3 (SLC29A3), transcript variant 1, mRNA [NM_018344]
down	-2.58722	PMVK	Homo sapiens phosphomevalonate kinase (PMVK), mRNA [NM_006556]
up	2.93665	PTPN18	Homo sapiens protein tyrosine phosphatase, non-receptor type 18 (brain-derived) (PTPN18), transcript variant 1, mRNA [NM_014369]
up	18.9939	FCGR2A	Homo sapiens Fc fragment of IgG, low affinity IIa, receptor (CD32) (FCGR2A), transcript variant 2, mRNA [NM_021642]
up	5.41257	CXorf65	Homo sapiens chromosome X open reading frame 65 (CXorf65), transcript variant 1, mRNA [NM_001025265]
down	-2.28212	TUBB2C	Homo sapiens tubulin, beta 2C (TUBB2C), mRNA [NM_006088]
down	-4.05664	OVOL2	Homo sapiens ovo-like 2 (Drosophila) (OVOL2), mRNA [NM_021220]
down	-19.8465	GAL	Homo sapiens galanin prepropeptide (GAL), mRNA [NM_015973]
up	3.72496	DISC1	Homo sapiens disrupted in schizophrenia 1 (DISC1), transcript variant L, mRNA [NM_018662]
down	-2.1942	GNG12	Homo sapiens guanine nucleotide binding protein (G protein), gamma 12 (GNG12), mRNA [NM_018841]
down	-10.2603		zinc finger, DHHC-type containing 11B [Source:HGNC Symbol;Acc:32962] [ENST00000522356]
up	2.71072	RHOG	Homo sapiens ras homolog gene family, member G (rho G) (RHOG), mRNA [NM_001665]
up	4.83321	CORO1A	Homo sapiens coronin, actin binding protein, 1A (CORO1A), transcript variant 2, mRNA [NM_007074]
up	2.76355	SYTL3	Homo sapiens synaptotagmin-like 3 (SYTL3), transcript variant 3, mRNA [NM_001009991]
up	3.41724	SLC2A14	solute carrier family 2 (facilitated glucose transporter), member 14 [Source:HGNC Symbol;Acc:18301] [ENST00000431042]
down	-4.56306	FAM132A	Homo sapiens family with sequence similarity 132, member A (FAM132A), mRNA [NM_001014980]
up	3.32464	C5orf39	Homo sapiens chromosome 5 open reading frame 39 (C5orf39), mRNA [NM_001014279]
down	-2.71212	PAWR	Homo sapiens PRKC, apoptosis, WT1, regulator (PAWR), mRNA [NM_002583]
down	-5.73838	NNAT	Homo sapiens neuronatin (NNAT), transcript variant 1, mRNA [NM_005386]
down	-2.22163	TMEM30B	Homo sapiens transmembrane protein 30B (TMEM30B), mRNA [NM_001017970]
down	-4.97894	NTRK3	Homo sapiens neurotrophic tyrosine kinase, receptor, type 3 (NTRK3), transcript variant 3, mRNA [NM_001007156]
up	4.48517	GALM	Homo sapiens galactose mutarotase (aldose 1-epimerase) (GALM), mRNA [NM_138801]
up	2.73593		RNA polymerase I transcription factor homolog (S. cerevisiae) pseudogene 2 [Source:HGNC Symbol;Acc:37619] [ENST00000551681]
up	3.75794	SH3TC1	Homo sapiens SH3 domain and tetratricopeptide repeats 1 (SH3TC1), mRNA [NM_018986]
up	2.62961	AMICA1	Homo sapiens adhesion molecule, interacts with CXADR antigen 1 (AMICA1), transcript variant 2, mRNA [NM_153206]
down	-3.05661	TTC18	Homo sapiens tetratricopeptide repeat domain 18 (TTC18), mRNA [NM_145170]
up	3.52207		lincRNA:chr5:43016161-43018426 reverse strand
up	7.63595	IFIT3	Homo sapiens interferon-induced protein with tetratricopeptide repeats 3 (IFIT3), transcript variant 1, mRNA [NM_001549]
down	-2.84453	SH3GLB2	Homo sapiens SH3-domain GRB2-like endophilin B2 (SH3GLB2), mRNA [NM_020145]
down	-3.04579		lincRNA:chr6:80248431-80271556 forward strand
up	4.06985	IFIH1	Homo sapiens interferon induced with helicase C domain 1 (IFIH1), mRNA [NM_022168]
down	-2.26426	MTMR11	Homo sapiens myotubularin related protein 11 (MTMR11), transcript variant 2, mRNA [NM_181873]
up	2.07711	FCHSD2	Homo sapiens FCH and double SH3 domains 2 (FCHSD2), mRNA [NM_014824]
up	6.58282	LCK	Homo sapiens lymphocyte-specific protein tyrosine kinase (LCK), transcript variant 2, mRNA [NM_005356]
down	-4.84774	FBXL16	Homo sapiens F-box and leucine-rich repeat protein 16 (FBXL16), mRNA [NM_153350]
up	2.40227	MICAL1	Homo sapiens microtubule associated monoxygenase, calponin and LIM domain containing 1 (MICAL1), transcript variant 1, mRNA [NM_022765]
up	8.32551	CD83	Homo sapiens CD83 molecule (CD83), transcript variant 1, mRNA [NM_004233]
down	-2.49015	FLJ22184	Homo sapiens hypothetical protein FLJ22184 (FLJ22184), mRNA [NM_001190467]
down	-3.53859	YOD1	Homo sapiens YOD1 OTU deubiquinating enzyme 1 homolog (S. cerevisiae) (YOD1), mRNA [NM_018566]
up	3.97908	IFITM4P	Homo sapiens interferon induced transmembrane protein 4 pseudogene (IFITM4P), non-coding RNA [NR_001590]
down	-3.5688	PARD6B	Homo sapiens par-6 partitioning defective 6 homolog beta (C. elegans) (PARD6B), mRNA [NM_032521]
up	2.72294	PRKCB	Homo sapiens protein kinase C, beta (PRKCB), transcript variant 2, mRNA [NM_002738]
down	-2.2903	CMTM4	Homo sapiens CKLF-like MARVEL transmembrane domain containing 4 (CMTM4), transcript variant 2, mRNA [NM_181521]
down	-3.35515	TBX1	Homo sapiens T-box 1 (TBX1), transcript variant C, mRNA [NM_080647]
down	-2.75262	CECR5-AS1	Homo sapiens CECR5 antisense RNA 1 (non-protein coding) (CECR5-AS1), transcript variant 2, non-coding RNA [NR_024482]
up	3.05656	RNASET2	Homo sapiens ribonuclease T2 (RNASET2), mRNA [NM_003730]
up	2.73678	IFNAR2	Homo sapiens interferon (alpha, beta and omega) receptor 2 (IFNAR2), transcript variant 2, mRNA [NM_000874]
down	-3.21193	LOC441461	Homo sapiens hypothetical LOC441461 (LOC441461), non-coding RNA [NR_038853]
up	4.57944	RUNX1	Homo sapiens runt-related transcription factor 1 (RUNX1), transcript variant 2, mRNA [NM_001001890]
down	-4.86814	MFSD2A	Homo sapiens major facilitator superfamily domain containing 2A (MFSD2A), transcript variant 1, mRNA [NM_001136493]
up	5.486	FTH1	Homo sapiens ferritin, heavy polypeptide 1 (FTH1), mRNA [NM_002032]
up	4.00653	HMHA1	Homo sapiens histocompatibility (minor) HA-1 (HMHA1), mRNA [NM_012292]
up	7.82808	CD6	Homo sapiens CD6 molecule (CD6), mRNA [NM_006725]
down	-2.8958	LOC100506930	Homo sapiens cDNA FLJ33508 fis, clone BRAMY2005094. [AK090827]
up	4.67738	OSCAR	Homo sapiens osteoclast associated, immunoglobulin-like receptor (OSCAR), transcript variant 1, mRNA [NM_206818]
up	2.93567	TSPAN10	Homo sapiens tetraspanin 10 (TSPAN10), mRNA [NM_031945]
up	12.6573	IL4I1	Homo sapiens interleukin 4 induced 1 (IL4I1), transcript variant 2, mRNA [NM_172374]
up	4.42822		lincRNA:chr2:111965352-112252622 forward strand
down	-5.58667	OTX1	Homo sapiens orthodenticle homeobox 1 (OTX1), transcript variant 1, mRNA [NM_014562]
down	-4.15307	ERBB3	Homo sapiens v-erb-b2 erythroblastic leukemia viral oncogene homolog 3 (avian) (ERBB3), transcript variant s, mRNA [NM_001005915]
down	-2.8018	CYB5R2	Homo sapiens cytochrome b5 reductase 2 (CYB5R2), mRNA [NM_016229]
down	-13.5286	FADS2	Homo sapiens fatty acid desaturase 2 (FADS2), mRNA [NM_004265]
up	5.23802	FAM49B	Homo sapiens family with sequence similarity 49, member B (FAM49B), mRNA [NM_016623]
down	-2.33521	LAMB3	Homo sapiens laminin, beta 3 (LAMB3), transcript variant 2, mRNA [NM_001017402]
down	-6.64402	TACC2	Homo sapiens transforming, acidic coiled-coil containing protein 2 (TACC2), transcript variant 1, mRNA [NM_206862]
down	-2.43381	CTAGE4	Homo sapiens CTAGE family, member 4 (CTAGE4), mRNA [NM_198495]
up	5.03094	UPP1	uridine phosphorylase 1 [Source:HGNC Symbol;Acc:12576] [ENST00000457596]
up	2.90628	MYBL1	Homo sapiens v-myb myeloblastosis viral oncogene homolog (avian)-like 1 (MYBL1), transcript variant 1, mRNA [NM_001080416]
up	11.1843	SAMD9L	Homo sapiens sterile alpha motif domain containing 9-like (SAMD9L), mRNA [NM_152703]
down	-2.83873	CA13	Homo sapiens carbonic anhydrase XIII (CA13), mRNA [NM_198584]
up	2.21284	RCBTB2	Homo sapiens regulator of chromosome condensation (RCC1) and BTB (POZ) domain containing protein 2 (RCBTB2), mRNA [NM_001268]
down	-4.16793	MATN2	Homo sapiens matrilin 2 (MATN2), transcript variant 2, mRNA [NM_030583]
up	8.77668	CD68	Homo sapiens CD68 molecule (CD68), transcript variant 1, mRNA [NM_001251]
down	-4.20547	LOC100127909	PREDICTED: Homo sapiens hypothetical LOC100127909 (LOC100127909), miscRNA [XR_111781]
up	6.14018	RASAL3	Homo sapiens RAS protein activator like 3 (RASAL3), mRNA [NM_022904]
up	6.94549	CYTIP	Homo sapiens cytohesin 1 interacting protein (CYTIP), mRNA [NM_004288]
up	6.2773	HLA-DMB	Homo sapiens major histocompatibility complex, class II, DM beta (HLA-DMB), mRNA [NM_002118]
down	-3.66947	CTAGE5	Homo sapiens CTAGE family, member 5 (CTAGE5), transcript variant 4, mRNA [NM_203356]
up	2.01317	CDC42SE2	Homo sapiens CDC42 small effector 2 (CDC42SE2), transcript variant 1, mRNA [NM_020240]
down	-2.1336	LOC100506748	PREDICTED: Homo sapiens hypothetical LOC100506748 (LOC100506748), partial miscRNA [XR_109878]
down	-3.23931	DMD	Homo sapiens dystrophin (DMD), transcript variant Dp427p2, mRNA [NM_004010]
up	2.91206	CD302	Homo sapiens CD302 molecule (CD302), transcript variant 1, mRNA [NM_014880]
down	-2.85881	HOOK2	Homo sapiens hook homolog 2 (Drosophila) (HOOK2), transcript variant 1, mRNA [NM_013312]
down	-2.9526	ZNRF3	Homo sapiens zinc and ring finger 3 (ZNRF3), transcript variant 1, mRNA [NM_001206998]
down	-4.51507	ARHGEF37	Homo sapiens Rho guanine nucleotide exchange factor (GEF) 37 (ARHGEF37), mRNA [NM_001001669]
down	-7.03188	EPHB6	Homo sapiens EPH receptor B6 (EPHB6), mRNA [NM_004445]
down	-3.13218	TNFRSF25	Homo sapiens tumor necrosis factor receptor superfamily, member 25 (TNFRSF25), transcript variant 1, mRNA [NM_148965]
up	3.36779	CASP5	Homo sapiens caspase 5, apoptosis-related cysteine peptidase (CASP5), transcript variant a, mRNA [NM_004347]
down	-2.84041	PCDH1	Homo sapiens protocadherin 1 (PCDH1), transcript variant 1, mRNA [NM_002587]
down	-4.36636	C9orf125	Homo sapiens chromosome 9 open reading frame 125 (C9orf125), mRNA [NM_032342]
up	7.25767	IL2RG	Homo sapiens interleukin 2 receptor, gamma (IL2RG), mRNA [NM_000206]
down	-2.96856	PPP1R16A	Homo sapiens protein phosphatase 1, regulatory (inhibitor) subunit 16A (PPP1R16A), mRNA [NM_032902]
down	-5.38472	EPCAM	Homo sapiens epithelial cell adhesion molecule (EPCAM), mRNA [NM_002354]
down	-2.86341	CARD10	Homo sapiens caspase recruitment domain family, member 10 (CARD10), mRNA [NM_014550]
up	11.1718		immunoglobulin heavy constant mu [Source:HGNC Symbol;Acc:5541] [ENST00000390559]
up	8.09448	WARS	Homo sapiens tryptophanyl-tRNA synthetase (WARS), transcript variant 1, mRNA [NM_004184]
up	6.77759	OAS2	Homo sapiens 2'-5'-oligoadenylate synthetase 2, 69/71kDa (OAS2), transcript variant 3, mRNA [NM_001032731]
up	3.19841	CYB5R4	Homo sapiens cytochrome b5 reductase 4 (CYB5R4), mRNA [NM_016230]
up	3.1085	KLHL5	Homo sapiens kelch-like 5 (Drosophila) (KLHL5), transcript variant 1, mRNA [NM_015990]
up	3.8979	MMP19	Homo sapiens matrix metallopeptidase 19 (MMP19), transcript variant 1, mRNA [NM_002429]
down	-3.9741	AIM1L	Homo sapiens absent in melanoma 1-like (AIM1L), mRNA [NM_001039775]
up	6.02404	GIMAP2	Homo sapiens GTPase, IMAP family member 2 (GIMAP2), mRNA [NM_015660]
up	12.9758	LAIR1	Homo sapiens leukocyte-associated immunoglobulin-like receptor 1 (LAIR1), transcript variant a, mRNA [NM_002287]
up	4.16547	CASP1	Homo sapiens caspase 1, apoptosis-related cysteine peptidase (interleukin 1, beta, convertase) (CASP1), transcript variant alpha, mRNA [NM_033292]
down	-2.77706	PGAP2	Homo sapiens post-GPI attachment to proteins 2 (PGAP2), transcript variant 1, mRNA [NM_014489]
up	3.71523	GNG10	Homo sapiens guanine nucleotide binding protein (G protein), gamma 10 (GNG10), transcript variant 1, mRNA [NM_001017998]
up	3.16353	MR1	Homo sapiens major histocompatibility complex, class I-related (MR1), transcript variant 1, mRNA [NM_001531]
down	-6.29248	CTNNBIP1	Homo sapiens catenin, beta interacting protein 1 (CTNNBIP1), transcript variant 1, mRNA [NM_020248]
down	-5.94161	ALOX15B	Homo sapiens arachidonate 15-lipoxygenase, type B (ALOX15B), transcript variant d, mRNA [NM_001141]
down	-3.78695	LOC100507547	Homo sapiens hypothetical LOC100507547 (LOC100507547), transcript variant 1, non-coding RNA [NR_037169]
down	-4.10554	RAB40C	Homo sapiens RAB40C, member RAS oncogene family (RAB40C), transcript variant 2, mRNA [NM_021168]
down	-6.23905	C1orf116	Homo sapiens chromosome 1 open reading frame 116 (C1orf116), transcript variant 1, mRNA [NM_023938]
up	3.45828	NCRNA00152	Homo sapiens non-protein coding RNA 152 (NCRNA00152), transcript variant 1, non-coding RNA [NR_024204]
up	4.93059	PIK3CG	Homo sapiens phosphoinositide-3-kinase, catalytic, gamma polypeptide (PIK3CG), mRNA [NM_002649]
down	-2.37054	TLE2	Homo sapiens transducin-like enhancer of split 2 (E(sp1) homolog, Drosophila) (TLE2), transcript variant 1, mRNA [NM_003260]
down	-2.68774	ACSS2	Homo sapiens acyl-CoA synthetase short-chain family member 2 (ACSS2), transcript variant 1, mRNA [NM_018677]
up	4.01493	HLA-DQA1	Homo sapiens major histocompatibility complex, class II, DQ alpha 1 (HLA-DQA1), mRNA [NM_002122]
down	-2.29898	PDLIM2	Homo sapiens PDZ and LIM domain 2 (mystique) (PDLIM2), transcript variant 3, mRNA [NM_198042]
up	2.67366	ATP6V1C1	Homo sapiens ATPase, H+ transporting, lysosomal 42kDa, V1 subunit C1 (ATP6V1C1), mRNA [NM_001695]
down	-9.72404	BAI1	Homo sapiens brain-specific angiogenesis inhibitor 1 (BAI1), mRNA [NM_001702]
down	-3.14483	RHBDL2	Homo sapiens rhomboid, veinlet-like 2 (Drosophila) (RHBDL2), mRNA [NM_017821]
up	4.06891		lincRNA:chr16:80631802-80632239 reverse strand
up	3.71083	CD47	Homo sapiens CD47 molecule (CD47), transcript variant 2, mRNA [NM_198793]
down	-6.05599	HSD11B2	Homo sapiens hydroxysteroid (11-beta) dehydrogenase 2 (HSD11B2), mRNA [NM_000196]
up	4.7614	FCER1G	Homo sapiens Fc fragment of IgE, high affinity I, receptor for; gamma polypeptide (FCER1G), mRNA [NM_004106]
up	2.25445	TACC3	Homo sapiens transforming, acidic coiled-coil containing protein 3 (TACC3), mRNA [NM_006342]
up	10.2049	CTSZ	Homo sapiens cathepsin Z, mRNA (cDNA clone IMAGE:3929674), containing frame-shift errors. [BC025419]
up	2.51583	PPP2R3C	Homo sapiens protein phosphatase 2, regulatory subunit B'', gamma (PPP2R3C), mRNA [NM_017917]
down	-8.45846	FASN	Homo sapiens fatty acid synthase (FASN), mRNA [NM_004104]
down	-3.66835		lincRNA:chr3:37886971-37901969 reverse strand
up	6.30338	GLIPR2	Homo sapiens GLI pathogenesis-related 2 (GLIPR2), mRNA [NM_022343]
up	5.98851	OBFC2A	Homo sapiens oligonucleotide/oligosaccharide-binding fold containing 2A (OBFC2A), transcript variant 1, mRNA [NM_001031716]
up	2.45983	SSH2	slingshot homolog 2 (Drosophila) [Source:HGNC Symbol;Acc:30580] [ENST00000324677]
down	-3.27656	KANK1	Homo sapiens KN motif and ankyrin repeat domains 1 (KANK1), transcript variant 2, mRNA [NM_153186]
up	3.10823	CCDC88A	Homo sapiens coiled-coil domain containing 88A (CCDC88A), transcript variant 2, mRNA [NM_018084]
down	-2.16304		PREDICTED: Homo sapiens hypothetical protein LOC100507169 (LOC100507169), mRNA [XM_003119710]
down	-8.70842	ZDHHC11	Homo sapiens zinc finger, DHHC-type containing 11 (ZDHHC11), mRNA [NM_024786]
down	-5.90033	ARHGEF26	Homo sapiens Rho guanine nucleotide exchange factor (GEF) 26 (ARHGEF26), mRNA [NM_015595]
down	-6.82967	NMU	Homo sapiens neuromedin U (NMU), mRNA [NM_006681]
down	-2.96226	CTNND1	Homo sapiens catenin (cadherin-associated protein), delta 1 (CTNND1), transcript variant 3, mRNA [NM_001331]
down	-4.96525	HMGCS1	Homo sapiens 3-hydroxy-3-methylglutaryl-CoA synthase 1 (soluble) (HMGCS1), transcript variant 2, mRNA [NM_002130]
up	17.4024	FYB	Homo sapiens FYN binding protein (FYB), transcript variant 1, mRNA [NM_001465]
up	3.72186	NAGA	Homo sapiens N-acetylgalactosaminidase, alpha- (NAGA), mRNA [NM_000262]
up	2.64043	AGPS	Homo sapiens alkylglycerone phosphate synthase (AGPS), mRNA [NM_003659]
up	4.44692	FMNL1	Homo sapiens formin-like 1 (FMNL1), mRNA [NM_005892]
down	-2.51848	RAC3	Homo sapiens ras-related C3 botulinum toxin substrate 3 (rho family, small GTP binding protein Rac3) (RAC3), mRNA [NM_005052]
up	2.42954	GLA	Homo sapiens galactosidase, alpha (GLA), mRNA [NM_000169]
down	-4.31433	EPHB3	Homo sapiens EPH receptor B3 (EPHB3), mRNA [NM_004443]
down	-2.9236	PLEKHH3	Homo sapiens pleckstrin homology domain containing, family H (with MyTH4 domain) member 3 (PLEKHH3), mRNA [NM_024927]
down	-2.9817	MCF2L	Homo sapiens MCF.2 cell line derived transforming sequence-like (MCF2L), transcript variant 2, mRNA [NM_024979]
up	2.65411	HNMT	Homo sapiens histamine N-methyltransferase (HNMT), transcript variant 1, mRNA [NM_006895]
up	3.70491	C10orf125	Homo sapiens chromosome 10 open reading frame 125 (C10orf125), transcript variant 2, mRNA [NM_198472]
down	-3.11402	STOX2	Homo sapiens storkhead box 2 (STOX2), mRNA [NM_020225]
down	-3.60683	KIFC2	Homo sapiens kinesin family member C2 (KIFC2), mRNA [NM_145754]
up	9.98632	TMEM176B	Homo sapiens transmembrane protein 176B (TMEM176B), transcript variant 1, mRNA [NM_014020]
down	-2.77888	C2CD2	Homo sapiens C2 calcium-dependent domain containing 2 (C2CD2), transcript variant 1, mRNA [NM_015500]
up	6.294	GIMAP5	Homo sapiens GTPase, IMAP family member 5 (GIMAP5), mRNA [NM_018384]
down	-4.27883	MAL2	Homo sapiens mal, T-cell differentiation protein 2 (gene/pseudogene) (MAL2), mRNA [NM_052886]
down	-3.0039	SEMA3F	Homo sapiens sema domain, immunoglobulin domain (Ig), short basic domain, secreted, (semaphorin) 3F (SEMA3F), mRNA [NM_004186]
up	2.47519	HLA-E	Homo sapiens major histocompatibility complex, class I, E (HLA-E), mRNA [NM_005516]
up	2.3141	EMP3	Homo sapiens epithelial membrane protein 3 (EMP3), mRNA [NM_001425]
down	-3.36967	LYPD3	Homo sapiens LY6/PLAUR domain containing 3 (LYPD3), mRNA [NM_014400]
up	7.23496	TRPM2	Homo sapiens transient receptor potential cation channel, subfamily M, member 2 (TRPM2), transcript variant 1, mRNA [NM_003307]
up	3.20765	HLA-C	Homo sapiens major histocompatibility complex, class I, C (HLA-C), transcript variant 2, mRNA [NM_001243042]
up	5.2691	EPB41L3	Homo sapiens erythrocyte membrane protein band 4.1-like 3 (EPB41L3), mRNA [NM_012307]
up	4.10373	LMNB1	Homo sapiens lamin B1 (LMNB1), transcript variant 1, mRNA [NM_005573]
down	-3.166	GOLGA6L10	Homo sapiens golgin A6 family-like 10 (GOLGA6L10), mRNA [NM_001164465]
up	4.08555	DPYD	Homo sapiens dihydropyrimidine dehydrogenase (DPYD), transcript variant 1, mRNA [NM_000110]
up	11.7518	NCF1	Homo sapiens neutrophil cytosolic factor 1 (NCF1), mRNA [NM_000265]
up	4.95515	HLA-DPA1	Homo sapiens major histocompatibility complex, class II, DP alpha 1 (HLA-DPA1), transcript variant 2, mRNA [NM_001242524]
down	-3.30196	NOL3	Homo sapiens nucleolar protein 3 (apoptosis repressor with CARD domain) (NOL3), transcript variant 2, mRNA [NM_003946]
up	5.75085	RAC2	Homo sapiens ras-related C3 botulinum toxin substrate 2 (rho family, small GTP binding protein Rac2) (RAC2), mRNA [NM_002872]
down	-3.58979	USP54	Homo sapiens ubiquitin specific peptidase 54 (USP54), mRNA [NM_152586]
up	2.5397	SIPA1	Homo sapiens signal-induced proliferation-associated 1 (SIPA1), transcript variant 1, mRNA [NM_153253]
down	-2.95717	LIN7B	Homo sapiens lin-7 homolog B (C. elegans) (LIN7B), mRNA [NM_022165]
up	8.65836	TIMP1	Homo sapiens TIMP metallopeptidase inhibitor 1 (TIMP1), mRNA [NM_003254]
down	-3.71896	PTPN13	Homo sapiens protein tyrosine phosphatase, non-receptor type 13 (APO-1/CD95 (Fas)-associated phosphatase) (PTPN13), transcript variant 4, mRNA [NM_080685]
down	-4.50676	IFFO2	Homo sapiens intermediate filament family orphan 2 (IFFO2), mRNA [NM_001136265]
down	-5.43311	UCN2	Homo sapiens urocortin 2 (UCN2), mRNA [NM_033199]
down	-2.60207	DAG1	Homo sapiens dystroglycan 1 (dystrophin-associated glycoprotein 1) (DAG1), transcript variant 2, mRNA [NM_004393]
up	3.4863	LOC606724	Homo sapiens coronin, actin binding protein, 1A pseudogene (LOC606724), non-coding RNA [NR_002454]
up	2.73377	PAK1	Homo sapiens p21 protein (Cdc42/Rac)-activated kinase 1 (PAK1), transcript variant 1, mRNA [NM_001128620]
up	8.61818	BCAT1	Homo sapiens branched chain amino-acid transaminase 1, cytosolic (BCAT1), transcript variant 1, mRNA [NM_005504]
down	-3.20953		Homo sapiens clone IMAGE:1257951, mRNA sequence. [AF339771]
down	-2.77825	DGCR2	Homo sapiens DiGeorge syndrome critical region gene 2 (DGCR2), transcript variant 1, mRNA [NM_005137]
down	-2.55232	CRNDE	Homo sapiens colorectal neoplasia differentially expressed (non-protein coding) (CRNDE), transcript variant 1, non-coding RNA [NR_034105]
down	-2.85082	RERG	Homo sapiens RAS-like, estrogen-regulated, growth inhibitor (RERG), transcript variant 1, mRNA [NM_032918]
up	2.18758	TAPBP	Homo sapiens TAP binding protein (tapasin) (TAPBP), transcript variant 1, mRNA [NM_003190]
down	-2.71879	MAPK13	Homo sapiens mitogen-activated protein kinase 13 (MAPK13), mRNA [NM_002754]
up	2.82372	SAMHD1	Homo sapiens SAM domain and HD domain 1 (SAMHD1), mRNA [NM_015474]
down	-4.04229	NDRG2	Homo sapiens NDRG family member 2 (NDRG2), transcript variant 1, mRNA [NM_201535]
down	-2.63133	PLEKHA5	Homo sapiens pleckstrin homology domain containing, family A member 5 (PLEKHA5), transcript variant 1, mRNA [NM_019012]
down	-2.39166	FDFT1	Homo sapiens farnesyl-diphosphate farnesyltransferase 1 (FDFT1), mRNA [NM_004462]
down	-3.38944
down	-3.05692	LOC157562	Homo sapiens mRNA; cDNA DKFZp686N0244 (from clone DKFZp686N0244). [BX649145]
down	-5.06059		lincRNA:chr12:110682267-110688892 reverse strand
up	3.47663	FMNL2	formin-like 2 [Source:HGNC Symbol;Acc:18267] [ENST00000421344]
down	-4.50191	CLDN4	Homo sapiens claudin 4 (CLDN4), mRNA [NM_001305]
down	-4.19579	MBOAT2	Homo sapiens membrane bound O-acyltransferase domain containing 2 (MBOAT2), mRNA [NM_138799]
down	-6.34997		lincRNA:chr14:96548697-96561747 forward strand
down	-6.63483	SERHL2	Homo sapiens serine hydrolase-like 2 (SERHL2), mRNA [NM_014509]
down	-2.22099	MEGF9	Homo sapiens multiple EGF-like-domains 9 (MEGF9), mRNA [NM_001080497]
down	-4.24353	CKB	Homo sapiens creatine kinase, brain (CKB), mRNA [NM_001823]
down	-3.24603	SLC25A23	Homo sapiens solute carrier family 25 (mitochondrial carrier; phosphate carrier), member 23 (SLC25A23), nuclear gene encoding mitochondrial protein, mRNA [NM_024103]
up	3.00752	RASGRP2	Homo sapiens RAS guanyl releasing protein 2 (calcium and DAG-regulated) (RASGRP2), transcript variant 2, mRNA [NM_153819]
up	3.9812	VMA21	Homo sapiens VMA21 vacuolar H+-ATPase homolog (S. cerevisiae) (VMA21), mRNA [NM_001017980]
down	-4.99442	RHPN2	Homo sapiens rhophilin, Rho GTPase binding protein 2 (RHPN2), mRNA [NM_033103]
up	13.9465	AIF1	Homo sapiens allograft inflammatory factor 1 (AIF1), transcript variant 2, mRNA [NM_004847]
up	6.47363	FTL	Homo sapiens ferritin, light polypeptide (FTL), mRNA [NM_000146]
down	-5.33852	KLK1	Homo sapiens kallikrein 1 (KLK1), mRNA [NM_002257]
down	-2.72411	MMP28	Homo sapiens matrix metallopeptidase 28 (MMP28), transcript variant 3, mRNA [NM_001032278]
down	-3.6581	GP1BB	Homo sapiens glycoprotein Ib (platelet), beta polypeptide (GP1BB), mRNA [NM_000407]
down	-4.76781	PARD6G	Homo sapiens par-6 partitioning defective 6 homolog gamma (C. elegans) (PARD6G), mRNA [NM_032510]
up	2.54423	C12orf35	Homo sapiens chromosome 12 open reading frame 35 (C12orf35), mRNA [NM_018169]
up	4.70694	GK	Homo sapiens glycerol kinase (GK), transcript variant 4, mRNA [NM_001205019]
down	-3.15952	GOLGA6L10	Homo sapiens golgin A6 family-like 10 (GOLGA6L10), mRNA [NM_001164465]
up	3.05955	TTYH3	Homo sapiens tweety homolog 3 (Drosophila) (TTYH3), mRNA [NM_025250]
down	-3.49702	TUBA4A	Homo sapiens tubulin, alpha 4a (TUBA4A), mRNA [NM_006000]
down	-5.34707	ALDH3A2	Homo sapiens aldehyde dehydrogenase 3 family, member A2 (ALDH3A2), transcript variant 1, mRNA [NM_001031806]
up	4.45243	WIPF1	Homo sapiens WAS/WASL interacting protein family, member 1 (WIPF1), transcript variant 2, mRNA [NM_001077269]
down	-3.49863		lincRNA:chrX:45645408-45645654 reverse strand
down	-2.4014	BCAT2	Homo sapiens branched chain amino-acid transaminase 2, mitochondrial (BCAT2), nuclear gene encoding mitochondrial protein, transcript variant a, mRNA [NM_001190]
down	-2.24301	CACNB3	Homo sapiens calcium channel, voltage-dependent, beta 3 subunit (CACNB3), transcript variant 1, mRNA [NM_000725]
down	-3.83495	PPP1R13L	Homo sapiens protein phosphatase 1, regulatory (inhibitor) subunit 13 like (PPP1R13L), transcript variant 2, mRNA [NM_006663]
up	5.81826	SH2B3	Homo sapiens SH2B adaptor protein 3 (SH2B3), mRNA [NM_005475]
up	2.58977	LOC729915	PREDICTED: Homo sapiens putative POM121-like protein 1-like (LOC729915), mRNA [XM_001722873]
down	-6.48546	AADACL3	Homo sapiens arylacetamide deacetylase-like 3 (AADACL3), transcript variant 1, mRNA [NM_001103170]
down	-2.78526	ELOVL1	Homo sapiens ELOVL fatty acid elongase 1 (ELOVL1), mRNA [NM_022821]
down	-2.11821	BOK	Homo sapiens BCL2-related ovarian killer (BOK), mRNA [NM_032515]
up	3.42775	LGMN	Homo sapiens legumain (LGMN), transcript variant 2, mRNA [NM_001008530]
up	6.52379	FTH1	Homo sapiens ferritin, heavy polypeptide 1 (FTH1), mRNA [NM_002032]
up	4.96766	ARHGDIB	Homo sapiens Rho GDP dissociation inhibitor (GDI) beta (ARHGDIB), mRNA [NM_001175]
up	2.4199	TNFAIP8	Homo sapiens tumor necrosis factor, alpha-induced protein 8 (TNFAIP8), transcript variant 1, mRNA [NM_014350]
up	3.54885	BASP1	Homo sapiens brain abundant, membrane attached signal protein 1 (BASP1), mRNA [NM_006317]
down	-2.86408	DRD4	Homo sapiens dopamine receptor D4 (DRD4), mRNA [NM_000797]
up	3.10584	ME2	Homo sapiens malic enzyme 2, NAD(+)-dependent, mitochondrial (ME2), nuclear gene encoding mitochondrial protein, transcript variant 1, mRNA [NM_002396]
down	-2.97927	ZC3HAV1L	Homo sapiens zinc finger CCCH-type, antiviral 1-like (ZC3HAV1L), mRNA [NM_080660]
down	-5.16489	PTPN3	Homo sapiens protein tyrosine phosphatase, non-receptor type 3 (PTPN3), transcript variant 3, mRNA [NM_001145369]
down	-5.13401	GPC1	Homo sapiens glypican 1 (GPC1), mRNA [NM_002081]
up	6.06706	C3AR1	Homo sapiens complement component 3a receptor 1 (C3AR1), mRNA [NM_004054]
down	-3.63276	YBX2	Homo sapiens Y box binding protein 2 (YBX2), mRNA [NM_015982]
up	9.57775	SLC2A5	Homo sapiens solute carrier family 2 (facilitated glucose/fructose transporter), member 5 (SLC2A5), transcript variant 1, mRNA [NM_003039]
up	10.6314	RASSF4	Homo sapiens Ras association (RalGDS/AF-6) domain family member 4 (RASSF4), mRNA [NM_032023]
up	23.1733	AKR1B10	Homo sapiens aldo-keto reductase family 1, member B10 (aldose reductase) (AKR1B10), mRNA [NM_020299]
down	-4.55414	SMPD3	Homo sapiens sphingomyelin phosphodiesterase 3, neutral membrane (neutral sphingomyelinase II) (SMPD3), mRNA [NM_018667]
up	5.06307	SLFN11	Homo sapiens schlafen family member 11 (SLFN11), transcript variant 1, mRNA [NM_001104587]
down	-3.60456	CDS1	Homo sapiens CDP-diacylglycerol synthase (phosphatidate cytidylyltransferase) 1 (CDS1), mRNA [NM_001263]
up	3.13288	TAPBP	Homo sapiens TAP binding protein (tapasin) (TAPBP), transcript variant 2, mRNA [NM_172208]
down	-6.66256	DGAT2	Homo sapiens diacylglycerol O-acyltransferase 2 (DGAT2), mRNA [NM_032564]
up	2.44845	CNPY3	Homo sapiens canopy 3 homolog (zebrafish) (CNPY3), mRNA [NM_006586]
up	2.281	DENND3	DENN/MADD domain containing 3 [Source:HGNC Symbol;Acc:29134] [ENST00000520482]
up	2.60057	AGTPBP1	Homo sapiens ATP/GTP binding protein 1 (AGTPBP1), mRNA [NM_015239]
down	-3.72199	TMEM45A	Homo sapiens transmembrane protein 45A (TMEM45A), mRNA [NM_018004]
up	3.12615		lincRNA:chr5:43016161-43018426 reverse strand
down	-3.63135	STXBP6	Homo sapiens syntaxin binding protein 6 (amisyn) (STXBP6), mRNA [NM_014178]
up	3.3046	MR1	Homo sapiens major histocompatibility complex, class I-related (MR1), transcript variant 1, mRNA [NM_001531]
up	6.71858	HLA-DPA1	Homo sapiens major histocompatibility complex, class II, DP alpha 1 (HLA-DPA1), transcript variant 1, mRNA [NM_033554]
down	-3.86499		lincRNA:chr2:183773530-183787455 reverse strand
down	-3.79874	ABTB2	Homo sapiens ankyrin repeat and BTB (POZ) domain containing 2 (ABTB2), mRNA [NM_145804]
up	3.77565	SPIB	Homo sapiens Spi-B transcription factor (Spi-1/PU.1 related) (SPIB), mRNA [NM_003121]
up	63.1532	IGLL5	Homo sapiens immunoglobulin lambda-like polypeptide 5 (IGLL5), transcript variant 1, mRNA [NM_001178126]
down	-2.57337		lincRNA:chr12:79972444-79982744 reverse strand
up	13.9502	SASH3	Homo sapiens SAM and SH3 domain containing 3 (SASH3), mRNA [NM_018990]
up	4.76207		lincRNA:chr17:78301614-78306077 forward strand
down	-4.26494	KLF4	Homo sapiens Kruppel-like factor 4 (gut) (KLF4), mRNA [NM_004235]
up	2.75599	CD63	Homo sapiens CD63 molecule (CD63), transcript variant 2, mRNA [NM_001040034]
up	3.3778	TAP1	Homo sapiens transporter 1, ATP-binding cassette, sub-family B (MDR/TAP) (TAP1), mRNA [NM_000593]
down	-4.09504	PERP	Homo sapiens PERP, TP53 apoptosis effector (PERP), mRNA [NM_022121]
up	17.0369	CD53	Homo sapiens CD53 molecule (CD53), transcript variant 1, mRNA [NM_001040033]
down	-3.04464	KCNK1	Homo sapiens potassium channel, subfamily K, member 1 (KCNK1), mRNA [NM_002245]
down	-2.82241	PTPRU	Homo sapiens protein tyrosine phosphatase, receptor type, U (PTPRU), transcript variant 3, mRNA [NM_005704]
down	-2.20668	TNKS1BP1	Homo sapiens tankyrase 1 binding protein 1, 182kDa (TNKS1BP1), mRNA [NM_033396]
down	-2.69182	ACAD9	Homo sapiens acyl-CoA dehydrogenase family, member 9 (ACAD9), nuclear gene encoding mitochondrial protein, transcript variant 1, mRNA [NM_014049]
up	3.69374	RAC2	Homo sapiens ras-related C3 botulinum toxin substrate 2 (rho family, small GTP binding protein Rac2) (RAC2), mRNA [NM_002872]
up	4.43616	SPI1	Homo sapiens spleen focus forming virus (SFFV) proviral integration oncogene spi1 (SPI1), transcript variant 1, mRNA [NM_001080547]
up	10.268	BATF	Homo sapiens basic leucine zipper transcription factor, ATF-like (BATF), mRNA [NM_006399]
up	4.04853	HLA-DPB1	Homo sapiens major histocompatibility complex, class II, DP beta 1 (HLA-DPB1), mRNA [NM_002121]
down	-2.1693	SLC25A10	Homo sapiens solute carrier family 25 (mitochondrial carrier; dicarboxylate transporter), member 10 (SLC25A10), nuclear gene encoding mitochondrial protein, mRNA [NM_012140]
down	-3.64105		lincRNA:chr1:214512902-214523621 reverse strand
down	-3.5035	CSNK2A2	Homo sapiens casein kinase 2, alpha prime polypeptide (CSNK2A2), mRNA [NM_001896]
up	2.3941	CDS2	Homo sapiens CDP-diacylglycerol synthase (phosphatidate cytidylyltransferase) 2 (CDS2), mRNA [NM_003818]
down	-3.63527	CCDC3	Homo sapiens coiled-coil domain containing 3 (CCDC3), mRNA [NM_031455]
up	3.4282	GPX1	Homo sapiens glutathione peroxidase 1 (GPX1), transcript variant 2, mRNA [NM_201397]
up	11.5621	SAMD9L	Homo sapiens sterile alpha motif domain containing 9-like (SAMD9L), mRNA [NM_152703]
down	-5.6696	WNT3	Homo sapiens wingless-type MMTV integration site family, member 3 (WNT3), mRNA [NM_030753]
down	-2.0485	MIB2	Homo sapiens mindbomb homolog 2 (Drosophila) (MIB2), transcript variant 1, mRNA [NM_080875]
down	-3.80315	GPC2	Homo sapiens glypican 2 (GPC2), mRNA [NM_152742]
up	2.10572	GNAI2	Homo sapiens guanine nucleotide binding protein (G protein), alpha inhibiting activity polypeptide 2 (GNAI2), transcript variant 1, mRNA [NM_002070]
down	-2.12239	ENDOD1	Homo sapiens endonuclease domain containing 1 (ENDOD1), mRNA [NM_015036]
down	-3.60634	FANCE	Homo sapiens Fanconi anemia, complementation group E (FANCE), mRNA [NM_021922]
up	4.75334	DOCK10	Homo sapiens dedicator of cytokinesis 10 (DOCK10), mRNA [NM_014689]
up	5.45494	LCP2	Homo sapiens lymphocyte cytosolic protein 2 (SH2 domain containing leukocyte protein of 76kDa) (LCP2), mRNA [NM_005565]
down	-2.56492	UNG	Homo sapiens uracil-DNA glycosylase (UNG), nuclear gene encoding mitochondrial protein, transcript variant 1, mRNA [NM_003362]
down	-2.85378	ZNRF3	Homo sapiens zinc and ring finger 3 (ZNRF3), transcript variant 1, mRNA [NM_001206998]
down	-2.70457	CELSR1	Homo sapiens cadherin, EGF LAG seven-pass G-type receptor 1 (flamingo homolog, Drosophila) (CELSR1), mRNA [NM_014246]
down	-2.58651	KANK1	KN motif and ankyrin repeat domains 1 [Source:HGNC Symbol;Acc:19309] [ENST00000354485]
down	-5.45013	NDRG2	Homo sapiens NDRG family member 2 (NDRG2), transcript variant 1, mRNA [NM_201535]
down	-4.59149	AHNAK2	Homo sapiens AHNAK nucleoprotein 2 (AHNAK2), mRNA [NM_138420]
down	-2.20673	RUSC1-AS1	Homo sapiens RUSC1 antisense RNA 1 (non-protein coding) (RUSC1-AS1), mRNA [NM_001039517]
down	-5.27034	COL4A6	Homo sapiens collagen, type IV, alpha 6 (COL4A6), transcript variant B, mRNA [NM_033641]
up	2.91551		lincRNA:chr17:78296530-78306830 forward strand
up	3.44874	ZNF267	Homo sapiens zinc finger protein 267 (ZNF267), transcript variant 498723, mRNA [NM_003414]
down	-5.14718	TMEM125	Homo sapiens transmembrane protein 125 (TMEM125), mRNA [NM_144626]
down	-2.88637	RETSAT	Homo sapiens retinol saturase (all-trans-retinol 13,14-reductase) (RETSAT), mRNA [NM_017750]
up	4.98856	SOCS1	Homo sapiens suppressor of cytokine signaling 1 (SOCS1), mRNA [NM_003745]
up	2.99434	DPH3P1	Homo sapiens DPH3, KTI11 homolog (S. cerevisiae) pseudogene 1 (DPH3P1), mRNA [NM_080750]
down	-2.60977	FAM131A	Homo sapiens family with sequence similarity 131, member A (FAM131A), transcript variant 1, mRNA [NM_144635]
down	-5.19932	PXMP4	Homo sapiens peroxisomal membrane protein 4, 24kDa (PXMP4), transcript variant 1, mRNA [NM_007238]
up	2.67281	C1S	Homo sapiens complement component 1, s subcomponent (C1S), transcript variant 2, mRNA [NM_001734]
down	-2.87727	ABLIM1	Homo sapiens actin binding LIM protein 1 (ABLIM1), transcript variant 3, mRNA [NM_001003408]
down	-4.44852	TG	Homo sapiens thyroglobulin (TG), mRNA [NM_003235]
down	-4.13732
down	-3.16271	DNAJB2	Homo sapiens DnaJ (Hsp40) homolog, subfamily B, member 2 (DNAJB2), transcript variant 1, mRNA [NM_001039550]
up	4.15573	FUT4	Homo sapiens fucosyltransferase 4 (alpha (1,3) fucosyltransferase, myeloid-specific) (FUT4), mRNA [NM_002033]
up	3.52293	HLA-F	Homo sapiens major histocompatibility complex, class I, F (HLA-F), transcript variant 2, mRNA [NM_018950]
up	3.34976	RNF130	Homo sapiens ring finger protein 130 (RNF130), mRNA [NM_018434]
down	-3.92836	GLIS1	Homo sapiens GLIS family zinc finger 1 (GLIS1), mRNA [NM_147193]
down	-4.41927	CNTNAP3B	contactin associated protein-like 3B [Source:HGNC Symbol;Acc:32035] [ENST00000377561]
up	3.36284	HLA-DPB1	Homo sapiens major histocompatibility complex, class II, DP beta 1 (HLA-DPB1), mRNA [NM_002121]
up	4.30151	GCH1	Homo sapiens GTP cyclohydrolase 1 (GCH1), transcript variant 1, mRNA [NM_000161]
down	-2.86344	SCD5	Homo sapiens stearoyl-CoA desaturase 5 (SCD5), transcript variant 1, mRNA [NM_001037582]
down	-2.78523	ANXA8L2	Homo sapiens annexin A8-like 2 (ANXA8L2), mRNA [NM_001630]
up	9.3287	SECTM1	Homo sapiens secreted and transmembrane 1 (SECTM1), mRNA [NM_003004]
up	7.60427	SLC15A3	Homo sapiens solute carrier family 15, member 3 (SLC15A3), transcript variant 1, mRNA [NM_016582]
up	10.9029	NLRP3	Homo sapiens NLR family, pyrin domain containing 3 (NLRP3), transcript variant 3, mRNA [NM_001079821]
down	-3.83273	RHOD	Homo sapiens ras homolog gene family, member D (RHOD), mRNA [NM_014578]
down	-3.35769	TNNT1	Homo sapiens troponin T type 1 (skeletal, slow) (TNNT1), transcript variant 1, mRNA [NM_003283]
up	2.7955	SNX8	Homo sapiens cDNA, FLJ96764, highly similar to Homo sapiens sorting nexin 8 (SNX8), mRNA. [AK315670]
up	3.69699	CTSL1P2	Homo sapiens cathepsin L1 pseudogene 2 (CTSL1P2), non-coding RNA [NR_033407]
down	-3.89461	EPHX2	Homo sapiens epoxide hydrolase 2, cytoplasmic (EPHX2), mRNA [NM_001979]
down	-2.59835	ZNF658	Homo sapiens zinc finger protein 658 (ZNF658), mRNA [NM_033160]
up	3.67614	CD40	Homo sapiens CD40 molecule, TNF receptor superfamily member 5 (CD40), transcript variant 1, mRNA [NM_001250]
up	3.43554	IRF7	Homo sapiens interferon regulatory factor 7 (IRF7), transcript variant d, mRNA [NM_004031]
up	2.72651	TNFRSF10B	Homo sapiens tumor necrosis factor receptor superfamily, member 10b (TNFRSF10B), transcript variant 1, mRNA [NM_003842]
up	6.63823	IFI44	Homo sapiens interferon-induced protein 44 (IFI44), mRNA [NM_006417]
up	3.27847	KIAA1949	Homo sapiens KIAA1949 (KIAA1949), transcript variant 1, mRNA [NM_133471]
up	6.70028	CD33	Homo sapiens CD33 molecule (CD33), transcript variant 1, mRNA [NM_001772]
down	-3.35142	LLGL2	Homo sapiens lethal giant larvae homolog 2 (Drosophila) (LLGL2), transcript variant 3, mRNA [NM_001031803]
down	-2.2969	DOCK6	Homo sapiens dedicator of cytokinesis 6 (DOCK6), mRNA [NM_020812]
down	-2.74235	ATP7A	Homo sapiens ATPase, Cu++ transporting, alpha polypeptide (ATP7A), mRNA [NM_000052]
down	-15.075	FOXQ1	Homo sapiens forkhead box Q1 (FOXQ1), mRNA [NM_033260]
down	-5.73929	TMEM61	Homo sapiens transmembrane protein 61 (TMEM61), mRNA [NM_182532]
down	-2.4362	HEBP2	Homo sapiens heme binding protein 2 (HEBP2), mRNA [NM_014320]
down	-3.0801	LAMC3	Homo sapiens laminin, gamma 3 (LAMC3), mRNA [NM_006059]
down	-2.38608	FAM174A	Homo sapiens family with sequence similarity 174, member A (FAM174A), mRNA [NM_198507]
up	6.0646		major histocompatibility complex, class II, DQ beta 1 [Source:HGNC Symbol;Acc:4944] [ENST00000399670]
down	-2.74059	LDOC1	Homo sapiens leucine zipper, down-regulated in cancer 1 (LDOC1), mRNA [NM_012317]
down	-5.89133	TNNI2	Homo sapiens troponin I type 2 (skeletal, fast) (TNNI2), transcript variant 1, mRNA [NM_003282]
up	23.9392	SOD2	Homo sapiens superoxide dismutase 2, mitochondrial (SOD2), nuclear gene encoding mitochondrial protein, transcript variant 2, mRNA [NM_001024465]
up	2.27009	AKAP7	Homo sapiens A kinase (PRKA) anchor protein 7 (AKAP7), transcript variant gamma, mRNA [NM_016377]
down	-3.77026	RGNEF	Homo sapiens 190 kDa guanine nucleotide exchange factor (RGNEF), transcript variant 2, mRNA [NM_001177693]
up	7.63281	LGALS9	Homo sapiens lectin, galactoside-binding, soluble, 9 (LGALS9), transcript variant 1, mRNA [NM_009587]
up	6.03836	TRIM22	Homo sapiens tripartite motif containing 22 (TRIM22), transcript variant 1, mRNA [NM_006074]
up	4.30085	SELPLG	Homo sapiens selectin P ligand (SELPLG), transcript variant 2, mRNA [NM_003006]
up	2.34798	ODF3B	Homo sapiens outer dense fiber of sperm tails 3B (ODF3B), mRNA [NM_001014440]
up	2.02113	ROCK1	Homo sapiens Rho-associated, coiled-coil containing protein kinase 1 (ROCK1), mRNA [NM_005406]
down	-4.42961	CRAT	Homo sapiens carnitine O-acetyltransferase (CRAT), nuclear gene encoding mitochondrial protein, transcript variant 1, mRNA [NM_000755]
down	-2.79346	MVD	Homo sapiens mevalonate (diphospho) decarboxylase (MVD), mRNA [NM_002461]
up	2.03957	NLRC5	Homo sapiens NLR family, CARD domain containing 5 (NLRC5), mRNA [NM_032206]
up	2.91878	DPH3	Homo sapiens DPH3, KTI11 homolog (S. cerevisiae) (DPH3), transcript variant 1, mRNA [NM_206831]
down	-5.70837	C17orf69	Homo sapiens chromosome 17 open reading frame 69 (C17orf69), transcript variant 2, non-coding RNA [NR_026906]
up	2.7141	SGK1	Homo sapiens serum/glucocorticoid regulated kinase 1 (SGK1), transcript variant 1, mRNA [NM_005627]
up	3.56532	CYB5R4	Homo sapiens cytochrome b5 reductase 4 (CYB5R4), mRNA [NM_016230]
up	2.4554	FOXN2	Homo sapiens forkhead box N2 (FOXN2), mRNA [NM_002158]
up	10.0422	IFI44L	Homo sapiens interferon-induced protein 44-like (IFI44L), mRNA [NM_006820]
up	2.35324	CCND3	Homo sapiens cyclin D3 (CCND3), transcript variant 2, mRNA [NM_001760]
up	6.32495	FLJ36031	Homo sapiens hypothetical protein FLJ36031 (FLJ36031), mRNA [NM_175884]
up	4.51548	PLCL2	Homo sapiens phospholipase C-like 2 (PLCL2), transcript variant 2, mRNA [NM_015184]
up	2.25874	ATM	Homo sapiens ataxia telangiectasia mutated (ATM), mRNA [NM_000051]
up	3.1736	TPP1	Homo sapiens tripeptidyl peptidase I (TPP1), mRNA [NM_000391]
up	7.7321	RGS16	Homo sapiens regulator of G-protein signaling 16 (RGS16), mRNA [NM_002928]
down	-3.25338	D4S234E	Homo sapiens DNA segment on chromosome 4 (unique) 234 expressed sequence (D4S234E), transcript variant 1, mRNA [NM_014392]
down	-5.07757	IL20RB	Homo sapiens interleukin 20 receptor beta (IL20RB), mRNA [NM_144717]
up	6.11848	TLR4	Homo sapiens toll-like receptor 4 (TLR4), transcript variant 1, mRNA [NM_138554]
down	-2.98093	SYTL1	Homo sapiens synaptotagmin-like 1 (SYTL1), transcript variant 2, mRNA [NM_032872]
up	4.84323	HLA-DRB5	Homo sapiens major histocompatibility complex, class II, DR beta 5 (HLA-DRB5), mRNA [NM_002125]
down	-3.05271	LOC100127888	Homo sapiens hypothetical LOC100127888 (LOC100127888), non-coding RNA [NR_024470]
down	-3.8313	SERPINB5	Homo sapiens serpin peptidase inhibitor, clade B (ovalbumin), member 5 (SERPINB5), mRNA [NM_002639]
down	-3.48632	TUBA4A	Homo sapiens tubulin, alpha 4a (TUBA4A), mRNA [NM_006000]
down	-3.17842	GYLTL1B	Homo sapiens glycosyltransferase-like 1B (GYLTL1B), mRNA [NM_152312]
down	-3.27798	LOC100507547	Homo sapiens hypothetical LOC100507547 (LOC100507547), transcript variant 1, non-coding RNA [NR_037169]
up	3.16755	GNS	Homo sapiens glucosamine (N-acetyl)-6-sulfatase (GNS), mRNA [NM_002076]
up	5.51065	BID	Homo sapiens BH3 interacting domain death agonist (BID), transcript variant 1, mRNA [NM_197966]
up	4.81948	SCML4	Homo sapiens sex comb on midleg-like 4 (Drosophila) (SCML4), mRNA [NM_198081]
down	-11.2183	SP5	Homo sapiens Sp5 transcription factor (SP5), mRNA [NM_001003845]
down	-2.62091	ZNF395	Homo sapiens zinc finger protein 395 (ZNF395), mRNA [NM_018660]
down	-4.0895	EFNB2	Homo sapiens ephrin-B2 (EFNB2), mRNA [NM_004093]
down	-2.4817	RNF208	Homo sapiens ring finger protein 208 (RNF208), mRNA [NM_031297]
up	2.61164	CARD8	Homo sapiens caspase recruitment domain family, member 8 (CARD8), transcript variant 2, mRNA [NM_014959]
down	-3.42514	MAP2	Homo sapiens microtubule-associated protein 2 (MAP2), transcript variant 1, mRNA [NM_002374]
down	-4.54889	SLC2A1	Homo sapiens solute carrier family 2 (facilitated glucose transporter), member 1 (SLC2A1), mRNA [NM_006516]
down	-6.12576	CYP4F8	Homo sapiens cytochrome P450, family 4, subfamily F, polypeptide 8 (CYP4F8), mRNA [NM_007253]
up	2.93857		lincRNA:chr2:37325696-37331035 reverse strand
up	6.0346	DOCK8	Homo sapiens dedicator of cytokinesis 8 (DOCK8), transcript variant 1, mRNA [NM_203447]
down	-4.46827	ERBB3	Homo sapiens v-erb-b2 erythroblastic leukemia viral oncogene homolog 3 (avian) (ERBB3), transcript variant 1, mRNA [NM_001982]
down	-3.92023	C10orf57	Homo sapiens chromosome 10 open reading frame 57 (C10orf57), mRNA [NM_025125]
down	-3.76537	RASAL1	Homo sapiens RAS protein activator like 1 (GAP1 like) (RASAL1), transcript variant 2, mRNA [NM_004658]
up	4.81025	CD14	Homo sapiens CD14 molecule (CD14), transcript variant 3, mRNA [NM_001174104]
up	4.14284	ARRB2	Homo sapiens arrestin, beta 2 (ARRB2), transcript variant 1, mRNA [NM_004313]
down	-2.10653	NR2F6	Homo sapiens nuclear receptor subfamily 2, group F, member 6 (NR2F6), mRNA [NM_005234]
down	-2.8661	TMEM159	Homo sapiens transmembrane protein 159 (TMEM159), mRNA [NM_020422]
up	2.23242	XLOC_004803	BROAD lincRNAs version v2 (http://www.broadinstitute.org/genome_bio/human_lincrnas/)
up	9.53904	CD3G	Homo sapiens CD3g molecule, gamma (CD3-TCR complex) (CD3G), mRNA [NM_000073]
down	-9.2767	CTSL2	Homo sapiens cathepsin L2 (CTSL2), transcript variant 1, mRNA [NM_001333]
down	-3.01879	C14orf128	Homo sapiens chromosome 14 open reading frame 128 (C14orf128), non-coding RNA [NR_027263]
up	3.17396	PTPRE	Homo sapiens protein tyrosine phosphatase, receptor type, E (PTPRE), transcript variant 1, mRNA [NM_006504]
down	-2.59861	CTNNBIP1	Homo sapiens catenin, beta interacting protein 1 (CTNNBIP1), transcript variant 1, mRNA [NM_020248]
up	2.57315	FOXN2	Homo sapiens forkhead box N2 (FOXN2), mRNA [NM_002158]
up	34.7134	SNX10	Homo sapiens sorting nexin 10 (SNX10), transcript variant 2, mRNA [NM_013322]
up	2.67903
down	-5.14752	RNF43	Homo sapiens ring finger protein 43 (RNF43), mRNA [NM_017763]
up	3.83045	ARID5A	Homo sapiens AT rich interactive domain 5A (MRF1-like) (ARID5A), mRNA [NM_212481]
down	-2.46978	THRA	Homo sapiens thyroid hormone receptor, alpha (THRA), transcript variant 2, mRNA [NM_003250]
up	3.78274	HLA-A	Homo sapiens major histocompatibility complex, class I, A (HLA-A), transcript variant 1, mRNA [NM_002116]
up	5.48628	PARP9	Homo sapiens poly (ADP-ribose) polymerase family, member 9 (PARP9), transcript variant 1, mRNA [NM_031458]
up	2.37011	ATP6V1B2	Homo sapiens ATPase, H+ transporting, lysosomal 56/58kDa, V1 subunit B2 (ATP6V1B2), mRNA [NM_001693]
down	-3.64629	LPIN3	Homo sapiens lipin 3 (LPIN3), mRNA [NM_022896]
up	3.18786	RAB32	Homo sapiens RAB32, member RAS oncogene family (RAB32), mRNA [NM_006834]
down	-2.6219	PIGZ	Homo sapiens phosphatidylinositol glycan anchor biosynthesis, class Z (PIGZ), mRNA [NM_025163]
up	3.06914	IFITM1	Homo sapiens interferon induced transmembrane protein 1 (9-27) (IFITM1), mRNA [NM_003641]
up	2.38842	CMTM3	Homo sapiens CKLF-like MARVEL transmembrane domain containing 3 (CMTM3), transcript variant 1, mRNA [NM_144601]
down	-4.28355	DOK4	Homo sapiens docking protein 4 (DOK4), mRNA [NM_018110]
up	4.38068	CECR6	Homo sapiens cat eye syndrome chromosome region, candidate 6 (CECR6), transcript variant 1, mRNA [NM_031890]
up	4.47463	BLM	Homo sapiens Bloom syndrome, RecQ helicase-like (BLM), mRNA [NM_000057]
up	3.00791	FBXO6	Homo sapiens F-box protein 6 (FBXO6), mRNA [NM_018438]
down	-2.18125	TEAD3	Homo sapiens TEA domain family member 3 (TEAD3), mRNA [NM_003214]
up	2.18051	BTN2A2	Homo sapiens butyrophilin, subfamily 2, member A2 (BTN2A2), transcript variant 2, mRNA [NM_181531]
up	29.0868		immunoglobulin lambda constant 2 (Kern-Oz- marker) [Source:HGNC Symbol;Acc:5856] [ENST00000390323]
down	-3.37943	ARHGEF4	Homo sapiens Rho guanine nucleotide exchange factor (GEF) 4 (ARHGEF4), transcript variant 2, mRNA [NM_032995]
up	10.566	EVI2A	Homo sapiens ecotropic viral integration site 2A (EVI2A), transcript variant 1, mRNA [NM_001003927]
up	2.8956	UBE2D1	Homo sapiens ubiquitin-conjugating enzyme E2D 1 (UBE2D1), transcript variant 1, mRNA [NM_003338]
up	2.56892	TNS3	Homo sapiens tensin 3 (TNS3), mRNA [NM_022748]
down	-3.48858	CDS1	Homo sapiens CDP-diacylglycerol synthase (phosphatidate cytidylyltransferase) 1 (CDS1), mRNA [NM_001263]
down	-4.2405	HOXA3	Homo sapiens homeobox A3 (HOXA3), transcript variant 2, mRNA [NM_153631]
down	-3.3264	CELSR2	Homo sapiens cadherin, EGF LAG seven-pass G-type receptor 2 (flamingo homolog, Drosophila) (CELSR2), mRNA [NM_001408]
up	2.83934	TCP11L1	Homo sapiens t-complex 11 (mouse)-like 1 (TCP11L1), transcript variant 1, mRNA [NM_018393]
down	-2.56688	MAPKBP1	Homo sapiens mitogen-activated protein kinase binding protein 1 (MAPKBP1), transcript variant 1, mRNA [NM_014994]
down	-4.22588		lincRNA:chr10:47135046-47136463 reverse strand
up	2.39624	REC8	Homo sapiens REC8 homolog (yeast) (REC8), transcript variant 2, mRNA [NM_001048205]
up	6.61283	PSMB9	Homo sapiens proteasome (prosome, macropain) subunit, beta type, 9 (large multifunctional peptidase 2) (PSMB9), mRNA [NM_002800]
up	7.72084	LY86	Homo sapiens lymphocyte antigen 86 (LY86), mRNA [NM_004271]
up	6.39509	SAMD4A	Homo sapiens sterile alpha motif domain containing 4A (SAMD4A), transcript variant 1, mRNA [NM_015589]
down	-4.18672	C15orf59	Homo sapiens chromosome 15 open reading frame 59 (C15orf59), mRNA [NM_001039614]
up	7.18467	SLC1A3	Homo sapiens solute carrier family 1 (glial high affinity glutamate transporter), member 3 (SLC1A3), transcript variant 1, mRNA [NM_004172]
down	-11.8651	PNPLA3	Homo sapiens patatin-like phospholipase domain containing 3 (PNPLA3), mRNA [NM_025225]
up	4.63722	RASSF2	Homo sapiens Ras association (RalGDS/AF-6) domain family member 2 (RASSF2), transcript variant 1, mRNA [NM_014737]
up	2.43082	RAB7L1	Homo sapiens RAB7, member RAS oncogene family-like 1 (RAB7L1), transcript variant 1, mRNA [NM_003929]
down	-5.42231	NDRG4	Homo sapiens NDRG family member 4 (NDRG4), transcript variant 3, mRNA [NM_022910]
up	3.21607	ATP11C	Homo sapiens ATPase, class VI, type 11C (ATP11C), transcript variant 2, mRNA [NM_001010986]
down	-2.79109	ZNF793	Homo sapiens zinc finger protein 793 (ZNF793), mRNA [NM_001013659]
down	-2.85677	PRDX2	Homo sapiens peroxiredoxin 2 (PRDX2), nuclear gene encoding mitochondrial protein, transcript variant 3, mRNA [NM_181738]
up	3.53397	CANX	Homo sapiens calnexin (CANX), transcript variant 1, mRNA [NM_001746]
up	3.62866	HLA-G	Homo sapiens major histocompatibility complex, class I, G (HLA-G), mRNA [NM_002127]
up	2.93802	GPR160	Homo sapiens G protein-coupled receptor 160 (GPR160), mRNA [NM_014373]
up	4.60935	TNFAIP3	Homo sapiens tumor necrosis factor, alpha-induced protein 3 (TNFAIP3), mRNA [NM_006290]
down	-3.49946	BCL7A	Homo sapiens B-cell CLL/lymphoma 7A (BCL7A), transcript variant 1, mRNA [NM_020993]
down	-2.97536	SERTAD4	Homo sapiens SERTA domain containing 4 (SERTAD4), mRNA [NM_019605]
up	2.54547	ZMYM6NB	Homo sapiens ZMYM6 neighbor (ZMYM6NB), mRNA [NM_001195156]
down	-4.27473		lincRNA:chr18:10552875-10561225 reverse strand
up	3.60601	C4orf48	Homo sapiens chromosome 4 open reading frame 48 (C4orf48), transcript variant 2, mRNA [NM_001141936]
down	-3.02204	DEGS2	Homo sapiens degenerative spermatocyte homolog 2, lipid desaturase (Drosophila) (DEGS2), mRNA [NM_206918]
up	3.45941	GBP2	Homo sapiens guanylate binding protein 2, interferon-inducible (GBP2), mRNA [NM_004120]
down	-4.57671	ANK3	Homo sapiens ankyrin 3, node of Ranvier (ankyrin G) (ANK3), transcript variant 1, mRNA [NM_020987]
down	-3.80908	TMEM97	Homo sapiens transmembrane protein 97 (TMEM97), mRNA [NM_014573]
down	-2.66903	LEPREL1	Homo sapiens leprecan-like 1 (LEPREL1), transcript variant 1, mRNA [NM_018192]
up	7.24124	MZB1	Homo sapiens marginal zone B and B1 cell-specific protein (MZB1), mRNA [NM_016459]
up	4.57997		lincRNA:chr8:32853730-32902348 forward strand
up	25.4836	CYBB	Homo sapiens cytochrome b-245, beta polypeptide (CYBB), mRNA [NM_000397]
down	-3.24902	B3GNT7	Homo sapiens UDP-GlcNAc:betaGal beta-1,3-N-acetylglucosaminyltransferase 7 (B3GNT7), mRNA [NM_145236]
up	3.76912		lincRNA:chr1:204566252-204573127 forward strand
down	-2.25686	GULP1	Homo sapiens GULP, engulfment adaptor PTB domain containing 1 (GULP1), mRNA [NM_016315]
up	2.96389	FMNL3	Homo sapiens formin-like 3 (FMNL3), transcript variant 1, mRNA [NM_175736]
up	2.08717	PTPRN2	Homo sapiens protein tyrosine phosphatase, receptor type, N polypeptide 2 (PTPRN2), transcript variant 1, mRNA [NM_002847]
down	-6.64594	CHADL	Homo sapiens chondroadherin-like (CHADL), mRNA [NM_138481]
down	-4.12006	PARD3	Homo sapiens par-3 partitioning defective 3 homolog (C. elegans) (PARD3), transcript variant 9, mRNA [NM_001184792]
down	-3.23341	VIPR1	Homo sapiens vasoactive intestinal peptide receptor 1 (VIPR1), mRNA [NM_004624]
down	-4.32287		lincRNA:chr17:43716619-43719666 forward strand
down	-3.31944		Homo sapiens cDNA FLJ32505 fis, clone SMINT1000039. [AK057067]
down	-4.97912	IRX5	Homo sapiens iroquois homeobox 5 (IRX5), mRNA [NM_005853]
up	5.2076	VAMP5	Homo sapiens vesicle-associated membrane protein 5 (myobrevin) (VAMP5), mRNA [NM_006634]
up	2.10408	RPS6KA1	Homo sapiens ribosomal protein S6 kinase, 90kDa, polypeptide 1 (RPS6KA1), transcript variant 1, mRNA [NM_002953]
down	-4.4178		lincRNA:chrX:115051022-115069947 forward strand
up	4.5537	STAC3	Homo sapiens SH3 and cysteine rich domain 3 (STAC3), mRNA [NM_145064]
up	7.7845	PREX1	Homo sapiens phosphatidylinositol-3,4,5-trisphosphate-dependent Rac exchange factor 1 (PREX1), mRNA [NM_020820]
up	6.73428	XLOC_014192	BROAD lincRNAs version v2 (http://www.broadinstitute.org/genome_bio/human_lincrnas/)
up	16.5323	NCF1	Homo sapiens neutrophil cytosolic factor 1 (NCF1), mRNA [NM_000265]
down	-3.54645	TYRO3	Homo sapiens TYRO3 protein tyrosine kinase (TYRO3), mRNA [NM_006293]
down	-2.49705	GPRASP2	Homo sapiens G protein-coupled receptor associated sorting protein 2 (GPRASP2), transcript variant 1, mRNA [NM_001004051]
down	-4.26444	TMEM52	Homo sapiens transmembrane protein 52 (TMEM52), mRNA [NM_178545]
up	3.26145	ACOT9	Homo sapiens acyl-CoA thioesterase 9 (ACOT9), nuclear gene encoding mitochondrial protein, transcript variant 1, mRNA [NM_001037171]
down	-3.63471		lincRNA:chr22:25588075-25594350 forward strand
down	-2.37931	ZNF658	Homo sapiens zinc finger protein 658 (ZNF658), mRNA [NM_033160]
down	-2.26168	MPST	Homo sapiens mercaptopyruvate sulfurtransferase (MPST), nuclear gene encoding mitochondrial protein, transcript variant 3, mRNA [NM_001130517]
up	5.34257	BATF3	Homo sapiens basic leucine zipper transcription factor, ATF-like 3 (BATF3), mRNA [NM_018664]
up	7.7625
up	2.54722	HSD17B11	Homo sapiens hydroxysteroid (17-beta) dehydrogenase 11 (HSD17B11), mRNA [NM_016245]
up	2.16252	RPS6KA1	Homo sapiens ribosomal protein S6 kinase, 90kDa, polypeptide 1 (RPS6KA1), transcript variant 1, mRNA [NM_002953]
down	-6.58335	SEMA3B	Homo sapiens sema domain, immunoglobulin domain (Ig), short basic domain, secreted, (semaphorin) 3B (SEMA3B), transcript variant 1, mRNA [NM_004636]
down	-2.91548	LRIG3	Homo sapiens leucine-rich repeats and immunoglobulin-like domains 3 (LRIG3), transcript variant 2, mRNA [NM_153377]
up	3.50205	HLA-DPB1	Homo sapiens major histocompatibility complex, class II, DP beta 1 (HLA-DPB1), mRNA [NM_002121]
down	-2.12939	JMJD7	Homo sapiens jumonji domain containing 7 (JMJD7), mRNA [NM_001114632]
up	3.79809	APH1B	Homo sapiens anterior pharynx defective 1 homolog B (C. elegans) (APH1B), transcript variant 1, mRNA [NM_031301]
up	13.2992	P2RY6	Homo sapiens pyrimidinergic receptor P2Y, G-protein coupled, 6 (P2RY6), transcript variant 2, mRNA [NM_176798]
down	-2.60291	ZNF219	Homo sapiens zinc finger protein 219 (ZNF219), transcript variant 1, mRNA [NM_016423]
up	2.75475	DENND5A	Homo sapiens DENN/MADD domain containing 5A (DENND5A), mRNA [NM_015213]
down	-4.97009	SYNGR1	Homo sapiens synaptogyrin 1 (SYNGR1), transcript variant 1a, mRNA [NM_004711]
down	-2.92494	SHMT1	Homo sapiens serine hydroxymethyltransferase 1 (soluble) (SHMT1), nuclear gene encoding mitochondrial protein, transcript variant 1, mRNA [NM_004169]
down	-4.41662	PHGDH	Homo sapiens phosphoglycerate dehydrogenase (PHGDH), mRNA [NM_006623]
up	4.43722		lincRNA:chr1:204566252-204573127 forward strand
down	-3.54617	PAQR6	Homo sapiens progestin and adipoQ receptor family member VI (PAQR6), transcript variant 1, mRNA [NM_024897]
up	4.25505	MLKL	Homo sapiens mixed lineage kinase domain-like (MLKL), transcript variant 1, mRNA [NM_152649]
up	3.07841	IKBIP	Homo sapiens IKBKB interacting protein (IKBIP), transcript variant 2, mRNA [NM_201612]
up	7.77117	APOL1	Homo sapiens apolipoprotein L, 1 (APOL1), transcript variant 2, mRNA [NM_145343]
down	-2.83094	MLLT4	Homo sapiens myeloid/lymphoid or mixed-lineage leukemia (trithorax homolog, Drosophila); translocated to, 4 (MLLT4), transcript variant 1, mRNA [NM_001207008]
up	3.16026	GLIPR2	Homo sapiens GLI pathogenesis-related 2 (GLIPR2), mRNA [NM_022343]
up	2.66618	SMAP2	Homo sapiens small ArfGAP2 (SMAP2), transcript variant 1, mRNA [NM_022733]
up	4.95831	IFIT2	Homo sapiens interferon-induced protein with tetratricopeptide repeats 2 (IFIT2), mRNA [NM_001547]
up	2.7809	TRIM14	Homo sapiens tripartite motif containing 14 (TRIM14), transcript variant 1, mRNA [NM_014788]
up	8.80358	ST8SIA4	Homo sapiens ST8 alpha-N-acetyl-neuraminide alpha-2,8-sialyltransferase 4 (ST8SIA4), transcript variant 1, mRNA [NM_005668]
up	4.08828	RELT	Homo sapiens RELT tumor necrosis factor receptor (RELT), transcript variant 1, mRNA [NM_032871]
down	-2.91304	TLCD1	Homo sapiens TLC domain containing 1 (TLCD1), transcript variant 1, mRNA [NM_138463]
up	3.15762	ACCN4	Homo sapiens amiloride-sensitive cation channel 4, pituitary (ACCN4), transcript variant 1, mRNA [NM_018674]
up	4.00506		major histocompatibility complex, class II, DQ beta 1 [Source:HGNC Symbol;Acc:4944] [ENST00000547498]
up	2.90575	HHEX	Homo sapiens hematopoietically expressed homeobox (HHEX), mRNA [NM_002729]
down	-2.20853	PPT2	Homo sapiens palmitoyl-protein thioesterase 2 (PPT2), transcript variant 1, mRNA [NM_005155]
down	-11.1591	SCEL	Homo sapiens sciellin (SCEL), transcript variant 1, mRNA [NM_144777]
down	-4.99379	EML2	Homo sapiens echinoderm microtubule associated protein like 2 (EML2), transcript variant 2, mRNA [NM_012155]
down	-5.23228	PLEKHG5	Homo sapiens pleckstrin homology domain containing, family G (with RhoGef domain) member 5 (PLEKHG5), transcript variant 2, mRNA [NM_198681]
up	5.033	GPX1	Homo sapiens glutathione peroxidase 1 (GPX1), transcript variant 2, mRNA [NM_201397]
down	-2.58659		lincRNA:chr22:46451236-46516536 forward strand
down	-3.30847		lincRNA:chr11:133765815-133774297 reverse strand
up	6.36038	APOL6	Homo sapiens apolipoprotein L, 6 (APOL6), mRNA [NM_030641]
down	-3.02457	CD109	Homo sapiens CD109 molecule (CD109), transcript variant 1, mRNA [NM_133493]
down	-4.33675	HOXA5	Homo sapiens homeobox A5 (HOXA5), mRNA [NM_019102]
down	-2.69059	PXMP2	Homo sapiens peroxisomal membrane protein 2, 22kDa (PXMP2), mRNA [NM_018663]
up	3.80425	TRIM14	Homo sapiens tripartite motif containing 14 (TRIM14), transcript variant 1, mRNA [NM_014788]
down	-2.67922	SUN1	Homo sapiens Sad1 and UNC84 domain containing 1 (SUN1), transcript variant 4, mRNA [NM_001171945]
down	-2.5271	MAPK13	Homo sapiens mitogen-activated protein kinase 13 (MAPK13), mRNA [NM_002754]
up	2.85097
down	-2.21071	PRKCZ	protein kinase C, zeta [Source:HGNC Symbol;Acc:9412] [ENST00000479566]
down	-2.96714	FAM57A	Homo sapiens family with sequence similarity 57, member A (FAM57A), mRNA [NM_024792]
up	2.96677	ADAP1	Homo sapiens ArfGAP with dual PH domains 1 (ADAP1), mRNA [NM_006869]
up	2.61773	TMEM8A	Homo sapiens transmembrane protein 8A (TMEM8A), mRNA [NM_021259]
down	-2.64712	DNAJA4	Homo sapiens DnaJ (Hsp40) homolog, subfamily A, member 4 (DNAJA4), transcript variant 1, mRNA [NM_018602]
down	-3.76744	GRAMD1C	Homo sapiens GRAM domain containing 1C (GRAMD1C), transcript variant 1, mRNA [NM_017577]
down	-3.16479	HOXC6	Homo sapiens homeobox C6 (HOXC6), transcript variant 2, mRNA [NM_153693]
down	-4.99977	PTPN21	Homo sapiens protein tyrosine phosphatase, non-receptor type 21 (PTPN21), mRNA [NM_007039]
down	-3.80489		lincRNA:chr1:150582126-150591026 reverse strand
up	3.25917	C12orf5	Homo sapiens chromosome 12 open reading frame 5 (C12orf5), mRNA [NM_020375]
up	3.73247	VOPP1	Homo sapiens vesicular, overexpressed in cancer, prosurvival protein 1 (VOPP1), mRNA [NM_030796]
down	-2.27175		lincRNA:chr6:138961057-139020207 reverse strand
down	-2.22863	OPLAH	Homo sapiens 5-oxoprolinase (ATP-hydrolysing) (OPLAH), mRNA [NM_017570]
up	24.0834		immunoglobulin kappa variable 1D-33 [Source:HGNC Symbol;Acc:5753] [ENST00000390265]
down	-3.38535	CCDC64B	Homo sapiens coiled-coil domain containing 64B (CCDC64B), mRNA [NM_001103175]
down	-4.91243	POU3F1	Homo sapiens POU class 3 homeobox 1 (POU3F1), mRNA [NM_002699]
up	3.53392	TPK1	Homo sapiens thiamin pyrophosphokinase 1 (TPK1), transcript variant 1, mRNA [NM_022445]
up	4.5034	SP140	Homo sapiens SP140 nuclear body protein (SP140), transcript variant 1, mRNA [NM_007237]
down	-3.35858		lincRNA:chr22:48081989-48086596 forward strand
down	-4.23155	DSP	Homo sapiens desmoplakin (DSP), transcript variant 1, mRNA [NM_004415]
up	6.51586	IKZF1	Homo sapiens IKAROS family zinc finger 1 (Ikaros) (IKZF1), transcript variant 1, mRNA [NM_006060]
down	-3.08206		lincRNA:chrX:53707005-53710958 reverse strand
up	2.58747		lincRNA:chr12:132832202-132857482 forward strand
up	3.01591	PLEKHG2	Homo sapiens pleckstrin homology domain containing, family G (with RhoGef domain) member 2 (PLEKHG2), mRNA [NM_022835]
up	2.59937	DOCK11	Homo sapiens dedicator of cytokinesis 11 (DOCK11), mRNA [NM_144658]
up	2.92216	STK17B	Homo sapiens serine/threonine kinase 17b (STK17B), mRNA [NM_004226]
down	-3.19188	RXRA	Homo sapiens retinoid X receptor, alpha (RXRA), mRNA [NM_002957]
up	2.51863	RAD51AP1	Homo sapiens RAD51 associated protein 1 (RAD51AP1), transcript variant 2, mRNA [NM_006479]
down	-2.56146	CTAGE4	Homo sapiens CTAGE family, member 4 (CTAGE4), mRNA [NM_198495]
up	5.61852	C16orf54	Homo sapiens chromosome 16 open reading frame 54 (C16orf54), mRNA [NM_175900]
up	2.13124		lincRNA:chr16:10479917-10481598 forward strand
up	3.52402	PCGF5	polycomb group ring finger 5 [Source:HGNC Symbol;Acc:28264] [ENST00000490164]
down	-2.57355	LAMA5	Homo sapiens laminin, alpha 5 (LAMA5), mRNA [NM_005560]
down	-4.58437	NMNAT3	Homo sapiens nicotinamide nucleotide adenylyltransferase 3 (NMNAT3), transcript variant 1, mRNA [NM_178177]
up	4.36557	ARPC1B	Homo sapiens actin related protein 2/3 complex, subunit 1B, 41kDa (ARPC1B), mRNA [NM_005720]
up	2.97767	RGL1	Homo sapiens ral guanine nucleotide dissociation stimulator-like 1 (RGL1), mRNA [NM_015149]
down	-2.72839	ZFYVE21	Homo sapiens zinc finger, FYVE domain containing 21 (ZFYVE21), transcript variant 2, mRNA [NM_024071]
up	5.43916		lincRNA:chrX:133675909-133683184 reverse strand
up	6.42186	CECR1	Homo sapiens cat eye syndrome chromosome region, candidate 1 (CECR1), transcript variant 2, mRNA [NM_177405]
up	6.46373	NCEH1	Homo sapiens neutral cholesterol ester hydrolase 1 (NCEH1), transcript variant 2, mRNA [NM_020792]
down	-4.28944	BSPRY	Homo sapiens B-box and SPRY domain containing (BSPRY), mRNA [NM_017688]
up	3.76012	LYSMD2	Homo sapiens LysM, putative peptidoglycan-binding, domain containing 2 (LYSMD2), transcript variant 1, mRNA [NM_153374]
down	-3.03409	LCE1A	Homo sapiens late cornified envelope 1A (LCE1A), mRNA [NM_178348]
up	2.87499	BCL2A1	Homo sapiens BCL2-related protein A1 (BCL2A1), transcript variant 1, mRNA [NM_004049]
down	-2.23872	C12orf29	Homo sapiens chromosome 12 open reading frame 29 (C12orf29), mRNA [NM_001009894]
up	6.32856	FTL	Homo sapiens ferritin, light polypeptide (FTL), mRNA [NM_000146]
up	4.07681	LOC541471	Homo sapiens hypothetical LOC541471 (LOC541471), transcript variant 1, non-coding RNA [NR_015395]
up	3.1453	FTHL17	Homo sapiens ferritin, heavy polypeptide-like 17 (FTHL17), mRNA [NM_031894]
down	-5.2219	IRX3	Homo sapiens iroquois homeobox 3 (IRX3), mRNA [NM_024336]
down	-25.0611	FA2H	Homo sapiens fatty acid 2-hydroxylase (FA2H), mRNA [NM_024306]
down	-2.89269	LLGL2	Homo sapiens lethal giant larvae homolog 2 (Drosophila) (LLGL2), transcript variant 2, mRNA [NM_001015002]
up	3.01165	SGTB	Homo sapiens small glutamine-rich tetratricopeptide repeat (TPR)-containing, beta (SGTB), mRNA [NM_019072]
down	-3.28463	PPP1R13B	Homo sapiens protein phosphatase 1, regulatory (inhibitor) subunit 13B (PPP1R13B), mRNA [NM_015316]
down	-3.83079	ANO9	Homo sapiens anoctamin 9 (ANO9), mRNA [NM_001012302]
down	-2.51289	C10orf58	Homo sapiens chromosome 10 open reading frame 58 (C10orf58), transcript variant 1, mRNA [NM_032333]
up	13.94	PTPRC	Homo sapiens protein tyrosine phosphatase, receptor type, C (PTPRC), transcript variant 1, mRNA [NM_002838]
up	5.00339	KRT6A	Homo sapiens keratin 6A (KRT6A), mRNA [NM_005554]
up	4.04506	APBB1IP	Homo sapiens amyloid beta (A4) precursor protein-binding, family B, member 1 interacting protein (APBB1IP), mRNA [NM_019043]
up	3.30439	IL27RA	Homo sapiens interleukin 27 receptor, alpha (IL27RA), mRNA [NM_004843]
up	2.77008	ADAP2	Homo sapiens ArfGAP with dual PH domains 2 (ADAP2), mRNA [NM_018404]
up	54.5081		{pseudogene} Ig V lambda IJ psi C lambda 6=Ig lambda chain surface Ig receptor VJC region {truncated light chain constant region} [human, B lymphoma cell line OCI LY8, mRNA Partial, 623 nt]. [S77011]
up	7.09862	TMEM176A	Homo sapiens transmembrane protein 176A (TMEM176A), mRNA [NM_018487]
down	-4.51746	AACS	Homo sapiens acetoacetyl-CoA synthetase (AACS), mRNA [NM_023928]
up	2.20289
down	-3.9071	SEMA4G	Homo sapiens sema domain, immunoglobulin domain (Ig), transmembrane domain (TM) and short cytoplasmic domain, (semaphorin) 4G (SEMA4G), transcript variant 1, mRNA [NM_017893]
up	7.90151	TRAF3IP3	Homo sapiens TRAF3 interacting protein 3 (TRAF3IP3), mRNA [NM_025228]
up	17.5272		immunoglobulin heavy constant gamma 1 (G1m marker) [Source:HGNC Symbol;Acc:5525] [ENST00000390549]
down	-2.70355	C16orf74	Homo sapiens chromosome 16 open reading frame 74 (C16orf74), mRNA [NM_206967]
down	-5.44101		lincRNA:chr14:96555696-96556712 forward strand
up	7.40697	CD300E	Homo sapiens CD300e molecule (CD300E), mRNA [NM_181449]
down	-2.17574	RMND5A	Homo sapiens required for meiotic nuclear division 5 homolog A (S. cerevisiae) (RMND5A), mRNA [NM_022780]
down	-3.57448	ZNF204P	Homo sapiens zinc finger protein 204, pseudogene (ZNF204P), non-coding RNA [NR_002722]
down	-2.35494	IPPK	Homo sapiens inositol 1,3,4,5,6-pentakisphosphate 2-kinase (IPPK), mRNA [NM_022755]
up	2.15978	CCDC167	Homo sapiens coiled-coil domain containing 167 (CCDC167), mRNA [NM_138493]
down	-2.5013	TMEM154	Homo sapiens transmembrane protein 154 (TMEM154), mRNA [NM_152680]
up	3.18467	MFSD1	Homo sapiens major facilitator superfamily domain containing 1 (MFSD1), transcript variant 1, mRNA [NM_022736]
down	-2.69847	RASSF7	Homo sapiens Ras association (RalGDS/AF-6) domain family (N-terminal) member 7 (RASSF7), transcript variant 1, mRNA [NM_003475]
up	3.2592		lincRNA:chr17:78302232-78306261 forward strand
down	-5.86177	SLC12A2	Homo sapiens solute carrier family 12 (sodium/potassium/chloride transporters), member 2 (SLC12A2), mRNA [NM_001046]
up	12.8562	PLAUR	Homo sapiens plasminogen activator, urokinase receptor (PLAUR), transcript variant 3, mRNA [NM_001005377]
up	3.95018	FAM65B	Homo sapiens family with sequence similarity 65, member B (FAM65B), transcript variant 1, mRNA [NM_014722]
down	-3.20089	SNX21	Homo sapiens sorting nexin family member 21 (SNX21), transcript variant 4, mRNA [NM_001042633]
up	2.95813	PPT1	Homo sapiens palmitoyl-protein thioesterase 1 (PPT1), transcript variant 1, mRNA [NM_000310]
up	3.61345	ANKRD44	Homo sapiens ankyrin repeat domain 44 (ANKRD44), transcript variant B, mRNA [NM_153697]
down	-2.44159	ARHGEF19	Homo sapiens Rho guanine nucleotide exchange factor (GEF) 19 (ARHGEF19), mRNA [NM_153213]
up	3.97042	CXCL16	Homo sapiens chemokine (C-X-C motif) ligand 16 (CXCL16), transcript variant 2, mRNA [NM_001100812]
up	4.14518	RNF213	Homo sapiens ring finger protein 213 (RNF213), transcript variant 2, mRNA [NM_020954]
down	-3.37737	DNMBP	Homo sapiens dynamin binding protein (DNMBP), mRNA [NM_015221]
down	-5.86158	WFDC3	Homo sapiens WAP four-disulfide core domain 3 (WFDC3), mRNA [NM_080614]
down	-3.13719	FAM83H	Homo sapiens family with sequence similarity 83, member H (FAM83H), mRNA [NM_198488]
down	-3.61354	NXPH4	Homo sapiens neurexophilin 4 (NXPH4), mRNA [NM_007224]
down	-2.14204	FZD6	Homo sapiens frizzled family receptor 6 (FZD6), transcript variant 1, mRNA [NM_003506]
down	-2.23886	KLHL25	Homo sapiens kelch-like 25 (Drosophila) (KLHL25), mRNA [NM_022480]
up	6.07624
up	8.27704	NLRC3	Homo sapiens NLR family, CARD domain containing 3 (NLRC3), mRNA [NM_178844]
up	3.32609	TMEM173	Homo sapiens transmembrane protein 173 (TMEM173), nuclear gene encoding mitochondrial protein, mRNA [NM_198282]
down	-2.33141	MANSC1	Homo sapiens MANSC domain containing 1 (MANSC1), mRNA [NM_018050]
down	-3.9552	RARG	Homo sapiens retinoic acid receptor, gamma (RARG), transcript variant 1, mRNA [NM_000966]
up	3.83874	APOL2	Homo sapiens apolipoprotein L, 2 (APOL2), transcript variant beta, mRNA [NM_145637]
up	5.50508		Homo sapiens T cell receptor beta chain mRNA, complete cds. [EF101778]
down	-2.41014	TCEAL2	Homo sapiens transcription elongation factor A (SII)-like 2 (TCEAL2), mRNA [NM_080390]
down	-3.37953	DHRS11	Homo sapiens dehydrogenase/reductase (SDR family) member 11 (DHRS11), mRNA [NM_024308]
up	4.40833	P2RX4	Homo sapiens purinergic receptor P2X, ligand-gated ion channel, 4 (P2RX4), mRNA [NM_002560]
up	2.92111	ARHGAP30	Homo sapiens Rho GTPase activating protein 30 (ARHGAP30), transcript variant 1, mRNA [NM_001025598]
down	-2.5455	HOOK1	Homo sapiens hook homolog 1 (Drosophila) (HOOK1), mRNA [NM_015888]
up	8.57719	FCN1	Homo sapiens ficolin (collagen/fibrinogen domain containing) 1 (FCN1), mRNA [NM_002003]
down	-3.02698	GULP1	Homo sapiens GULP, engulfment adaptor PTB domain containing 1 (GULP1), mRNA [NM_016315]
down	-2.56197	ZNF658	Homo sapiens zinc finger protein 658 (ZNF658), mRNA [NM_033160]
down	-3.38886	TNS4	Homo sapiens tensin 4 (TNS4), mRNA [NM_032865]
up	2.95161	SUSD3	Homo sapiens sushi domain containing 3 (SUSD3), mRNA [NM_145006]
up	5.26444	IL15	Homo sapiens interleukin 15 (IL15), transcript variant 2, mRNA [NM_172175]
down	-4.36651	OVOL1	Homo sapiens ovo-like 1(Drosophila) (OVOL1), mRNA [NM_004561]
up	2.71695
down	-6.55967		lincRNA:chr14:96507172-96661947 forward strand
up	12.4859	CMPK2	Homo sapiens cytidine monophosphate (UMP-CMP) kinase 2, mitochondrial (CMPK2), nuclear gene encoding mitochondrial protein, mRNA [NM_207315]
down	-6.21229	TTYH1	Homo sapiens tweety homolog 1 (Drosophila) (TTYH1), transcript variant 1, mRNA [NM_020659]
up	6.07248	WDFY4	Homo sapiens WDFY family member 4 (WDFY4), mRNA [NM_020945]
down	-3.0234		Homo sapiens hypothetical protein LOC151878, mRNA (cDNA clone IMAGE:3844647), partial cds. [BC014063]
down	-3.55675	EPS8L2	Homo sapiens EPS8-like 2 (EPS8L2), mRNA [NM_022772]
up	3.09269	RHOQ	Homo sapiens ras homolog gene family, member Q (RHOQ), mRNA [NM_012249]
down	-2.56132	GRAMD3	Homo sapiens GRAM domain containing 3 (GRAMD3), transcript variant 2, mRNA [NM_023927]
down	-3.40496	EPHX3	Homo sapiens epoxide hydrolase 3 (EPHX3), transcript variant 1, mRNA [NM_024794]
down	-2.84613	LRRC1	Homo sapiens leucine rich repeat containing 1 (LRRC1), mRNA [NM_018214]
up	2.27737	TSPAN33	Homo sapiens tetraspanin 33 (TSPAN33), mRNA [NM_178562]
up	3.53172	APOL6	Homo sapiens apolipoprotein L, 6 (APOL6), mRNA [NM_030641]
up	3.19297	ZEB2	Homo sapiens zinc finger E-box binding homeobox 2 (ZEB2), transcript variant 1, mRNA [NM_014795]
down	-2.15679	ACAD8	Homo sapiens acyl-CoA dehydrogenase family, member 8 (ACAD8), nuclear gene encoding mitochondrial protein, mRNA [NM_014384]
down	-3.75169	FAM83G	family with sequence similarity 83, member G [Source:HGNC Symbol;Acc:32554] [ENST00000388995]
down	-2.92143	VSIG10	Homo sapiens V-set and immunoglobulin domain containing 10 (VSIG10), mRNA [NM_019086]
up	10.4542	MT2A	Homo sapiens metallothionein 2A (MT2A), mRNA [NM_005953]
up	5.10133	HLA-DQB1	Homo sapiens major histocompatibility complex, class II, DQ beta 1 (HLA-DQB1), mRNA [NM_002123]
down	-2.51348	PLA2G12A	Homo sapiens phospholipase A2, group XIIA (PLA2G12A), mRNA [NM_030821]
down	-4.00922	GRHL1	Homo sapiens grainyhead-like 1 (Drosophila) (GRHL1), mRNA [NM_198182]
up	2.71045	SEC24D	Homo sapiens SEC24 family, member D (S. cerevisiae) (SEC24D), mRNA [NM_014822]
up	3.89223	FAM113B	Homo sapiens family with sequence similarity 113, member B (FAM113B), mRNA [NM_138371]
up	4.6171		lincRNA:chr14:23018310-23025460 forward strand
up	4.75494	OAS3	Homo sapiens 2'-5'-oligoadenylate synthetase 3, 100kDa (OAS3), mRNA [NM_006187]
down	-2.75399	MPZL3	myelin protein zero-like 3 [Source:HGNC Symbol;Acc:27279] [ENST00000278949]
up	5.3873	AP1S2	Homo sapiens adaptor-related protein complex 1, sigma 2 subunit (AP1S2), mRNA [NM_003916]
up	2.54744	TMEM229B	Homo sapiens transmembrane protein 229B (TMEM229B), mRNA [NM_182526]
up	5.26019	SLC43A2	Homo sapiens solute carrier family 43, member 2 (SLC43A2), mRNA [NM_152346]
up	3.79404	SEL1L3	Homo sapiens sel-1 suppressor of lin-12-like 3 (C. elegans) (SEL1L3), mRNA [NM_015187]
up	2.45581	UNC93B1	Homo sapiens unc-93 homolog B1 (C. elegans) (UNC93B1), mRNA [NM_030930]
down	-5.27435	TMEM237	Homo sapiens transmembrane protein 237 (TMEM237), transcript variant 1, mRNA [NM_001044385]
down	-2.35406	TSKU	Homo sapiens tsukushi small leucine rich proteoglycan homolog (Xenopus laevis) (TSKU), mRNA [NM_015516]
up	2.43714	EHBP1L1	Homo sapiens EH domain binding protein 1-like 1 (EHBP1L1), mRNA [NM_001099409]
up	3.06801	CCDC109B	Homo sapiens coiled-coil domain containing 109B (CCDC109B), mRNA [NM_017918]
down	-4.41341		lincRNA:chrX:115005722-115029431 reverse strand
down	-2.64034	C10orf58	Homo sapiens chromosome 10 open reading frame 58 (C10orf58), transcript variant 1, mRNA [NM_032333]
up	3.74547	RNF130	Homo sapiens ring finger protein 130 (RNF130), mRNA [NM_018434]
up	4.09974	CPVL	Homo sapiens carboxypeptidase, vitellogenic-like (CPVL), transcript variant 2, mRNA [NM_019029]
up	2.35936	RAB8B	Homo sapiens RAB8B, member RAS oncogene family (RAB8B), mRNA [NM_016530]
up	4.61541	HAPLN3	Homo sapiens hyaluronan and proteoglycan link protein 3 (HAPLN3), mRNA [NM_178232]
up	2.90587	BTN3A2	Homo sapiens butyrophilin, subfamily 3, member A2 (BTN3A2), transcript variant 1, mRNA [NM_007047]
up	4.75676	DDX60L	Homo sapiens DEAD (Asp-Glu-Ala-Asp) box polypeptide 60-like (DDX60L), mRNA [NM_001012967]
down	-5.32827	C9orf24	Homo sapiens chromosome 9 open reading frame 24 (C9orf24), transcript variant 1, mRNA [NM_032596]
down	-2.99536		Putative PERP-like protein [Source:UniProtKB/Swiss-Prot;Acc:A6NN79] [ENST00000411845]
down	-5.56051		lincRNA:chr12:4958789-4970589 forward strand
down	-7.29713	CLDN1	Homo sapiens claudin 1 (CLDN1), mRNA [NM_021101]
down	-3.54522	LRRC8E	Homo sapiens leucine rich repeat containing 8 family, member E (LRRC8E), mRNA [NM_025061]
up	3.1845	GIMAP6	Homo sapiens GTPase, IMAP family member 6 (GIMAP6), transcript variant 1, mRNA [NM_024711]
down	-2.05061	TCFL5	Homo sapiens transcription factor-like 5 (basic helix-loop-helix) (TCFL5), mRNA [NM_006602]
up	2.78028	MARCKS	Homo sapiens myristoylated alanine-rich protein kinase C substrate (MARCKS), mRNA [NM_002356]
down	-3.57386	LOC344887	Homo sapiens NmrA-like family domain containing 1 pseudogene (LOC344887), non-coding RNA [NR_033752]
down	-3.14644	SPIRE2	Homo sapiens spire homolog 2 (Drosophila) (SPIRE2), mRNA [NM_032451]
down	-2.5068	BAIAP2L1	Homo sapiens BAI1-associated protein 2-like 1 (BAIAP2L1), mRNA [NM_018842]
up	3.41291	C9orf167	Homo sapiens chromosome 9 open reading frame 167 (C9orf167), mRNA [NM_017723]
down	-3.54935
down	-9.22744	ZDHHC11	Homo sapiens zinc finger, DHHC-type containing 11 (ZDHHC11), mRNA [NM_024786]
down	-2.72858	C19orf57	Homo sapiens chromosome 19 open reading frame 57 (C19orf57), mRNA [NM_024323]
up	2.57636	CSGALNACT2	Homo sapiens chondroitin sulfate N-acetylgalactosaminyltransferase 2 (CSGALNACT2), mRNA [NM_018590]
up	2.86429	ARHGAP18	Homo sapiens Rho GTPase activating protein 18 (ARHGAP18), mRNA [NM_033515]
down	-4.15348	EPN2	Homo sapiens epsin 2 (EPN2), transcript variant 2, mRNA [NM_014964]
down	-4.7141	LOC283174	Homo sapiens hypothetical LOC283174 (LOC283174), non-coding RNA [NR_024344]
down	-3.68646	HOXA6	homeobox A6 [Source:HGNC Symbol;Acc:5107] [ENST00000222728]
up	5.81846	MGC16121	Homo sapiens hypothetical protein MGC16121 (MGC16121), non-coding RNA [NR_024607]
up	2.05404	FKBP15	Homo sapiens FK506 binding protein 15, 133kDa (FKBP15), mRNA [NM_015258]
up	6.42742	ARHGAP9	Homo sapiens Rho GTPase activating protein 9 (ARHGAP9), transcript variant 1, mRNA [NM_032496]
up	3.68194	CALM3	Homo sapiens calmodulin 3 (phosphorylase kinase, delta) (CALM3), mRNA [NM_005184]
